# Supplementary material for: Integrated whole transcriptome profiling revealed a convoluted circular RNA-based competing endogenous RNAs regulatory network in colorectal cancer
Source: Sci Rep. 2024 Jan 2;14:91. doi: 10.1038/s41598-023-50230-0 (PMC10761719; doi:10.1038/s41598-023-50230-0)
Supplement: Supplementary file 1 — Supplementary Information. [file 41598_2023_50230_MOESM1_ESM.xlsx]

## Sheet: Supplementary Table 1
Supplementary table : Differentially expressed circRNAs (DECs)
PROBEID	circID	Alias	logFC	AveExpr	t	P.Value	adj.P.Val	B
ASCRP002384	hsa_circRNA_102049	hsa_circ_0043278	-7.41874	12.4829	-14.4789	8.43e-12	4.68e-08	17.012
ASCRP002932	hsa_circRNA_102619	hsa_circ_0000977	-5.96802	9.43123	-5.23018	7.86e-05	0.00146581	1.59181
ASCRP002386	hsa_circRNA_102051	hsa_circ_0006220	-5.94398	11.945	-8.95484	2.72e-08	4.71e-06	9.32146
ASCRP004540	hsa_circRNA_104270	hsa_circ_0001666	-5.49092	11.3697	-6.82344	1.53e-06	8.08e-05	5.34698
ASCRP004099	hsa_circRNA_103809	hsa_circ_0072088	4.26197	12.3027	5.23511	4.53e-05	0.000983278	1.98324
ASCRP001882	hsa_circRNA_101531	hsa_circ_0035445	-3.91394	7.71382	-3.27837	0.0049897	0.0301608	-2.36209
ASCRP001360	hsa_circRNA_100989	hsa_circ_0000370	-3.7562	10.452	-3.40822	0.0029083	0.0206594	-2.10095
ASCRP000816	hsa_circRNA_100433	hsa_circ_0003600	-3.60151	9.88088	-4.0569	0.000658256	0.00702801	-0.655861
ASCRP001375	hsa_circRNA_101004	hsa_circ_0000375	-3.42695	9.22734	-6.64483	2.2e-06	0.000107216	4.98476
ASCRP000549	hsa_circRNA_100160	hsa_circ_0011536	-3.189	9.31548	-3.54779	0.00211595	0.0163164	-1.7935
ASCRP000017	hsa_circRNA_000166	hsa_circ_0000512	3.03204	14.4321	4.84145	0.00010967	0.00186306	1.10839
ASCRP001906	hsa_circRNA_101555	hsa_circ_0001955	2.99075	12.5734	9.89939	5.48e-09	2.15e-06	10.8827
ASCRP000706	hsa_circRNA_100319	hsa_circ_0013912	-2.98057	8.46363	-3.54724	0.00211859	0.0163164	-1.79471
ASCRP001647	hsa_circRNA_101287	hsa_circ_0008274	2.93301	11.2763	10.4959	2.1e-09	1.67e-06	11.8101
ASCRP000286	hsa_circRNA_001506	hsa_circ_0000981	2.91349	13.3924	7.38567	4.97e-07	4e-05	6.45791
ASCRP002451	hsa_circRNA_102119	hsa_circ_0044436	-2.894	8.13417	-4.20932	0.000463855	0.00548237	-0.312676
ASCRP005362	hsa_circRNA_400068	hsa_circ_0092314	-2.87536	9.3162	-4.59575	0.000191601	0.00276453	0.557444
ASCRP000385	hsa_circRNA_002144	hsa_circ_0000511	2.85472	14.2954	4.87746	0.000101098	0.00174953	1.18885
ASCRP001093	hsa_circRNA_100719	hsa_circ_0020390	-2.82354	10.5412	-4.48948	0.000244177	0.00333269	0.318412
ASCRP002643	hsa_circRNA_102324	hsa_circ_0047151	-2.74689	10.3042	-2.97654	0.00767966	0.0408234	-3.03064
ASCRP004636	hsa_circRNA_104374	hsa_circ_0080210	-2.73815	12.6924	-4.05631	0.000659152	0.00702801	-0.657193
ASCRP002765	hsa_circRNA_102446	hsa_circ_0049356	-2.70011	11.6066	-3.66	0.00163702	0.0135371	-1.54459
ASCRP000535	hsa_circRNA_100146	hsa_circ_0011385	2.67049	9.43769	5.96939	9.09e-06	0.000311185	3.57639
ASCRP000390	hsa_circRNA_002178	hsa_circ_0000519	2.65715	10.9327	7.31024	5.77e-07	4.45e-05	6.31147
ASCRP001505	hsa_circRNA_101139	hsa_circ_0028173	-2.54613	11.4521	-4.21846	0.000454225	0.00541463	-0.292081
ASCRP000018	hsa_circRNA_000167	hsa_circ_0000518	2.53774	9.48801	4.89369	9.75e-05	0.00170614	1.22511
ASCRP001007	hsa_circRNA_100633	hsa_circ_0018909	-2.51626	9.21501	-2.86769	0.00976811	0.0488539	-3.25841
ASCRP004729	hsa_circRNA_104475	hsa_circ_0082182	2.46039	10.4784	6.26691	4.83e-06	0.000191738	4.20408
ASCRP004499	hsa_circRNA_104227	hsa_circ_0078297	-2.44897	7.99804	-3.13866	0.00534791	0.0317729	-2.68594
ASCRP003643	hsa_circRNA_103345	hsa_circ_0065173	-2.4413	8.51577	-7.61403	3.19e-07	2.86e-05	6.89631
ASCRP004952	hsa_circRNA_104700	hsa_circ_0005273	2.42388	8.74721	4.4326	0.000404118	0.00494683	-0.0271066
ASCRP004605	hsa_circRNA_104342	hsa_circ_0003162	-2.34142	10.6365	-3.33673	0.00342079	0.0229499	-2.25734
ASCRP000343	hsa_circRNA_001846	hsa_circ_0000520	2.33395	9.96113	5.43158	2.93e-05	0.000711059	2.41504
ASCRP004805	hsa_circRNA_104551	hsa_circ_0083294	-2.29936	9.37269	-3.69897	0.00149721	0.0126784	-1.45784
ASCRP001511	hsa_circRNA_101145	hsa_circ_0028198	2.27069	11.4361	5.88046	1.1e-05	0.000353539	3.38663
ASCRP003523	hsa_circRNA_103225	hsa_circ_0063331	-2.26839	7.95916	-7.66637	2.89e-07	2.67e-05	6.99574
ASCRP005365	hsa_circRNA_400071	hsa_circ_0092283	2.26476	13.6381	6.26239	4.88e-06	0.000192199	4.19463
ASCRP005240	hsa_circRNA_104993	hsa_circ_0001917	2.26033	11.3712	9.79794	6.47e-09	2.15e-06	10.7206
ASCRP000189	hsa_circRNA_001059	hsa_circ_0000554	2.24466	11.9168	5.98808	8.74e-06	0.000303353	3.61614
ASCRP004893	hsa_circRNA_104640	hsa_circ_0001806	2.21184	13.3575	9.57251	9.42e-09	2.49e-06	10.3556
ASCRP000914	hsa_circRNA_100533	hsa_circ_0006608	2.1734	12.7341	5.13485	5.67e-05	0.00114909	1.76154
ASCRP005010	hsa_circRNA_104760	hsa_circ_0003945	2.16936	9.82245	5.45946	2.76e-05	0.000683589	2.47601
ASCRP004170	hsa_circRNA_103890	hsa_circ_0007158	-2.16509	10.7457	-4.76006	0.000131874	0.00214198	0.926201
ASCRP005099	hsa_circRNA_104852	hsa_circ_0006174	2.13587	9.9568	3.98626	0.000932251	0.0090766	-0.90494
ASCRP004071	hsa_circRNA_103781	hsa_circ_0071681	-2.11542	11.3	-5.86783	1.13e-05	0.000359146	3.3596
ASCRP002195	hsa_circRNA_101852	hsa_circ_0040039	-2.10168	8.52121	-5.02026	7.33e-05	0.00138937	1.50717
ASCRP002123	hsa_circRNA_101777	hsa_circ_0038718	2.0903	11.4804	9.86912	5.76e-09	2.15e-06	10.8345
ASCRP004043	hsa_circRNA_103752	hsa_circ_0006867	-2.08065	6.7452	-5.28617	0.000180239	0.00268425	1.02318
ASCRP003486	hsa_circRNA_103188	hsa_circ_0062682	2.07164	15.2586	9.36703	1.33e-08	2.86e-06	10.0172
ASCRP001264	hsa_circRNA_100891	hsa_circ_0023685	-2.06833	10.2112	-3.07786	0.00612809	0.0348177	-2.81593
ASCRP000476	hsa_circRNA_100086	hsa_circ_0000026	-2.06116	8.71043	-4.91835	9.22e-05	0.00163976	1.28014
ASCRP004853	hsa_circRNA_104600	hsa_circ_0005927	-2.05612	12.0061	-4.12393	0.000564327	0.00623228	-0.505011
ASCRP000167	hsa_circRNA_000963	hsa_circ_0001644	-2.05098	10.8327	-3.32826	0.00348709	0.0232052	-2.27581
ASCRP002090	hsa_circRNA_101744	hsa_circ_0005699	2.0032	13.5058	3.74882	0.00133552	0.0116283	-1.34666

## Sheet: Supplementary Table 2
Supplementary table : Differentially expressed miRNAs (DEMs)
SystematicName	ProbeName	mimat	logFC	AveExpr	t	P.Value	adj.P.Val	B
hsa-miR-1292-3p	A_25_P00017860	MIMAT0022948	0.705526	4.63053	7.24723	0.00102734	0.00252953	-2.05536
hsa-miR-145-5p	A_25_P00012193	MIMAT0000437	-1.13836	7.96726	-21.4885	1.67e-89	9.23e-88	193.151
hsa-miR-150-5p	A_25_P00014846	MIMAT0000451	-0.743511	5.84668	-22.7428	7.89e-98	5.14e-96	212.282
hsa-miR-17-5p	A_25_P00011991	MIMAT0000070	0.882965	6.16652	27.9694	2.25e-138	4.99e-136	305.386
hsa-miR-192-5p	A_25_P00010869	MIMAT0000222	-0.5175	7.50011	-11.462	3.36e-29	4.6e-28	54.9306
hsa-miR-19b-3p	A_25_P00011000	MIMAT0000074	0.519916	5.65384	19.3515	6.82e-74	2.61e-72	157.362
hsa-miR-20a-5p	A_25_P00010612	MIMAT0000075	0.996019	6.2797	26.6157	1.99e-127	3.68e-125	280.246
hsa-miR-21-5p	A_25_P00010975	MIMAT0000076	1.2685	8.56919	24.1957	2.13e-109	1.96e-107	238.831
hsa-miR-215-5p	A_25_P00010927	MIMAT0000272	-0.535144	6.7516	-14.0227	5.12e-42	9.3e-41	84.248
hsa-miR-23a-3p	A_25_P00010843	MIMAT0000078	0.710583	7.68458	17.1769	1.76e-60	4.63e-59	126.557
hsa-miR-24-3p	A_25_P00010677	MIMAT0000080	0.509113	7.27231	15.2189	9.72e-49	2.03e-47	99.6356
hsa-miR-27a-3p	A_25_P00010797	MIMAT0000084	0.69054	6.28359	20.9554	1.62e-85	7.48e-84	184.004
hsa-miR-29a-3p	A_25_P00012012	MIMAT0000086	0.736247	6.97687	17.4901	1.96e-62	5.88e-61	131.032
hsa-miR-3651	A_25_P00016223	MIMAT0018071	0.725075	6.47501	26.3022	1.45e-125	2.29e-123	275.963
hsa-miR-375-3p	A_25_P00010986	MIMAT0000728	-0.857053	6.13626	-23.2799	2.37e-101	1.88e-99	220.377
hsa-miR-663a	A_25_P00010800	MIMAT0003326	0.618865	8.88915	31.7863	6.08e-170	2.25e-167	377.902
hsa-miR-663b	A_25_P00015080	MIMAT0005867	0.582403	6.33351	36.9831	2.5e-213	2.77e-210	477.576
hsa-miR-92a-3p	A_25_P00012030	MIMAT0000092	0.918162	7.08967	24.5063	8.7e-112	8.76e-110	244.315
hsa-miR-93-5p	A_25_P00010610	MIMAT0000093	0.640903	6.00244	24.1622	9.39e-109	8e-107	237.358

## Sheet: Supplementary Table 3
Supplementary table : Differentially expressed genes (DEGs)
PROBEID	SYMBOL	ENTREZID	logFC	CI.L	CI.R	AveExpr	t	P.Value	adj.P.Val	B
207504_at	CA7	766	-3.12552	-3.74479	-2.50625	5.6224	-29.8331	1.06e-119	2.89e-115	261.51
1559977_a_at	SLC25A34	284723	-1.81072	-2.07694	-1.5445	5.0823	-20.2013	2.75e-69	3.73e-65	146.81
200845_s_at	PRDX6	9588	-1.90751	-2.18301	-1.63201	9.99607	-19.2181	3.28e-64	2.96e-60	135.244
213407_at	PHLPP2	23035	-2.71689	-2.91245	-2.52133	6.59301	-18.6808	1.84e-61	1e-57	128.977
211253_x_at	PYY	5697	-1.73883	-1.92085	-1.5568	5.39591	-17.8812	2.1e-57	8.1e-54	119.733
225520_at	MTHFD1L	25902	2.77341	2.61062	2.9362	7.91058	17.8701	2.39e-57	8.1e-54	119.606
230830_at	SLC51B	123264	-4.26931	-4.45385	-4.08477	5.55594	-17.7018	1.68e-56	4.56e-53	117.674
206877_at	MXD1	4084	-3.0952	-3.32661	-2.86379	5.72433	-17.4344	3.68e-55	9.09e-52	114.618
207051_at	SLC17A4	10050	-3.14359	-3.39249	-2.89469	5.46491	-17.1133	1.47e-53	3.33e-50	110.967
205125_at	PLCD1	5333	-1.63795	-1.86837	-1.40754	7.21219	-17.0948	1.82e-53	3.8e-50	110.758
1557119_a_at	ZNF575	284346	-1.71698	-1.778	-1.65596	6.33508	-16.8761	2.22e-52	4.01e-49	108.284
227969_at	PCBP1-AS1	400960	-1.85008	-2.0957	-1.60445	4.97373	-16.7076	1.51e-51	2.56e-48	106.386
223754_at	C2orf88	84281	-3.62346	-3.93172	-3.31521	5.52476	-16.6018	5.01e-51	8e-48	105.198
221122_at	PLAAT2	54979	-2.71077	-3.02616	-2.39537	5.00457	-16.4951	1.68e-50	2.53e-47	104.002
230282_at	TSPAN3	10099	-1.47243	-1.668	-1.27687	5.74218	-16.3468	8.94e-50	1.28e-46	102.345
206208_at	CA4	762	-4.77105	-5.03718	-4.50492	6.09087	-16.0913	1.58e-48	2.04e-45	99.5029
236098_at	SMIM6	100130933	-2.05277	-2.13086	-1.97467	5.94317	-16.0122	3.83e-48	4.53e-45	98.6264
205480_s_at	UGP2	7360	-1.99406	-2.15687	-1.83126	9.86339	-15.9872	5.07e-48	5.74e-45	98.3492
218218_at	APPL2	55198	-2.32756	-2.70806	-1.94705	7.37162	-15.9209	1.06e-47	1.11e-44	97.6165
219669_at	CD177	57126	-4.83459	-5.7416	-3.92757	6.01529	-15.9147	1.14e-47	1.15e-44	97.548
242317_at	HIGD1A	25994	-3.31037	-3.82819	-2.79256	6.45089	-15.8712	1.85e-47	1.8e-44	97.0684
207003_at	GUCA1B//GUCA2A	2979//2980	-5.65248	-5.86886	-5.4361	6.89582	-15.8659	1.96e-47	1.84e-44	97.01
205200_at	CLEC3B//EXOSC7	7123//23016	-3.11554	-3.3149	-2.91618	5.62428	-15.6532	2.09e-46	1.89e-43	94.6696
213119_at	SLC36A1	206358	-1.73009	-1.87665	-1.58353	7.43049	-15.6482	2.21e-46	1.93e-43	94.6152
210106_at	RDH5//BLOC1S1-RDH5	5959//100528022	-1.74339	-1.90789	-1.57889	6.21592	-15.5796	4.72e-46	4.01e-43	93.8635
222937_s_at	MMP28	79148	-1.5697	-1.75847	-1.38094	5.92688	-15.3124	8.99e-45	6.97e-42	90.9482
202366_at	ACADS	35	-1.83451	-2.0526	-1.61643	6.90594	-15.0259	2.07e-43	1.48e-40	87.8465
206097_at	SLC22A18AS	5003	-1.97869	-2.26096	-1.69641	6.90169	-15.0039	2.62e-43	1.83e-40	87.6096
240389_at	TRPM6	140803	-3.37907	-3.58633	-3.17181	5.18431	-14.993	2.96e-43	2.01e-40	87.4917
227475_at	FOXQ1	94234	4.95514	4.61812	5.29216	9.43387	14.9897	3.06e-43	2.03e-40	87.4563
222549_at	CLDN1	9076	3.91905	3.63892	4.19919	8.40642	14.9751	3.59e-43	2.32e-40	87.2991
208399_s_at	EDN3	1908	-3.88492	-4.08468	-3.68517	5.85204	-14.836	1.63e-42	1.03e-39	85.8045
209633_at	PPP2R3A	5523	-1.94218	-2.26461	-1.61976	6.09446	-14.7851	2.82e-42	1.74e-39	85.2594
228707_at	CLDN23	137075	-3.53745	-3.97584	-3.09905	6.33262	-14.7521	4.03e-42	2.38e-39	84.906
219180_s_at	PEX26	55670	-1.90425	-2.23307	-1.57543	6.5805	-14.7525	4.02e-42	2.38e-39	84.9102
222757_s_at	MAP3K20	51776	2.35757	1.9942	2.72094	7.80163	14.705	6.71e-42	3.88e-39	84.4027
205074_at	SLC22A5	6584	-2.2337	-2.40738	-2.06003	6.68589	-14.6727	9.51e-42	5.31e-39	84.0582
203256_at	CDH3	1001	2.97566	2.85836	3.09296	8.18743	14.672	9.58e-42	5.31e-39	84.0502
201506_at	TGFBI	7045	2.84953	2.67743	3.02162	11.577	14.6073	1.92e-41	1.02e-38	83.3611
225806_at	AJUBA	84962	3.00328	2.55985	3.4467	7.11086	14.6002	2.08e-41	1.08e-38	83.2856
1553559_at	TMEM171	134285	-2.4017	-2.65674	-2.14665	5.82113	-14.5937	2.23e-41	1.12e-38	83.2158
223587_s_at	AMN	81693	-3.13826	-3.38818	-2.88835	5.7919	-14.5797	2.59e-41	1.28e-38	83.0669
212570_at	ENDOD1	23052	-2.16801	-2.41546	-1.92056	5.8876	-14.5408	3.93e-41	1.91e-38	82.6543
1554450_s_at	MIER3	166968	-2.82664	-3.05587	-2.5974	6.03623	-14.4948	6.44e-41	3.07e-38	82.166
230308_at	FAM120AOS	158293	-1.33239	-1.78488	-0.8799	4.82024	-14.4337	1.24e-40	5.7e-38	81.5178
220303_at	PDZD3	79849	-1.56993	-1.79312	-1.34673	6.08758	-14.4078	1.64e-40	7.4e-38	81.2439
218412_s_at	GTF2IRD1	9569	2.049	1.64754	2.45047	8.76167	14.3722	2.39e-40	1.05e-37	80.8672
202364_at	MXI1	4601	-2.01274	-2.49958	-1.52589	9.65304	-14.3656	2.57e-40	1.09e-37	80.7983
215672_s_at	AHCYL2	23382	-3.21222	-3.63009	-2.79434	6.27628	-14.3318	3.68e-40	1.54e-37	80.4409
226519_s_at	PHYKPL	85007	-1.54515	-1.81193	-1.27838	7.29758	-14.2098	1.35e-39	5.23e-37	79.1563
205950_s_at	CA1	759	-6.51501	-6.8731	-6.15692	7.06919	-14.1047	4.11e-39	1.53e-36	78.0544
202613_at	CTPS1	1503	1.93563	1.65613	2.21513	7.05552	14.0936	4.63e-39	1.7e-36	77.9377
200660_at	S100A11	6282	1.64615	1.4049	1.8874	11.1852	14.0884	4.88e-39	1.77e-36	77.884
219398_at	CIDEC	63924	-1.77681	-2.04438	-1.50924	6.17635	-14.0773	5.49e-39	1.94e-36	77.768
1554485_s_at	TMEM37	140738	-3.60027	-3.97152	-3.22902	6.34334	-14.0032	1.2e-38	4.13e-36	76.9931
212942_s_at	CEMIP	57214	4.15332	3.99354	4.3131	8.43281	13.8624	5.29e-38	1.73e-35	75.5278
228810_at	CCNYL1	151195	-2.07911	-2.25279	-1.90542	6.27196	-13.8404	6.66e-38	2.15e-35	75.2998
204088_at	P2RX4	5025	-1.73361	-1.9983	-1.46892	7.89959	-13.8305	7.39e-38	2.33e-35	75.1976
225622_at	PAG1	55824	-2.62373	-2.80511	-2.44235	6.29046	-13.7905	1.12e-37	3.47e-35	74.7832
230924_at	TTLL6	284076	-1.74093	-1.8955	-1.58636	5.128	-13.7615	1.52e-37	4.59e-35	74.4828
211385_x_at	SULT1A2	6799	-2.11606	-2.29592	-1.93619	7.82927	-13.7546	1.64e-37	4.83e-35	74.411
227140_at	INHBA	3624	4.56612	4.45369	4.67855	8.23805	13.7553	1.62e-37	4.83e-35	74.419
206709_x_at	GPT	2875	-1.12848	-1.37008	-0.886873	5.60476	-13.709	2.63e-37	7.53e-35	73.9402
203367_at	DUSP14	11072	1.9451	1.75349	2.1367	6.71609	13.7049	2.75e-37	7.77e-35	73.8984
203658_at	SLC25A20	788	-1.71031	-1.91793	-1.50269	7.13916	-13.6932	3.11e-37	8.6e-35	73.7774
202246_s_at	CDK4	1019	1.7128	1.58981	1.83579	9.9295	13.6821	3.49e-37	9.56e-35	73.663
1566472_s_at	RETSAT	54884	-2.57072	-2.77609	-2.36534	7.04487	-13.68	3.56e-37	9.68e-35	73.6409
226333_at	IL6R	3570	-2.34495	-2.48261	-2.20729	6.20196	-13.6189	6.74e-37	1.81e-34	73.0117
224467_s_at	PDCD2L	84306	1.75473	1.44126	2.06821	7.42134	13.5814	9.95e-37	2.65e-34	72.6264
223551_at	PKIB	5570	-5.12311	-5.30334	-4.94289	6.54511	-13.524	1.81e-36	4.67e-34	72.037
212203_x_at	IFITM3	10410	1.75881	1.4632	2.05443	12.2161	13.5171	1.94e-36	4.97e-34	71.9663
230485_at	DISP2//PHGR1	85455//644844	-1.77351	-1.89359	-1.65343	4.9818	-13.5152	1.98e-36	5.02e-34	71.9472
228754_at	SLC6A6	6533	2.9652	2.84172	3.08867	9.0027	13.4546	3.7e-36	9.22e-34	71.3274
220291_at	GDPD2	54857	-1.42131	-1.68794	-1.15469	5.46425	-13.424	5.08e-36	1.24e-33	71.0141
41037_at	TEAD4	7004	2.25863	2.06802	2.44924	6.35788	13.4248	5.04e-36	1.24e-33	71.0227
204744_s_at	IARS1	3376	1.41467	1.10321	1.72613	10.3303	13.4076	6.01e-36	1.44e-33	70.8472
53991_at	DENND2A	27147	-2.07115	-2.43938	-1.70291	6.40483	-13.4061	6.11e-36	1.46e-33	70.8316
1554691_a_at	PACSIN2	11252	-1.45036	-1.67364	-1.22708	7.34016	-13.3933	6.97e-36	1.65e-33	70.701
233565_s_at	SDCBP2//FKBP1A-SDCBP2	27111//100528031	-2.84324	-2.99411	-2.69237	8.29097	-13.3795	8.04e-36	1.88e-33	70.5602
220812_s_at	HHLA2	11148	-3.26709	-3.51205	-3.02214	5.24349	-13.3782	8.14e-36	1.89e-33	70.5472
227135_at	NAAA	27163	-2.57592	-2.82572	-2.32612	7.36353	-13.3621	9.62e-36	2.19e-33	70.383
212601_at	ZZEF1	23140	-1.82955	-2.00822	-1.65088	7.54419	-13.362	9.62e-36	2.19e-33	70.3828
200064_at	HSP90AB1	3326	1.09305	0.985673	1.20043	11.6606	13.3438	1.16e-35	2.63e-33	70.1974
219267_at	GLTP	51228	-1.96236	-2.26866	-1.65606	6.62559	-13.309	1.66e-35	3.66e-33	69.8435
232146_at	NDUFC1	4717	-1.17205	-1.6327	-0.71141	5.01046	-13.2949	1.92e-35	4.2e-33	69.6996
205593_s_at	PDE9A	5152	-3.2266	-3.42331	-3.02989	6.86526	-13.2207	4.11e-35	8.72e-33	68.9472
224064_s_at	DHDDS	79947	-1.28121	-1.64573	-0.916693	6.02117	-13.1699	6.91e-35	1.43e-32	68.4336
223018_at	NOB1	28987	1.44111	1.27617	1.60605	9.18122	13.1458	8.84e-35	1.82e-32	68.1901
226353_at	SPPL2A	84888	-1.98937	-2.17838	-1.80036	8.84835	-13.1391	9.47e-35	1.93e-32	68.1218
219911_s_at	SLCO4A1	28231	2.68182	2.42585	2.93779	8.13903	13.1332	1.01e-34	2.04e-32	68.0625
201195_s_at	SLC7A5	8140	2.76517	2.36969	3.16066	8.14818	13.1171	1.18e-34	2.38e-32	67.9005
213624_at	SMPDL3A	10924	-3.14012	-3.38261	-2.89763	7.90681	-13.097	1.45e-34	2.88e-32	67.6976
218364_at	LRRFIP2	9209	-1.316	-1.83245	-0.79955	7.63818	-13.0969	1.46e-34	2.88e-32	67.6967
224963_at	SLC26A2	1836	-4.50715	-4.78464	-4.22966	7.5556	-13.0918	1.53e-34	3.01e-32	67.6457
218706_s_at	GRAMD2B	65983	-2.09018	-2.59471	-1.58564	7.1463	-13.0915	1.54e-34	3.01e-32	67.6421
208300_at	PTPRH	5794	-2.33735	-2.67296	-2.00173	6.22429	-13.0734	1.85e-34	3.54e-32	67.46
203343_at	UGDH	7358	-2.0836	-2.39443	-1.77277	8.2509	-13.074	1.84e-34	3.54e-32	67.4662
206818_s_at	CNNM2	54805	-1.38621	-1.55514	-1.21728	5.34387	-13.0703	1.91e-34	3.62e-32	67.4292
230875_s_at	ATP11A	23250	2.49397	2.20727	2.78068	7.86734	13.0637	2.04e-34	3.85e-32	67.3628
218816_at	LRRC1	55227	-1.64938	-1.95874	-1.34001	8.2735	-12.9805	4.75e-34	8.78e-32	66.5267
224480_s_at	GPAT3	84803	-3.02617	-3.31695	-2.73538	5.0204	-12.9657	5.52e-34	1.01e-31	66.3781
201614_s_at	RUVBL1	8607	1.6112	1.47996	1.74244	8.49043	12.9525	6.31e-34	1.15e-31	66.2461
214427_at	NOP2	4839	1.4913	1.18775	1.79485	8.18705	12.9481	6.6e-34	1.19e-31	66.2025
202936_s_at	SOX9	6662	1.96346	1.76728	2.15963	9.74984	12.939	7.24e-34	1.29e-31	66.111
235349_at	RMDN2	151393	-2.14933	-2.26634	-2.03232	5.76386	-12.9324	7.74e-34	1.37e-31	66.045
203612_at	BYSL	705	1.53209	1.40681	1.65737	7.56015	12.8908	1.18e-33	2.08e-31	65.6291
205530_at	ETFDH	2110	-2.24989	-2.43786	-2.06192	5.4178	-12.8042	2.82e-33	4.88e-31	64.7654
200750_s_at	RAN	5901	1.29836	1.05097	1.54575	11.262	12.7912	3.22e-33	5.53e-31	64.6359
227558_at	CBX4	8535	1.79869	1.55299	2.04439	9.44415	12.7655	4.17e-33	7.12e-31	64.3811
204248_at	GNA11	2767	-2.05705	-2.21582	-1.89828	8.57999	-12.764	4.23e-33	7.18e-31	64.3664
201391_at	TRAP1	10131	1.49797	1.30674	1.6892	9.35516	12.7488	4.93e-33	8.32e-31	64.2146
206149_at	CHP2	63928	-4.32135	-4.57243	-4.07027	6.52893	-12.7123	7.11e-33	1.19e-30	63.8525
235146_at	TMCC3	57458	-3.2901	-3.58873	-2.99147	6.35837	-12.6964	8.34e-33	1.37e-30	63.6952
234092_s_at	TM6SF2	53345	-1.17332	-1.35236	-0.99427	4.97112	-12.6815	9.68e-33	1.58e-30	63.5481
224836_at	TP53INP2	58476	-2.28104	-2.47895	-2.08313	7.30931	-12.6647	1.15e-32	1.85e-30	63.3818
220186_s_at	CDHR2	54825	-2.30813	-2.51897	-2.09728	6.90235	-12.6619	1.18e-32	1.89e-30	63.354
221856_s_at	MINDY1	55793	-1.23157	-1.69986	-0.763279	6.77148	-12.658	1.22e-32	1.96e-30	63.3159
217884_at	NAT10	55226	1.28983	1.01845	1.56121	8.28085	12.6512	1.31e-32	2.08e-30	63.2478
213157_s_at	WSCD1//LOC339166	23302//339166	-1.01615	-1.33153	-0.700779	5.48123	-12.6432	1.42e-32	2.23e-30	63.1689
218756_s_at	DHRS11	79154	-3.18876	-3.41463	-2.96289	7.20259	-12.6334	1.57e-32	2.43e-30	63.0726
209791_at	PADI2	11240	-3.44648	-3.65572	-3.23725	7.39969	-12.6284	1.65e-32	2.54e-30	63.0227
206576_s_at	CEACAM1	634	-3.30126	-3.47963	-3.1229	8.39591	-12.6263	1.68e-32	2.58e-30	63.0021
200826_at	SNRPD2	6633	1.10733	0.952273	1.26238	11.6404	12.6094	1.99e-32	3.02e-30	62.8351
203986_at	STBD1//FAM47E-STBD1	8987//100631383	-1.7463	-2.08888	-1.40373	6.62472	-12.603	2.12e-32	3.2e-30	62.7721
212480_at	SPECC1L	23384	-1.08024	-1.23166	-0.928818	7.13184	-12.6015	2.15e-32	3.21e-30	62.758
201751_at	JOSD1	9929	-1.06783	-1.18138	-0.954286	9.0454	-12.6021	2.14e-32	3.21e-30	62.7631
241359_at	TLCD2	727910	-2.15468	-2.38931	-1.92006	6.59192	-12.584	2.57e-32	3.81e-30	62.5848
213017_at	ABHD3	171586	-2.20576	-2.50437	-1.90714	8.59306	-12.5808	2.65e-32	3.91e-30	62.5536
219722_s_at	GDPD3	79153	-2.54455	-2.91232	-2.17678	6.38691	-12.5711	2.92e-32	4.28e-30	62.4582
201315_x_at	IFITM2	10581	1.71871	1.57499	1.86243	11.061	12.5657	3.08e-32	4.49e-30	62.4052
236313_at	CDKN2B	1030	-3.86122	-4.16508	-3.55736	6.15523	-12.5563	3.38e-32	4.88e-30	62.3128
203119_at	CCDC86	79080	1.57969	1.35909	1.8003	7.66169	12.5566	3.37e-32	4.88e-30	62.3149
224738_x_at	RPL7L1	285855	1.0518	0.719563	1.38404	10.3068	12.5534	3.48e-32	5e-30	62.2841
222571_at	ST6GALNAC6	30815	-2.21185	-2.45894	-1.96475	6.14573	-12.529	4.43e-32	6.34e-30	62.044
213501_at	ACOX1	51	-1.88919	-2.08305	-1.69533	7.20369	-12.5034	5.72e-32	8.13e-30	61.7928
218546_at	C1orf115	79762	-2.66188	-3.10198	-2.22178	6.87515	-12.5003	5.9e-32	8.35e-30	61.7617
210174_at	NR5A2	2494	-2.96748	-3.18665	-2.74831	5.53684	-12.4828	7.02e-32	9.85e-30	61.5905
204263_s_at	CPT2	1376	-1.64947	-1.89822	-1.40072	7.4079	-12.4825	7.04e-32	9.85e-30	61.5876
215299_x_at	SULT1A1	6817	-2.1631	-2.40911	-1.91709	8.40885	-12.4814	7.12e-32	9.91e-30	61.5763
219460_s_at	TMEM127	55654	-1.06795	-1.3403	-0.7956	7.66096	-12.4615	8.67e-32	1.19e-29	61.381
235849_at	SCARA5	286133	-2.52018	-2.79238	-2.24797	5.51254	-12.4442	1.03e-31	1.4e-29	61.2118
223921_s_at	GBA2	57704	-1.13111	-1.38397	-0.878241	7.25326	-12.4311	1.17e-31	1.59e-29	61.0837
231021_at	SLC6A19	340024	-1.32177	-1.56497	-1.07858	5.78673	-12.4088	1.46e-31	1.97e-29	60.866
202838_at	FUCA1	2517	-1.759	-1.93504	-1.58296	9.57988	-12.394	1.69e-31	2.27e-29	60.7207
200910_at	CCT3	7203	1.16936	1.06066	1.27806	10.3	12.3828	1.89e-31	2.5e-29	60.6118
207181_s_at	CASP7	840	-1.73389	-2.02513	-1.44264	8.5931	-12.3808	1.93e-31	2.54e-29	60.592
223057_s_at	XPO5	57510	1.37307	0.924532	1.82161	7.41807	12.3723	2.1e-31	2.75e-29	60.5095
213261_at	TRANK1	9881	-1.70117	-1.91133	-1.49101	6.02629	-12.3583	2.41e-31	3.14e-29	60.3724
210052_s_at	TPX2	22974	2.3468	1.86398	2.82962	9.16988	12.3551	2.48e-31	3.23e-29	60.3417
213793_s_at	HOMER1	9456	2.54235	2.2263	2.8584	6.82323	12.3449	2.75e-31	3.55e-29	60.2416
220421_at	BTNL8	79908	-3.59582	-3.94343	-3.2482	5.77699	-12.344	2.77e-31	3.57e-29	60.2331
218900_at	CNNM4	26504	-1.63998	-2.00319	-1.27678	7.31087	-12.3399	2.89e-31	3.7e-29	60.1929
213499_at	CLCN2	1181	-1.53659	-1.71532	-1.35786	6.0245	-12.3355	3.01e-31	3.84e-29	60.1508
239994_at	B3GALT5	10317	-3.17929	-3.39269	-2.96588	5.38893	-12.3323	3.11e-31	3.95e-29	60.119
209713_s_at	SLC35D1	23169	-1.95721	-2.33187	-1.58255	5.81928	-12.3204	3.5e-31	4.42e-29	60.0032
1554835_a_at	B3GNT5	84002	-2.15879	-2.35244	-1.96514	6.00395	-12.3081	3.95e-31	4.96e-29	59.8839
209545_s_at	RIPK2	8767	1.61009	1.4236	1.79658	8.01243	12.3035	4.13e-31	5.17e-29	59.8393
229693_at	TMEM220	388335	-2.47418	-2.69912	-2.24923	5.30357	-12.2961	4.44e-31	5.54e-29	59.7667
224654_at	DDX21	9188	1.47026	0.895864	2.04466	9.93518	12.2956	4.46e-31	5.54e-29	59.7622
1554246_at	C1orf210	149466	-2.14129	-2.36721	-1.91537	6.4463	-12.2773	5.35e-31	6.6e-29	59.5839
224903_at	UTP4	84916	1.37874	1.0866	1.67088	8.90427	12.2583	6.44e-31	7.88e-29	59.3999
219807_x_at	RAB4B//MIA-RAB4B	53916//100529262	-1.05685	-1.25986	-0.853842	6.82306	-12.2151	9.84e-31	1.19e-28	58.981
218507_at	HILPDA	29923	2.37219	2.17224	2.57213	8.54533	12.1965	1.18e-30	1.43e-28	58.8006
203737_s_at	PPRC1	23082	1.40381	1.28705	1.52058	7.30642	12.1571	1.74e-30	2.07e-28	58.42
225991_at	TMEM41A	90407	1.22985	0.909083	1.55062	7.39807	12.1552	1.77e-30	2.1e-28	58.4014
209373_at	MALL	7851	-2.7891	-3.06531	-2.51289	8.81522	-12.1297	2.27e-30	2.67e-28	58.1556
221923_s_at	NPM1	4869	1.62284	1.40617	1.83952	10.7917	12.1196	2.51e-30	2.92e-28	58.0581
226594_at	ENTPD5	957	-2.80671	-3.09355	-2.51986	7.824	-12.1129	2.67e-30	3.1e-28	57.9939
207993_s_at	CHP1	11261	-2.80077	-3.09669	-2.50485	6.63801	-12.0878	3.41e-30	3.95e-28	57.7521
226430_at	RELL1	768211	-1.90178	-2.46977	-1.33379	8.37457	-12.0816	3.63e-30	4.16e-28	57.6926
201478_s_at	DKC1	1736	1.65447	1.44059	1.86836	9.47667	12.076	3.83e-30	4.37e-28	57.6389
222216_s_at	MRPL17	63875	1.29702	0.522195	2.07185	8.8719	12.075	3.87e-30	4.39e-28	57.6292
222608_s_at	ANLN	54443	2.67698	2.49608	2.85787	8.08742	12.0711	4.02e-30	4.55e-28	57.591
223063_at	C1orf198	84886	1.23558	0.885067	1.5861	8.74539	12.0665	4.2e-30	4.73e-28	57.5476
233938_at	C11orf86	254439	-1.36772	-1.54594	-1.1895	6.03165	-12.0586	4.54e-30	5.09e-28	57.4711
1555175_a_at	PBLD	64081	-2.89981	-3.14335	-2.65627	5.55178	-12.0566	4.63e-30	5.17e-28	57.4522
204702_s_at	NFE2L3	9603	2.29926	2.00885	2.58967	8.10796	12.0484	5.01e-30	5.58e-28	57.3733
211951_at	NOLC1	9221	1.31394	1.09145	1.53643	9.99732	12.0471	5.07e-30	5.62e-28	57.3608
202731_at	PDCD4	27250	-2.6167	-2.99746	-2.23594	7.38185	-12.0268	6.18e-30	6.8e-28	57.1655
201666_at	TIMP1	7076	2.23683	1.67813	2.79553	11.4182	12.0261	6.23e-30	6.82e-28	57.1587
220180_at	CCDC68	80323	-2.79585	-3.13606	-2.45565	6.24767	-12.0251	6.29e-30	6.86e-28	57.1492
201417_at	SOX4	6659	1.75291	1.54181	1.964	10.6356	12.0095	7.31e-30	7.94e-28	57.0001
202129_s_at	RIOK3	8780	-2.17508	-2.37863	-1.97152	7.45482	-12.0066	7.52e-30	8.14e-28	56.9721
228568_at	MYZAP	100820829	-1.76297	-1.91363	-1.61232	6.03742	-11.9998	8.03e-30	8.66e-28	56.9072
220310_at	TUBAL3	79861	-3.3467	-3.85548	-2.83791	6.08584	-11.9953	8.39e-30	9.01e-28	56.8638
212014_x_at	CD44	960	1.97721	1.73566	2.21875	8.6747	11.9586	1.2e-29	1.26e-27	56.5123
238461_at	EIF4E3	317649	-2.21979	-2.40553	-2.03405	5.35009	-11.9534	1.26e-29	1.32e-27	56.4627
214696_at	MIR22HG	84981	-2.26345	-2.37365	-2.15325	6.80762	-11.9453	1.36e-29	1.41e-27	56.3849
225551_at	CNST	163882	-1.33403	-1.59157	-1.07649	5.75909	-11.9447	1.37e-29	1.41e-27	56.3801
212510_at	GPD1L	23171	-1.70898	-2.03574	-1.38221	8.54862	-11.9352	1.5e-29	1.54e-27	56.289
215253_s_at	RCAN1	1827	-1.93317	-2.07285	-1.7935	6.48665	-11.9287	1.6e-29	1.64e-27	56.2265
201000_at	AARS1	16	1.11395	0.752511	1.47538	8.90427	11.9176	1.78e-29	1.82e-27	56.1209
219202_at	RHBDF2	79651	1.53367	1.22284	1.8445	6.78215	11.9167	1.8e-29	1.83e-27	56.1127
201697_s_at	DNMT1	1786	1.58724	1.05445	2.12003	8.70764	11.9068	1.98e-29	1.98e-27	56.0177
217996_at	PHLDA1	22822	3.03257	2.78245	3.28269	8.67609	11.9053	2.01e-29	2e-27	56.0035
212320_at	TUBB	203068	1.04876	0.680277	1.41725	10.9198	11.8625	3.03e-29	2.97e-27	55.5961
208836_at	ATP1B3	483	-1.09459	-1.35723	-0.831957	10.9931	-11.8527	3.33e-29	3.24e-27	55.5025
218199_s_at	NOL6	65083	1.11373	0.801683	1.42578	6.69875	11.8469	3.52e-29	3.41e-27	55.4477
205659_at	HDAC9	9734	-2.16685	-2.35254	-1.98117	5.24509	-11.8394	3.78e-29	3.66e-27	55.3762
227694_at	STPG1	90529	-1.21306	-1.64022	-0.78589	5.66907	-11.8283	4.21e-29	4.05e-27	55.271
210675_s_at	PTPRR	5801	-3.34988	-3.82567	-2.87408	5.34663	-11.8257	4.32e-29	4.13e-27	55.2463
218305_at	IPO4	79711	1.61951	1.43638	1.80265	7.34093	11.824	4.39e-29	4.18e-27	55.23
202370_s_at	CBFB	865	1.4231	1.15984	1.68637	9.07326	11.8147	4.8e-29	4.54e-27	55.1417
231283_at	MGAT4A	11320	-1.85973	-2.04595	-1.67351	6.24118	-11.8018	5.44e-29	5.11e-27	55.0187
212501_at	CEBPB	1051	1.50258	0.748434	2.25672	10.9269	11.7812	6.62e-29	6.2e-27	54.8238
201739_at	SGK1	6446	-2.58856	-2.7094	-2.46773	8.97116	-11.7739	7.1e-29	6.62e-27	54.7551
202996_at	POLD4	57804	-1.23067	-1.36116	-1.10018	8.15141	-11.7691	7.44e-29	6.92e-27	54.709
36920_at	MTM1	4534	-2.00399	-2.70813	-1.29986	5.80374	-11.7621	7.95e-29	7.37e-27	54.643
218594_at	HEATR1	55127	1.30457	1.117	1.49214	8.36822	11.7462	9.26e-29	8.46e-27	54.493
205111_s_at	PLCE1	51196	-2.37389	-2.46359	-2.28418	6.1727	-11.7364	1.02e-28	9.27e-27	54.3995
200687_s_at	SF3B3	23450	1.26286	0.985945	1.53978	8.7679	11.7303	1.08e-28	9.79e-27	54.3424
235076_at	CALCOCO2	10241	-1.24175	-1.51115	-0.972351	6.88441	-11.7265	1.12e-28	1.01e-26	54.3062
230573_at	SGK2	10110	-2.93686	-3.17632	-2.69741	5.28474	-11.7137	1.26e-28	1.13e-26	54.185
201074_at	SMARCC1	6599	1.16827	1.00889	1.32765	8.90749	11.7107	1.3e-28	1.16e-26	54.1573
1553959_a_at	B3GALT6	126792	1.40875	1.29907	1.51844	7.86549	11.6898	1.59e-28	1.4e-26	53.9602
203908_at	SLC4A4	8671	-5.39714	-5.55219	-5.24209	5.83291	-11.6867	1.64e-28	1.44e-26	53.931
208787_at	MRPL3	11222	1.04489	0.866099	1.22367	10.9142	11.682	1.71e-28	1.5e-26	53.8867
222500_at	PPIL1	51645	1.60905	1.3829	1.83519	8.11851	11.674	1.85e-28	1.62e-26	53.8107
201577_at	NME1	4830	1.76896	1.4696	2.06832	10.5037	11.6616	2.08e-28	1.82e-26	53.6939
209104_s_at	NHP2	55651	1.15161	0.909133	1.39409	10.8239	11.6493	2.34e-28	2.03e-26	53.5784
205160_at	PEX11A	8800	-1.58792	-1.83912	-1.33671	6.63446	-11.6236	2.99e-28	2.58e-26	53.3367
205019_s_at	VIPR1	7433	-2.1108	-2.32225	-1.89936	7.30572	-11.6175	3.17e-28	2.73e-26	53.279
228232_s_at	VSIG2	23584	-3.84728	-4.21014	-3.48443	7.13281	-11.6089	3.43e-28	2.94e-26	53.1987
214040_s_at	GSN	2934	-1.9768	-2.34638	-1.60721	6.89637	-11.5983	3.8e-28	3.23e-26	53.0987
218016_s_at	POLR3E	55718	1.13648	0.789462	1.48351	8.26095	11.5568	5.63e-28	4.71e-26	52.71
213412_at	TJP3	27134	-1.53417	-1.74519	-1.32315	6.96157	-11.542	6.48e-28	5.4e-26	52.5716
202242_at	TSPAN7	7102	-3.15724	-3.62341	-2.69107	6.58257	-11.5363	6.84e-28	5.68e-26	52.5179
200877_at	CCT4	10575	1.032	0.922321	1.14168	11.2495	11.5312	7.18e-28	5.92e-26	52.4708
235651_at	TTC22	55001	-2.12133	-2.32209	-1.92056	7.8549	-11.5189	8.06e-28	6.58e-26	52.3555
218177_at	CHMP1B	57132	-1.54088	-1.75403	-1.32773	6.91938	-11.4866	1.09e-27	8.9e-26	52.054
203022_at	RNASEH2A	10535	1.81922	1.71112	1.92733	8.48104	11.4795	1.17e-27	9.43e-26	51.9874
211762_s_at	KPNA2	3838	1.55263	1.24121	1.86406	10.2667	11.4791	1.17e-27	9.44e-26	51.984
222834_s_at	GNG12	55970	-1.69971	-1.95084	-1.44859	7.12078	-11.4655	1.34e-27	1.07e-25	51.8572
204034_at	ETHE1	23474	-1.88326	-2.0397	-1.72682	10.0579	-11.4631	1.37e-27	1.09e-25	51.8346
227212_s_at	PHF19	26147	1.81912	1.70087	1.93737	7.51426	11.4396	1.71e-27	1.34e-25	51.616
238143_at	LYPD8	646627	-4.63417	-4.89654	-4.3718	7.74272	-11.436	1.76e-27	1.38e-25	51.5827
213047_x_at	SET	6418	1.00473	0.733713	1.27575	10.8803	11.4283	1.9e-27	1.48e-25	51.511
230047_at	ARHGAP42	143872	-2.04931	-2.37305	-1.72557	4.92869	-11.4166	2.12e-27	1.65e-25	51.4028
217774_s_at	TRMT112	51504	1.17632	0.903399	1.44924	10.4106	11.4059	2.34e-27	1.82e-25	51.3027
202954_at	UBE2C	11065	2.23387	2.06643	2.40131	9.7245	11.4057	2.35e-27	1.82e-25	51.301
212112_s_at	STX12	23673	-1.23899	-1.58569	-0.892279	8.65482	-11.4013	2.44e-27	1.89e-25	51.2607
202857_at	CNPY2	10330	1.06583	0.901105	1.23056	10.589	11.3839	2.88e-27	2.21e-25	51.0986
209420_s_at	SMPD1	6609	-1.59678	-1.69186	-1.5017	6.53226	-11.3686	3.33e-27	2.54e-25	50.9569
225687_at	FAM83D	81610	2.00514	1.83665	2.17363	8.17308	11.3689	3.31e-27	2.54e-25	50.9601
221823_at	MACIR	90355	-1.82689	-2.02326	-1.63052	7.1571	-11.3573	3.7e-27	2.81e-25	50.8524
239350_at	MARVELD3	91862	-1.58973	-1.84994	-1.32951	6.29226	-11.3482	4.03e-27	3.05e-25	50.7677
201013_s_at	PAICS	10606	1.53766	1.41131	1.66401	10.0659	11.3415	4.29e-27	3.23e-25	50.7065
224009_x_at	DHRS9	10170	-4.54892	-4.72672	-4.37113	6.39815	-11.3358	4.52e-27	3.38e-25	50.6536
224523_s_at	CMSS1	84319	1.69469	1.13311	2.25628	8.06823	11.3315	4.71e-27	3.5e-25	50.6137
201624_at	DARS1	1615	1.42866	0.935464	1.92186	8.35842	11.3309	4.74e-27	3.51e-25	50.6079
206917_at	GNA13	10672	-2.11884	-2.35651	-1.88116	5.29952	-11.3272	4.9e-27	3.63e-25	50.5734
204033_at	TRIP13	9319	2.1109	1.93394	2.28786	7.85944	11.3267	4.92e-27	3.63e-25	50.5693
214211_at	FTH1	2495	-1.64973	-1.79798	-1.50148	9.84973	-11.3261	4.95e-27	3.64e-25	50.5639
204127_at	RFC3	5983	2.06317	1.72494	2.40139	8.51157	11.3225	5.12e-27	3.76e-25	50.53
222742_s_at	IFT22	64792	1.19178	0.646831	1.73673	8.0027	11.3143	5.53e-27	4.04e-25	50.4545
217805_at	ILF3	3609	1.10573	0.799423	1.41204	8.02644	11.2914	6.85e-27	4.98e-25	50.243
206263_at	FMO4	2329	-1.34958	-1.66824	-1.03092	6.01955	-11.2881	7.07e-27	5.12e-25	50.2128
201923_at	PRDX4	10549	1.49276	1.37133	1.61419	10.739	11.2775	7.8e-27	5.62e-25	50.1154
205324_s_at	FTSJ1	24140	1.2698	1.05324	1.48636	8.59133	11.2694	8.41e-27	6.05e-25	50.0404
201516_at	SRM	6723	1.4382	1.06958	1.80682	8.13194	11.25	1.01e-26	7.21e-25	49.8615
1568634_a_at	LRRC66	339977	-2.51151	-2.7513	-2.27173	5.05965	-11.2355	1.15e-26	8.19e-25	49.7283
202715_at	CAD	790	1.40374	1.26268	1.54481	7.89718	11.2357	1.15e-26	8.19e-25	49.7298
213309_at	PLCL2	23228	-2.32526	-2.61135	-2.03916	5.90565	-11.2147	1.4e-26	9.91e-25	49.5372
202398_at	AP3S2//ARPIN-AP3S2	10239//100526783	-1.2288	-1.36189	-1.09571	5.20107	-11.2026	1.57e-26	1.1e-24	49.4262
205486_at	TESK2	10420	-1.14051	-1.28289	-0.998135	6.46385	-11.1906	1.75e-26	1.23e-24	49.3161
211548_s_at	HPGD	3248	-4.07578	-4.29458	-3.85698	7.21911	-11.1768	1.99e-26	1.39e-24	49.1896
218726_at	HJURP	55355	1.67412	1.37372	1.97452	7.09428	11.1696	2.13e-26	1.48e-24	49.1236
220266_s_at	KLF4	9314	-2.84639	-3.21241	-2.48037	7.23968	-11.163	2.27e-26	1.57e-24	49.063
215091_s_at	GTF3A	2971	1.7531	1.55667	1.94953	11.2102	11.1598	2.33e-26	1.61e-24	49.034
229440_at	RBM47	54502	-1.86272	-2.13102	-1.59443	6.03288	-11.1418	2.76e-26	1.89e-24	48.8687
220030_at	STYK1	55359	-3.06779	-3.44034	-2.69524	5.51973	-11.1282	3.13e-26	2.14e-24	48.744
220075_s_at	CDHR5	53841	-3.33837	-3.61671	-3.06004	5.57053	-11.1264	3.18e-26	2.17e-24	48.7276
206100_at	CPM	1368	-3.26417	-3.57735	-2.951	5.54633	-11.1261	3.19e-26	2.17e-24	48.7254
204032_at	BCAR3	8412	-1.49202	-1.74068	-1.24336	6.73958	-11.1229	3.28e-26	2.22e-24	48.6965
209773_s_at	RRM2	6241	2.12393	1.96785	2.28002	10.0925	11.0699	5.36e-26	3.56e-24	48.2126
209567_at	RRS1	23212	1.33393	1.10135	1.5665	8.61182	11.0627	5.73e-26	3.8e-24	48.1469
202804_at	ABCC1	4363	1.38045	1.25864	1.50226	8.37888	11.0517	6.34e-26	4.17e-24	48.047
207601_at	SULT1B1	27284	-2.88912	-3.24254	-2.53571	6.60432	-11.0444	6.78e-26	4.45e-24	47.9805
223403_s_at	POLR1B	84172	1.44853	1.20157	1.69549	7.86888	11.0341	7.46e-26	4.88e-24	47.8869
218755_at	KIF20A	10112	1.93542	1.69455	2.17629	7.11009	11.0338	7.48e-26	4.88e-24	47.884
227193_at	SLC30A4	7782	-1.75335	-1.91723	-1.58948	6.57936	-11.024	8.19e-26	5.31e-24	47.7947
1555278_a_at	CKAP5	9793	1.22835	0.912692	1.54401	8.22683	11.0133	9.03e-26	5.84e-24	47.6979
229276_at	IGSF9	57549	-1.57141	-1.72483	-1.418	5.5293	-11.0058	9.68e-26	6.24e-24	47.6301
206429_at	F2RL1	2150	-2.21025	-2.4442	-1.97631	7.64824	-11.0047	9.78e-26	6.29e-24	47.6201
205259_at	NR3C2	4306	-3.23761	-3.39065	-3.08457	7.09825	-11.0014	1.01e-25	6.42e-24	47.59
223482_at	TMEM120A	83862	-1.45763	-1.68937	-1.2259	7.48733	-10.9894	1.13e-25	7.12e-24	47.4812
218140_x_at	SRPRB	58477	1.07723	0.561111	1.59335	9.40769	10.986	1.16e-25	7.33e-24	47.4505
226492_at	SEMA6D	80031	-3.36402	-3.60273	-3.12531	5.54155	-10.9796	1.23e-25	7.76e-24	47.392
211623_s_at	FBL	2091	1.18574	0.962378	1.4091	10.5261	10.976	1.27e-25	7.99e-24	47.3592
201268_at	NME2//NME1-NME2	4831//654364	1.01665	0.914958	1.11835	11.441	10.9747	1.29e-25	8.06e-24	47.3479
220468_at	ARL14	80117	-3.32747	-3.55362	-3.10131	7.01874	-10.9733	1.31e-25	8.15e-24	47.3347
225623_at	CIPC	85457	-1.70573	-1.87104	-1.54041	6.78588	-10.9681	1.37e-25	8.52e-24	47.2882
218399_s_at	CDCA4	55038	1.34335	1.10051	1.58618	7.62035	10.967	1.38e-25	8.59e-24	47.278
209605_at	TST	7263	-1.71806	-2.08065	-1.35548	10.1987	-10.9457	1.68e-25	1.03e-23	47.0857
200903_s_at	AHCY	191	1.64646	1.53383	1.75909	9.96468	10.946	1.68e-25	1.03e-23	47.0879
232083_at	KIF16B	55614	-2.3278	-2.66149	-1.9941	6.98647	-10.932	1.9e-25	1.17e-23	46.9619
218712_at	C1orf109	54955	1.14963	0.994347	1.30492	6.20789	10.9275	1.99e-25	1.21e-23	46.9207
211689_s_at	TMPRSS2	7113	-2.48149	-2.67565	-2.28734	7.98625	-10.901	2.53e-25	1.53e-23	46.6817
220335_x_at	CES3	23491	-2.08522	-2.22459	-1.94586	7.61345	-10.8943	2.69e-25	1.62e-23	46.6213
225699_at	SNHG15	285958	1.24369	1.04031	1.44707	7.45604	10.8932	2.72e-25	1.64e-23	46.6117
205414_s_at	ARHGAP44	9912	-2.37692	-2.63049	-2.12335	5.96134	-10.8895	2.81e-25	1.68e-23	46.5781
202591_s_at	SSBP1	6742	1.08429	0.727909	1.44068	10.5449	10.8896	2.81e-25	1.68e-23	46.5792
217871_s_at	MIF	4282	1.29092	0.947615	1.63422	12.0252	10.8873	2.87e-25	1.71e-23	46.5578
201555_at	MCM3	4172	1.29788	0.89322	1.70253	9.01281	10.8816	3.02e-25	1.79e-23	46.5068
202266_at	TDP2	51567	-1.95529	-2.19273	-1.71785	10.2212	-10.8674	3.44e-25	2.03e-23	46.3788
201947_s_at	CCT2	10576	1.15744	0.958385	1.35649	11.2552	10.8472	4.13e-25	2.43e-23	46.1976
208758_at	ATIC	471	1.08642	0.811487	1.36135	9.66832	10.8441	4.25e-25	2.49e-23	46.1695
235871_at	LIPH	200879	-2.06211	-2.23096	-1.89325	6.77188	-10.828	4.92e-25	2.86e-23	46.0249
209398_at	H1-2	3006	-2.61499	-2.77683	-2.45315	7.12891	-10.8266	4.99e-25	2.89e-23	46.0125
218670_at	PUS1	80324	1.24137	1.11391	1.36882	7.25353	10.8105	5.78e-25	3.33e-23	45.8675
242417_at	PLEKHA7	144100	-1.31392	-1.45752	-1.17033	6.26543	-10.7979	6.48e-25	3.73e-23	45.7547
211098_x_at	TMCO1	54499	-1.17339	-1.36538	-0.98141	8.55029	-10.7892	7.01e-25	4.02e-23	45.6767
204818_at	HSD17B2	3294	-4.17645	-4.34208	-4.01083	6.44391	-10.788	7.08e-25	4.06e-23	45.6661
211981_at	COL4A1	1282	2.54202	2.29411	2.78992	8.90414	10.7867	7.17e-25	4.1e-23	45.6547
209147_s_at	PLPP1	8611	-1.81538	-1.9679	-1.66286	8.22529	-10.7791	7.68e-25	4.38e-23	45.5862
202570_s_at	DLGAP4	22839	1.04715	0.630653	1.46365	6.83131	10.7755	7.93e-25	4.52e-23	45.5543
218084_x_at	FXYD5	53827	1.89008	1.53977	2.24039	9.16469	10.7743	8.02e-25	4.55e-23	45.544
232428_at	MOGAT2	80168	-2.7315	-3.03271	-2.43029	6.05903	-10.771	8.26e-25	4.68e-23	45.5144
208818_s_at	COMT	1312	1.20012	1.05657	1.34367	9.6855	10.7635	8.84e-25	4.98e-23	45.4472
206271_at	TLR3	7098	-2.60245	-2.77555	-2.42936	5.39435	-10.7506	9.94e-25	5.58e-23	45.3317
228139_at	RIPK3	11035	-1.13229	-1.29965	-0.964918	6.60163	-10.7497	1e-24	5.61e-23	45.3236
227506_at	SLC16A9	220963	-2.97567	-3.13603	-2.8153	6.15831	-10.746	1.04e-24	5.79e-23	45.2906
229526_at	AQP11	282679	-1.6122	-1.85767	-1.36672	5.02477	-10.7387	1.11e-24	6.14e-23	45.2256
223449_at	SEMA6A	57556	-2.50155	-2.83596	-2.16714	6.37815	-10.7351	1.14e-24	6.33e-23	45.1936
209408_at	KIF2C	11004	1.66176	1.50887	1.81466	8.02763	10.7047	1.51e-24	8.26e-23	44.9224
240106_at	GNPTAB	79158	-1.27901	-1.49575	-1.06227	5.57186	-10.7016	1.55e-24	8.46e-23	44.8949
205874_at	ITPKA	3706	-1.67556	-1.9782	-1.37291	5.94088	-10.6949	1.65e-24	8.97e-23	44.8347
204751_x_at	DSC2	1824	-2.4822	-2.64826	-2.31613	7.27039	-10.6897	1.72e-24	9.37e-23	44.7885
212522_at	PDE8A	5151	-1.36338	-1.53528	-1.19148	7.96989	-10.6811	1.86e-24	1.01e-22	44.7119
205232_s_at	PAFAH2	5051	-1.42022	-1.5044	-1.33605	6.60812	-10.6671	2.11e-24	1.14e-22	44.5875
223414_s_at	LYAR	55646	1.28642	1.08055	1.4923	7.02541	10.6677	2.1e-24	1.14e-22	44.593
1555105_a_at	MIER1	57708	-1.72892	-2.01893	-1.43891	5.0074	-10.6536	2.39e-24	1.28e-22	44.4678
219891_at	PGPEP1	54858	-1.13935	-1.35677	-0.92193	6.08653	-10.6529	2.4e-24	1.29e-22	44.4618
201325_s_at	EMP1	2012	-2.27204	-2.56252	-1.98157	8.18883	-10.636	2.8e-24	1.5e-22	44.3118
1554541_a_at	GPRIN2	9721	-1.26417	-1.59035	-0.937981	5.06257	-10.6199	3.23e-24	1.72e-22	44.1684
202070_s_at	IDH3A	3419	-1.59678	-1.73926	-1.4543	7.64357	-10.6191	3.26e-24	1.73e-22	44.1614
209018_s_at	PINK1	65018	-1.26578	-1.54121	-0.99035	7.59956	-10.6182	3.28e-24	1.74e-22	44.1534
221610_s_at	STAP2	55620	-1.57793	-1.902	-1.25387	8.29253	-10.6167	3.33e-24	1.76e-22	44.1405
209317_at	POLR1C	9533	1.25323	1.00196	1.50451	7.60858	10.6125	3.46e-24	1.82e-22	44.1028
218433_at	PANK3	79646	-1.42233	-1.73286	-1.11181	6.10994	-10.6038	3.73e-24	1.96e-22	44.0265
201930_at	MCM6	4175	1.33623	1.19977	1.47269	9.69659	10.6027	3.77e-24	1.98e-22	44.0165
210609_s_at	TP53I3	9540	-1.46113	-2.27088	-0.651376	8.0615	-10.602	3.8e-24	1.99e-22	44.0104
219173_at	MYO15B	80022	-1.87305	-2.31991	-1.4262	7.12561	-10.5979	3.94e-24	2.06e-22	43.9736
218844_at	ACSF2	80221	-1.65376	-1.85854	-1.44898	7.08765	-10.5889	4.27e-24	2.22e-22	43.8945
205392_s_at	CCL14//CCL15-CCL14	6358//348249	-1.84341	-2.14174	-1.54509	6.47389	-10.5857	4.4e-24	2.28e-22	43.8658
205289_at	BMP2	650	-2.74487	-3.0068	-2.48294	6.68134	-10.5745	4.86e-24	2.51e-22	43.767
219316_s_at	FLVCR2	55640	-1.63832	-1.79129	-1.48535	5.33647	-10.5729	4.93e-24	2.54e-22	43.7531
201853_s_at	CDC25B	994	1.92017	1.82508	2.01526	9.01885	10.559	5.58e-24	2.88e-22	43.6299
212686_at	PPM1H	57460	2.20215	2.03508	2.36923	6.94394	10.5508	6e-24	3.09e-22	43.558
221004_s_at	ITM2C	81618	-2.34964	-2.70753	-1.99176	9.95046	-10.5438	6.4e-24	3.28e-22	43.4957
203316_s_at	SNRPE	6635	1.1066	0.830316	1.38289	10.7015	10.5417	6.51e-24	3.33e-22	43.4779
49452_at	ACACB	32	-1.81607	-2.01615	-1.61599	6.11882	-10.5387	6.69e-24	3.42e-22	43.451
226380_at	PTPN21	11099	-1.71996	-1.89698	-1.54293	6.06581	-10.538	6.74e-24	3.43e-22	43.4445
1552476_s_at	PLCD3	113026	-1.3661	-1.63861	-1.0936	6.34057	-10.5198	7.92e-24	4.01e-22	43.2849
218586_at	MRGBP	55257	1.47209	1.18412	1.76007	5.99801	10.5195	7.95e-24	4.02e-22	43.2817
224753_at	CDCA5	113130	1.72668	1.51451	1.93884	7.70114	10.514	8.35e-24	4.21e-22	43.2334
219059_s_at	LYVE1	10894	-1.94332	-2.12223	-1.76442	5.05822	-10.5069	8.89e-24	4.47e-22	43.1713
200755_s_at	CALU	813	1.27842	0.960502	1.59633	8.89223	10.4987	9.57e-24	4.79e-22	43.0986
208450_at	LGALS2	3957	-2.9839	-3.15681	-2.811	6.28182	-10.4958	9.81e-24	4.91e-22	43.0736
202546_at	VAMP8	8673	-1.13994	-1.43879	-0.841092	10.0227	-10.4947	9.91e-24	4.95e-22	43.0639
243292_at	C1QTNF12	388581	-1.61889	-1.78636	-1.45143	5.49997	-10.4907	1.03e-23	5.12e-22	43.0284
219418_at	NHEJ1	79840	-1.25739	-1.59209	-0.922696	7.04667	-10.4776	1.15e-23	5.71e-22	42.9139
218882_s_at	WDR3	10885	1.16725	0.898572	1.43592	8.13383	10.4768	1.16e-23	5.74e-22	42.9065
209575_at	IL10RB	3588	-1.42213	-1.66644	-1.17783	7.77682	-10.4763	1.17e-23	5.76e-22	42.9021
218593_at	RBM28	55131	1.30052	0.955498	1.64555	7.59767	10.4625	1.32e-23	6.49e-22	42.7813
209301_at	CA2	760	-4.91414	-5.28434	-4.54395	8.06389	-10.455	1.41e-23	6.91e-22	42.7147
201327_s_at	CCT6A	908	1.1687	0.95561	1.38178	9.87703	10.4471	1.51e-23	7.37e-22	42.6455
202404_s_at	COL1A2	1278	3.11111	2.9832	3.23902	11.5013	10.446	1.53e-23	7.43e-22	42.636
202003_s_at	ACAA2	10449	-1.65005	-2.0342	-1.26591	9.71059	-10.4382	1.64e-23	7.94e-22	42.5677
37152_at	PPARD	5467	-1.12449	-1.32986	-0.919111	8.33027	-10.4338	1.7e-23	8.24e-22	42.5292
220376_at	LRRC19	64922	-3.85135	-3.98841	-3.71429	6.10384	-10.433	1.72e-23	8.28e-22	42.5224
213716_s_at	SECTM1	6398	-2.33193	-2.60788	-2.05598	7.14606	-10.4268	1.81e-23	8.72e-22	42.468
213039_at	ARHGEF18	23370	-1.0742	-1.5522	-0.59619	8.90127	-10.4226	1.88e-23	9.03e-22	42.4314
204700_x_at	UTP25	27042	1.39309	1.1845	1.60168	7.11598	10.4169	1.98e-23	9.47e-22	42.3815
219479_at	POGLUT2	79070	1.50777	1.25331	1.76223	5.77866	10.4155	2e-23	9.57e-22	42.3692
227230_s_at	CRACD	57482	-2.54199	-2.77724	-2.30673	6.57649	-10.4151	2.01e-23	9.59e-22	42.3655
207735_at	RNF125	54941	-2.37437	-2.55618	-2.19257	5.24695	-10.4067	2.17e-23	1.03e-21	42.2926
218024_at	MPC1	51660	-1.30285	-1.52056	-1.08513	9.06366	-10.3998	2.3e-23	1.09e-21	42.2323
221538_s_at	PLXNA1	5361	1.4353	1.08834	1.78226	7.9447	10.4001	2.3e-23	1.09e-21	42.2346
205896_at	SLC22A4	6583	-1.48397	-1.65416	-1.31378	4.9532	-10.3943	2.42e-23	1.14e-21	42.1837
222456_s_at	LIMA1	51474	-2.40766	-2.75075	-2.06457	5.39756	-10.3934	2.44e-23	1.15e-21	42.1762
207500_at	CASP5	838	-2.56141	-2.7706	-2.35222	6.08724	-10.3754	2.86e-23	1.34e-21	42.0191
208920_at	SRI	6717	-2.25607	-2.45803	-2.05411	6.80744	-10.3756	2.86e-23	1.34e-21	42.0204
210688_s_at	CPT1A	1374	-1.32443	-1.46277	-1.18608	5.62599	-10.3712	2.97e-23	1.38e-21	41.9828
223168_at	RHOU	58480	-1.90575	-2.36999	-1.44151	8.12955	-10.3654	3.12e-23	1.45e-21	41.932
57540_at	RBKS	64080	-1.4034	-1.79504	-1.01176	6.3607	-10.3627	3.2e-23	1.48e-21	41.9088
225664_at	COL12A1	1303	2.9899	2.57801	3.40178	9.70169	10.3631	3.19e-23	1.48e-21	41.9122
227959_at	ANKRD9	122416	-1.69813	-2.05155	-1.34472	6.39415	-10.3591	3.3e-23	1.52e-21	41.877
228280_at	ZC3HAV1L	92092	1.79448	1.2427	2.34626	8.34335	10.3596	3.29e-23	1.52e-21	41.8812
222362_at	AGFG2	3268	-1.19702	-1.69879	-0.695237	5.5705	-10.3562	3.39e-23	1.56e-21	41.8519
223151_at	DCUN1D5	84259	1.52012	1.332	1.70824	9.02269	10.3527	3.49e-23	1.61e-21	41.8215
229415_at	CYCS	54205	-1.69076	-2.00538	-1.37613	5.86168	-10.3448	3.75e-23	1.72e-21	41.7527
224603_at	SNHG16	100507246	1.11288	0.900155	1.3256	10.2542	10.3359	4.06e-23	1.86e-21	41.6748
218512_at	WDR12	55759	1.24916	1.03091	1.46741	8.78425	10.3307	4.25e-23	1.94e-21	41.6295
225547_at	SNHG6	641638	1.29485	0.854734	1.73497	11.166	10.3186	4.72e-23	2.15e-21	41.5249
232158_x_at	NIPAL1	152519	-1.95629	-2.16467	-1.74791	5.94718	-10.3101	5.09e-23	2.31e-21	41.4507
201292_at	TOP2A	7153	2.02224	1.7455	2.29898	8.92236	10.308	5.19e-23	2.35e-21	41.4324
222666_s_at	RCL1	10171	1.23882	1.0357	1.44194	6.89169	10.3033	5.4e-23	2.44e-21	41.3917
223229_at	UBE2T	29089	1.66337	1.54103	1.78571	8.5172	10.296	5.76e-23	2.59e-21	41.3284
218239_s_at	GTPBP4	23560	1.25528	0.831496	1.67906	8.60301	10.289	6.13e-23	2.75e-21	41.2679
221514_at	UTP14A	10813	1.57541	1.40201	1.7488	7.96891	10.2861	6.29e-23	2.82e-21	41.2426
219555_s_at	CENPN	55839	1.90763	1.3937	2.42157	7.65503	10.2659	7.51e-23	3.35e-21	41.0675
228142_at	UQCR10	29796	-1.39409	-1.60295	-1.18523	6.78383	-10.2597	7.93e-23	3.53e-21	41.0141
203622_s_at	PNO1	56902	1.40298	1.28564	1.52032	8.32447	10.2558	8.21e-23	3.63e-21	40.9797
230110_at	MCOLN2	255231	-2.4864	-3.0117	-1.9611	6.40062	-10.2456	8.97e-23	3.96e-21	40.8923
212022_s_at	MKI67	4288	2.04496	1.4741	2.61583	8.16539	10.2389	9.52e-23	4.2e-21	40.8335
201115_at	POLD2	5425	1.27296	1.10597	1.43996	8.60248	10.2358	9.78e-23	4.3e-21	40.8069
217207_s_at	BTNL3	10917	-1.57341	-1.8476	-1.29922	6.67394	-10.2238	1.09e-22	4.73e-21	40.7039
229538_s_at	IQGAP3	128239	1.73662	1.54387	1.92937	7.08921	10.216	1.16e-22	5.06e-21	40.6363
209100_at	IFRD2	7866	1.07711	0.924709	1.2295	8.68354	10.2068	1.26e-22	5.48e-21	40.5569
205776_at	FMO5	2330	-2.63975	-2.81692	-2.46257	6.26004	-10.1976	1.37e-22	5.91e-21	40.4777
212041_at	ATP6V0D1	9114	-1.28765	-1.47255	-1.10276	9.53077	-10.1936	1.41e-22	6.09e-21	40.4434
207828_s_at	CENPF	1063	1.77942	1.59736	1.96148	8.25303	10.1911	1.45e-22	6.21e-21	40.4218
217184_s_at	LTK	4058	-1.07944	-1.22954	-0.929336	5.07783	-10.1826	1.56e-22	6.65e-21	40.3484
201578_at	PODXL	5420	1.60164	1.22902	1.97426	8.13099	10.1771	1.63e-22	6.97e-21	40.3008
229163_at	CAMK2N1	55450	-1.88049	-2.10571	-1.65526	6.47174	-10.1721	1.71e-22	7.25e-21	40.2575
207747_s_at	DOK4	55715	-1.22184	-1.38598	-1.05769	6.42887	-10.1639	1.83e-22	7.75e-21	40.1877
203313_s_at	TGIF1	7050	1.26535	1.12553	1.40517	8.90243	10.1599	1.9e-22	8.02e-21	40.1533
218984_at	PUS7	54517	1.71391	1.53155	1.89627	8.39898	10.1553	1.98e-22	8.32e-21	40.1131
225681_at	CTHRC1	115908	3.84819	3.38664	4.30975	9.05079	10.149	2.09e-22	8.75e-21	40.0593
206198_s_at	CEACAM7	1087	-6.0262	-6.38891	-5.6635	6.95621	-10.1423	2.21e-22	9.23e-21	40.0021
202431_s_at	MYC	4609	1.90159	1.47046	2.33273	10.9881	10.1378	2.3e-22	9.59e-21	39.9635
218557_at	NIT2	56954	1.13608	0.840721	1.43145	8.74909	10.1246	2.58e-22	1.07e-20	39.85
210752_s_at	MLX	6945	-1.03625	-1.20687	-0.865625	5.65198	-10.1188	2.72e-22	1.12e-20	39.8002
218355_at	KIF4A	24137	1.72934	1.45267	2.00601	7.61215	10.118	2.74e-22	1.13e-20	39.793
219076_s_at	PXMP2	5827	-1.36425	-1.71187	-1.01663	7.62208	-10.0883	3.54e-22	1.45e-20	39.5395
212789_at	NCAPD3	23310	1.28644	0.987441	1.58543	7.87757	10.0801	3.8e-22	1.56e-20	39.4691
214142_at	ZG16	653808	-5.82996	-6.08938	-5.57055	7.49886	-10.073	4.04e-22	1.65e-20	39.4087
210672_s_at	NPRL3	8131	1.25882	0.795873	1.72177	6.15662	10.0691	4.18e-22	1.7e-20	39.3752
204617_s_at	ACD	65057	1.40617	1.2439	1.56845	7.89745	10.0678	4.23e-22	1.72e-20	39.364
218834_s_at	TMEM132A	54972	1.09538	0.936533	1.25422	6.21994	10.0624	4.43e-22	1.8e-20	39.3179
201870_at	TOMM34	10953	1.35164	1.08184	1.62144	8.4881	10.0552	4.72e-22	1.91e-20	39.2563
229499_at	CAPN13	92291	-1.2175	-1.27096	-1.16404	6.40041	-10.0434	5.23e-22	2.1e-20	39.1555
1554576_a_at	ETV4	2118	1.96937	1.81678	2.12197	7.28784	10.0396	5.4e-22	2.16e-20	39.1234
210205_at	B3GALT4	8705	-1.11053	-1.34098	-0.88007	6.43593	-10.021	6.34e-22	2.53e-20	38.9646
204825_at	MELK	9833	1.61741	1.51986	1.71497	8.24512	10.0171	6.56e-22	2.61e-20	38.9318
219874_at	SLC12A8	84561	1.39565	0.932036	1.85927	6.60311	10.0162	6.61e-22	2.62e-20	38.9242
204378_at	BCAS1	8537	-2.28611	-2.44212	-2.1301	6.28596	-10.0152	6.67e-22	2.64e-20	38.9153
222775_s_at	MRPL35	51318	-1.104	-1.82497	-0.383022	6.84706	-10.0152	6.67e-22	2.64e-20	38.9156
209114_at	TSPAN1	10103	-2.74354	-3.09415	-2.39292	10.2222	-10.0131	6.79e-22	2.68e-20	38.8978
213671_s_at	MARS1	4141	1.0786	0.771673	1.38554	8.94286	10.0047	7.3e-22	2.87e-20	38.8262
201601_x_at	IFITM1//IFITM2	8519//10581	1.85075	1.57091	2.13059	11.7903	10.0049	7.29e-22	2.87e-20	38.8275
225317_at	ACBD6//LHX4-AS1	84320//100527964	1.0329	0.621083	1.44472	7.48966	9.99482	7.95e-22	3.11e-20	38.7421
203554_x_at	PTTG1	9232	1.5281	1.40076	1.65543	9.96317	9.99064	8.24e-22	3.21e-20	38.7066
201349_at	SLC9A3R1	9368	-1.36899	-1.50715	-1.23082	8.27885	-9.98628	8.56e-22	3.33e-20	38.6695
222236_s_at	ASAP3	55616	-1.13039	-1.50114	-0.759649	6.10819	-9.98651	8.54e-22	3.33e-20	38.6716
229579_s_at	DISP2	85455	-1.42915	-1.77208	-1.08623	5.03574	-9.97967	9.06e-22	3.51e-20	38.6135
226644_at	MIB2	142678	-1.16679	-1.5618	-0.77177	5.10154	-9.97014	9.83e-22	3.8e-20	38.5326
212922_s_at	SMYD2	56950	1.04588	0.866313	1.22545	8.97807	9.96967	9.87e-22	3.81e-20	38.5286
202687_s_at	TNFSF10	8743	-1.9777	-2.09955	-1.85585	7.93722	-9.94395	1.23e-21	4.69e-20	38.3106
201563_at	SORD	6652	1.64165	1.42272	1.86058	9.33493	9.94272	1.24e-21	4.73e-20	38.3002
202744_at	SLC20A2	6575	-1.20949	-1.38663	-1.03235	5.6372	-9.93572	1.32e-21	4.99e-20	38.241
227176_at	SLC2A13	114134	-2.08882	-2.2584	-1.91924	6.83689	-9.9285	1.41e-21	5.3e-20	38.1799
217850_at	GNL3	26354	1.30546	1.10703	1.50389	9.54143	9.92792	1.41e-21	5.32e-20	38.175
206385_s_at	ANK3	288	-1.77889	-2.04144	-1.51634	7.69901	-9.92017	1.51e-21	5.68e-20	38.1095
204130_at	HSD11B2	3291	-2.69876	-2.94861	-2.44892	7.94096	-9.9136	1.6e-21	6e-20	38.0539
203228_at	PAFAH1B3	5050	1.36721	1.15129	1.58314	8.06491	9.90193	1.77e-21	6.62e-20	37.9554
226010_at	SLC25A23	79085	-1.43982	-1.85456	-1.02507	7.10941	-9.89926	1.81e-21	6.75e-20	37.9328
214274_s_at	ACAA1	30	-1.11829	-1.25644	-0.980139	9.11523	-9.89914	1.81e-21	6.75e-20	37.9318
205135_s_at	NUFIP1	26747	1.65161	1.47553	1.8277	6.38185	9.89207	1.92e-21	7.14e-20	37.8722
218575_at	ANAPC1//LOC102724642	64682//102724642	1.03054	0.690904	1.37017	8.10581	9.88787	1.99e-21	7.39e-20	37.8368
211916_s_at	MYO1A	4640	-2.40299	-2.53983	-2.26614	7.30662	-9.88219	2.09e-21	7.74e-20	37.7889
226950_at	ACVRL1	94	-1.78633	-2.04204	-1.53062	7.66447	-9.879	2.15e-21	7.94e-20	37.762
1560089_at	SLC25A25-AS1	100289019	-1.55456	-1.74863	-1.36048	7.69792	-9.87733	2.18e-21	8.05e-20	37.7479
1554539_a_at	RHOF	54509	-2.01979	-2.28031	-1.75926	5.83046	-9.87591	2.21e-21	8.11e-20	37.736
217995_at	SQOR	58472	-1.56025	-1.89549	-1.22501	10.5861	-9.87392	2.24e-21	8.23e-20	37.7192
225712_at	GEMIN5	25929	1.13264	0.847637	1.41764	7.66901	9.8709	2.3e-21	8.43e-20	37.6937
227314_at	ITGA2	3673	1.87961	1.45372	2.3055	8.47606	9.86693	2.38e-21	8.71e-20	37.6603
226188_at	LGALSL	29094	-1.43893	-1.67877	-1.19908	7.82146	-9.86637	2.39e-21	8.74e-20	37.6556
202488_s_at	FXYD3	5349	-2.22636	-2.36012	-2.09259	8.77814	-9.85532	2.63e-21	9.59e-20	37.5626
200885_at	PPM1J//RHOC	333926//389	-1.26012	-1.53007	-0.990166	9.84881	-9.85419	2.66e-21	9.66e-20	37.5531
219195_at	PPARGC1A	10891	-2.28391	-2.55034	-2.01749	5.29023	-9.85341	2.68e-21	9.71e-20	37.5465
200770_s_at	LAMC1	3915	1.16657	0.945504	1.38764	8.28357	9.84851	2.79e-21	1.01e-19	37.5053
229070_at	ADTRP	84830	-4.45891	-4.64258	-4.27524	6.49586	-9.8347	3.14e-21	1.13e-19	37.3893
1552365_at	SCIN	85477	-3.54297	-3.69926	-3.38668	5.63995	-9.83385	3.16e-21	1.14e-19	37.3821
213515_x_at	HBG2	3048	-1.4739	-2.0694	-0.878395	5.99465	-9.83222	3.21e-21	1.15e-19	37.3684
239370_at	LINC01133	100505633	-2.80973	-2.97802	-2.64144	6.636	-9.83148	3.23e-21	1.16e-19	37.3622
239433_at	LRRC8E	80131	1.54426	1.34798	1.74055	4.93201	9.8283	3.31e-21	1.19e-19	37.3355
206710_s_at	EPB41L3	23136	-2.957	-3.16435	-2.74964	5.35902	-9.82302	3.47e-21	1.24e-19	37.2912
208676_s_at	PA2G4	5036	1.05834	0.881376	1.23531	9.20935	9.82269	3.48e-21	1.24e-19	37.2884
212279_at	TMEM97	27346	1.85151	1.55181	2.1512	9.0457	9.82241	3.48e-21	1.24e-19	37.286
224392_s_at	OPN3	23596	-1.82549	-2.0765	-1.57448	5.58083	-9.82102	3.53e-21	1.25e-19	37.2744
231311_at	SPTBN2	6712	2.12445	1.8038	2.44509	6.07302	9.81573	3.69e-21	1.31e-19	37.23
235350_at	C4orf19	55286	-2.18972	-2.4381	-1.94135	6.34457	-9.80307	4.11e-21	1.45e-19	37.1239
225295_at	SLC39A10	57181	1.78944	1.55277	2.02611	7.73453	9.80122	4.17e-21	1.48e-19	37.1084
203462_x_at	EIF3B	8662	1.08884	0.923506	1.25417	10.035	9.79822	4.28e-21	1.51e-19	37.0832
200875_s_at	NOP56	10528	1.49389	1.14715	1.84064	9.70996	9.78097	4.96e-21	1.74e-19	36.9388
224714_at	NIFK	84365	1.16548	0.927876	1.40308	9.33171	9.77526	5.2e-21	1.82e-19	36.891
220023_at	APOBR	55911	-1.51124	-1.78338	-1.2391	6.42849	-9.77067	5.41e-21	1.89e-19	36.8526
213427_at	RPP40	10799	1.49523	1.22319	1.76728	7.02463	9.76527	5.67e-21	1.97e-19	36.8074
217226_s_at	SFXN3	81855	1.32731	0.804356	1.85027	7.58944	9.76297	5.78e-21	2.01e-19	36.7883
202790_at	CLDN7	1366	-1.38461	-1.88205	-0.887176	10.1053	-9.7584	6.01e-21	2.09e-19	36.7501
231843_at	DDX55	57696	1.19955	1.0128	1.38629	6.54708	9.75053	6.42e-21	2.22e-19	36.6843
204532_x_at	UGT1A9//UGT1A10//UGT1A8//UGT1A6//UGT1A4//UGT1A1	54600//54575//54576//54578//54657//54658	-2.71341	-2.898	-2.52882	7.10463	-9.74794	6.56e-21	2.27e-19	36.6628
203023_at	NOP16	51491	1.2812	1.16785	1.39455	7.29845	9.74096	6.96e-21	2.41e-19	36.6045
225036_at	TOMM5	401505	1.09944	0.8615	1.33737	9.88727	9.73626	7.24e-21	2.5e-19	36.5653
213317_at	CLIC5	53405	-2.93803	-3.14673	-2.72933	7.69052	-9.73346	7.42e-21	2.56e-19	36.542
209453_at	SLC9A1	6548	-1.07241	-1.36572	-0.779112	7.06777	-9.73102	7.57e-21	2.61e-19	36.5216
232244_at	MYORG	57462	-1.60926	-1.805	-1.41353	5.53718	-9.72939	7.68e-21	2.64e-19	36.508
211985_s_at	CALM1//CALM2	801//805	-1.24382	-1.41432	-1.07333	9.02473	-9.72122	8.23e-21	2.82e-19	36.44
203118_at	PCSK7	9159	-1.14523	-1.28278	-1.00769	7.93456	-9.70794	9.21e-21	3.15e-19	36.3294
226448_at	FAM89A	375061	1.43037	0.757002	2.10374	6.58506	9.70574	9.38e-21	3.21e-19	36.3111
220011_at	AUNIP	79000	1.50961	1.22721	1.79201	6.08916	9.7055	9.4e-21	3.21e-19	36.309
202421_at	IGSF3	3321	-1.21366	-1.51709	-0.910233	6.84416	-9.70409	9.51e-21	3.24e-19	36.2973
202107_s_at	MCM2	4171	1.52449	1.32516	1.72381	8.59132	9.685	1.12e-20	3.8e-19	36.1386
210735_s_at	CA12	771	-2.92398	-3.07942	-2.76854	7.72995	-9.68366	1.13e-20	3.84e-19	36.1275
221436_s_at	CDCA3	83461	1.46626	1.22846	1.70405	7.55947	9.68172	1.15e-20	3.89e-19	36.1113
218590_at	TWNK	56652	1.22273	0.947782	1.49768	6.64798	9.68045	1.16e-20	3.93e-19	36.1008
212247_at	NUP205	23165	1.16439	0.992247	1.33653	8.3276	9.67956	1.17e-20	3.94e-19	36.0934
223744_s_at	SIAE	54414	-2.65497	-3.25508	-2.05487	5.909	-9.67869	1.18e-20	3.97e-19	36.0861
236001_at	TMEM238L	100289255	-2.06395	-2.3932	-1.7347	8.14981	-9.67726	1.19e-20	4.01e-19	36.0743
204036_at	LPAR1	1902	-2.11613	-2.22663	-2.00563	6.04464	-9.66538	1.32e-20	4.41e-19	35.9757
225676_s_at	DCAF13	25879	1.44259	1.28721	1.59797	9.12961	9.66159	1.36e-20	4.54e-19	35.9442
204170_s_at	CKS2	1164	1.63528	1.44823	1.82233	10.044	9.65862	1.4e-20	4.65e-19	35.9196
202888_s_at	ANPEP	290	-3.74195	-4.06743	-3.41648	6.67704	-9.64385	1.58e-20	5.25e-19	35.7972
223194_s_at	SLC22A23	63027	-1.70319	-2.06387	-1.34252	7.78192	-9.6376	1.67e-20	5.53e-19	35.7455
225799_at	CYTOR//MIR4435-2HG	112597//541471	1.528	1.18064	1.87535	8.60132	9.63436	1.71e-20	5.67e-19	35.7186
1558290_a_at	PVT1	5820	1.76467	1.58962	1.93972	7.52094	9.6331	1.73e-20	5.73e-19	35.7082
204848_x_at	HBG1//HBG2	3047//3048	-1.25115	-1.50048	-1.00182	5.56548	-9.62887	1.79e-20	5.93e-19	35.6732
208960_s_at	KLF6	1316	-1.58531	-1.77699	-1.39363	8.86135	-9.62496	1.85e-20	6.12e-19	35.6409
238816_at	PSEN1	5663	-1.31794	-1.6104	-1.02547	5.53239	-9.62255	1.89e-20	6.24e-19	35.6209
218104_at	TEX10	54881	1.05332	0.847602	1.25904	7.49854	9.62165	1.9e-20	6.27e-19	35.6135
223266_at	STRADB	55437	-1.26327	-1.46356	-1.06297	7.79629	-9.61792	1.97e-20	6.45e-19	35.5826
226501_at	XPNPEP3	63929	1.45281	1.31637	1.58926	6.95626	9.61792	1.96e-20	6.45e-19	35.5827
209950_s_at	VILL	50853	-1.97403	-2.26905	-1.679	7.24489	-9.61607	2e-20	6.55e-19	35.5673
222716_s_at	SNX24	28966	-1.22531	-1.44068	-1.00994	6.04225	-9.60869	2.12e-20	6.93e-19	35.5064
205412_at	ACAT1	38	-1.51701	-1.74159	-1.29244	9.05538	-9.60489	2.19e-20	7.12e-19	35.475
206094_x_at	UGT1A6//UGT1A10//UGT1A8//UGT1A7//UGT1A5//UGT1A9//UGT1A4//UGT1A1//UGT1A3	54578//54575//54576//54577//54579//54600//54657//54658//54659	-2.72217	-2.93763	-2.50671	6.72407	-9.59837	2.32e-20	7.48e-19	35.4211
227249_at	NDE1	54820	1.42845	1.23738	1.61952	7.51234	9.5985	2.31e-20	7.48e-19	35.4222
218039_at	NUSAP1	51203	1.56086	1.1541	1.96763	8.47294	9.58785	2.53e-20	8.15e-19	35.3343
204497_at	ADCY9	115	-1.46505	-1.63722	-1.29288	7.25814	-9.58578	2.57e-20	8.28e-19	35.3173
226143_at	RAI1	10743	1.09304	0.697346	1.48873	8.21585	9.5815	2.67e-20	8.57e-19	35.282
217988_at	CCNB1IP1	57820	1.15698	0.898556	1.4154	9.21379	9.55729	3.27e-20	1.04e-18	35.0826
202779_s_at	UBE2S	27338	1.81562	1.66427	1.96696	8.78713	9.55578	3.31e-20	1.06e-18	35.0701
225536_at	TMEM54	113452	-1.81191	-1.92648	-1.69734	9.51973	-9.55	3.47e-20	1.11e-18	35.0226
224345_x_at	FAM162A	26355	-1.15057	-1.58269	-0.718462	10.7426	-9.54939	3.49e-20	1.11e-18	35.0176
213360_s_at	POM121//POM121C	9883//100101267	1.06805	0.831979	1.30412	9.17323	9.54431	3.64e-20	1.16e-18	34.9759
220755_s_at	SNHG32	50854	1.13861	0.956057	1.32116	9.91807	9.5438	3.66e-20	1.16e-18	34.9716
204962_s_at	CENPA	1058	1.8113	1.44785	2.17474	7.30961	9.54161	3.72e-20	1.18e-18	34.9536
228601_at	HAGLR	401022	-2.45379	-3.15586	-1.75172	5.95992	-9.53058	4.08e-20	1.29e-18	34.8631
44040_at	FBXO41	150726	1.25514	1.103	1.40729	5.75764	9.52604	4.24e-20	1.33e-18	34.8258
207222_at	PLA2G10	8399	-2.38704	-2.5631	-2.21098	7.53926	-9.52555	4.26e-20	1.34e-18	34.8217
218009_s_at	PRC1	9055	1.64681	1.39282	1.9008	8.52647	9.51952	4.48e-20	1.4e-18	34.7722
214022_s_at	IFITM1	8519	1.66811	1.42902	1.90719	11.8271	9.51934	4.48e-20	1.4e-18	34.7708
219736_at	TRIM36	55521	-2.31902	-2.60909	-2.02896	5.41882	-9.5103	4.83e-20	1.51e-18	34.6966
225840_at	TEF	7008	-1.14126	-1.36565	-0.916868	6.55796	-9.50719	4.96e-20	1.55e-18	34.6711
225865_x_at	NELFCD	51497	1.43806	1.23809	1.63804	9.61631	9.50664	4.98e-20	1.55e-18	34.6666
201420_s_at	WDR77	79084	1.30978	1.07086	1.5487	8.31491	9.50488	5.06e-20	1.57e-18	34.6522
214710_s_at	CCNB1	891	1.90574	1.47134	2.34014	8.93637	9.4999	5.27e-20	1.63e-18	34.6114
204709_s_at	KIF23	9493	1.87295	1.57096	2.17495	6.29947	9.49632	5.43e-20	1.68e-18	34.5821
204546_at	KIAA0513	9764	-1.14376	-1.32358	-0.963932	6.4019	-9.49219	5.62e-20	1.73e-18	34.5482
223234_at	MAD2L2	10459	1.25974	1.05472	1.46475	7.10442	9.49243	5.61e-20	1.73e-18	34.5502
207126_x_at	UGT1A1//UGT1A10//UGT1A8//UGT1A6//UGT1A9//UGT1A4	54658//54575//54576//54578//54600//54657	-2.73085	-2.96943	-2.49228	6.88858	-9.49085	5.68e-20	1.75e-18	34.5373
201111_at	CSE1L	1434	1.79107	1.39808	2.18406	7.93311	9.4906	5.69e-20	1.75e-18	34.5353
208596_s_at	UGT1A3//UGT1A10//UGT1A8//UGT1A7//UGT1A6//UGT1A5//UGT1A9//UGT1A4//UGT1A1	54659//54575//54576//54577//54578//54579//54600//54657//54658	-3.20521	-3.39479	-3.01563	7.00148	-9.48641	5.9e-20	1.81e-18	34.501
204826_at	CCNF	899	1.12573	0.915528	1.33594	7.06916	9.4711	6.7e-20	2.04e-18	34.3757
208677_s_at	BSG	682	-1.54996	-1.833	-1.26693	9.76246	-9.46505	7.04e-20	2.14e-18	34.3263
201892_s_at	IMPDH2	3615	1.05607	0.734566	1.37758	10.9715	9.45533	7.63e-20	2.32e-18	34.2469
203957_at	E2F6	1876	1.04642	0.479019	1.61382	6.97732	9.45266	7.8e-20	2.36e-18	34.2251
218252_at	CKAP2	26586	1.73144	1.45269	2.01019	7.77489	9.44809	8.1e-20	2.45e-18	34.1878
222680_s_at	DTL	51514	1.74918	1.44901	2.04935	7.151	9.44507	8.31e-20	2.5e-18	34.1631
201587_s_at	IRAK1	3654	1.15644	0.931644	1.38124	9.7271	9.43769	8.83e-20	2.66e-18	34.103
206561_s_at	AKR1B10	57016	-4.06932	-4.46898	-3.66965	6.89692	-9.43019	9.4e-20	2.82e-18	34.0418
209607_x_at	SULT1A3//SULT1A4//SLX1A-SULT1A3//SLX1B-SULT1A4	6818//445329//100526830//100526831	-1.73907	-2.11183	-1.36632	8.60683	-9.42933	9.47e-20	2.83e-18	34.0348
221712_s_at	WDR74	54663	1.10402	0.741542	1.46649	7.7712	9.42378	9.91e-20	2.96e-18	33.9896
202309_at	MTHFD1	4522	1.10349	0.671713	1.53527	9.51568	9.42207	1.01e-19	3e-18	33.9757
225576_at	GINM1	116254	-1.31464	-1.58836	-1.04092	7.72952	-9.42094	1.01e-19	3.02e-18	33.9665
235299_at	SLC41A2	84102	-2.06047	-2.37356	-1.74739	5.93696	-9.41829	1.04e-19	3.09e-18	33.9449
212018_s_at	RSL1D1	26156	1.12973	0.825089	1.43437	9.49504	9.41493	1.07e-19	3.17e-18	33.9176
205190_at	PLS1	5357	-1.69562	-1.87638	-1.51486	10.5877	-9.41251	1.09e-19	3.22e-18	33.8979
224570_s_at	IRF2BP2	359948	1.0161	0.636832	1.39538	8.86677	9.41072	1.1e-19	3.26e-18	33.8833
218272_at	TTC38	55020	-1.1695	-1.36023	-0.97878	8.04422	-9.40345	1.17e-19	3.46e-18	33.8241
231851_at	RAVER2	55225	-1.81022	-1.95967	-1.66076	6.59405	-9.39755	1.23e-19	3.63e-18	33.7762
238701_x_at	COLCA1	399948	-1.1732	-1.41866	-0.927741	10.2338	-9.39443	1.26e-19	3.72e-18	33.7508
235099_at	CMTM8	152189	1.24138	1.01787	1.4649	7.38587	9.38712	1.34e-19	3.94e-18	33.6915
212448_at	NEDD4L	23327	-1.63023	-2.08302	-1.17744	6.21165	-9.38415	1.38e-19	4.03e-18	33.6673
1552612_at	CDC42SE2	56990	-2.09107	-2.50344	-1.67871	6.91604	-9.38095	1.41e-19	4.13e-18	33.6414
208117_s_at	LAS1L	81887	1.09227	0.864968	1.31957	8.21613	9.37682	1.46e-19	4.26e-18	33.6079
211026_s_at	MGLL	11343	-1.5916	-2.11117	-1.07203	9.32072	-9.36911	1.56e-19	4.53e-18	33.5453
228256_s_at	EPB41L4A	64097	-2.25596	-2.43142	-2.08049	5.47655	-9.36797	1.57e-19	4.56e-18	33.5361
202311_s_at	COL1A1	1277	3.44858	3.1227	3.77446	7.64222	9.35796	1.71e-19	4.92e-18	33.4549
223692_at	NMNAT1	64802	-1.49687	-1.62207	-1.37167	5.73673	-9.33606	2.04e-19	5.87e-18	33.2776
206262_at	ADH1C	126	-4.42079	-4.65668	-4.1849	6.35692	-9.33432	2.07e-19	5.93e-18	33.2636
224468_s_at	C19orf48	84798	1.37738	1.16638	1.58839	8.1493	9.3338	2.08e-19	5.95e-18	33.2594
219588_s_at	NCAPG2	54892	1.55946	1.16636	1.95256	7.16354	9.3279	2.19e-19	6.24e-18	33.2117
213629_x_at	MT1F	4494	-2.23508	-2.47116	-1.999	8.50985	-9.31424	2.44e-19	6.96e-18	33.1013
218788_s_at	SMYD3	64754	1.1147	0.875896	1.35351	8.04258	9.31285	2.47e-19	7.03e-18	33.0901
213056_at	FRMD4B	23150	-1.64166	-1.8325	-1.45081	6.29047	-9.30703	2.59e-19	7.37e-18	33.0431
203060_s_at	PAPSS2	9060	-1.9793	-2.13567	-1.82294	10.2544	-9.30109	2.72e-19	7.72e-18	32.9952
200832_s_at	SCD	6319	1.92121	1.61175	2.23068	10.0751	9.28269	3.17e-19	8.93e-18	32.8469
206323_x_at	OPHN1	4983	-1.11508	-1.25851	-0.971651	9.46233	-9.27327	3.42e-19	9.63e-18	32.7711
212070_at	ADGRG1	9289	1.50335	1.14378	1.86292	9.8294	9.27314	3.42e-19	9.63e-18	32.77
203225_s_at	RFK	55312	-1.20512	-1.33561	-1.07463	8.46403	-9.27068	3.49e-19	9.82e-18	32.7502
224989_at	SMIM14	201895	-2.44253	-2.61459	-2.27046	7.21011	-9.2646	3.67e-19	1.03e-17	32.7013
208693_s_at	GARS1	2617	1.05342	0.696229	1.4106	10.3633	9.26311	3.72e-19	1.04e-17	32.6893
217548_at	ARPIN	348110	-1.27287	-1.7564	-0.789339	5.86718	-9.25257	4.05e-19	1.13e-17	32.6046
208700_s_at	TKT	7086	1.14955	0.930822	1.36827	10.3074	9.25275	4.04e-19	1.13e-17	32.606
224311_s_at	CAB39	51719	-1.63484	-1.97186	-1.29783	6.68111	-9.24619	4.27e-19	1.19e-17	32.5533
203702_s_at	TTLL4	9654	1.00259	0.884339	1.12085	6.90469	9.2424	4.4e-19	1.22e-17	32.5229
229568_at	MOB3B	79817	-1.97603	-2.19632	-1.75574	6.28705	-9.23492	4.68e-19	1.29e-17	32.4629
223575_at	KIAA1549	57670	1.4101	1.16262	1.65757	5.50344	9.23331	4.74e-19	1.31e-17	32.4499
204368_at	SLCO2A1	6578	-1.7414	-1.91224	-1.57056	6.49406	-9.22505	5.07e-19	1.39e-17	32.3837
202101_s_at	RALB	5899	-1.07149	-1.18042	-0.962556	7.55038	-9.21942	5.31e-19	1.45e-17	32.3386
201797_s_at	VARS1	7407	1.46262	1.00745	1.91779	7.19022	9.21961	5.3e-19	1.45e-17	32.3401
207761_s_at	METTL7A	25840	-2.3738	-2.6191	-2.1285	8.99547	-9.21577	5.47e-19	1.5e-17	32.3093
219321_at	PALS1	64398	-1.36386	-1.51438	-1.21333	6.30232	-9.21446	5.53e-19	1.51e-17	32.2988
226936_at	CENPW	387103	1.50202	1.3532	1.65083	9.09987	9.21208	5.63e-19	1.54e-17	32.2798
200675_at	CD81	975	1.06771	0.720382	1.41504	10.4946	9.19612	6.41e-19	1.74e-17	32.1521
223242_s_at	MFSD11	79157	-1.02729	-1.1795	-0.875079	7.59113	-9.19296	6.58e-19	1.79e-17	32.1268
211665_s_at	SOS2	6655	-1.52219	-1.87267	-1.1717	5.3438	-9.18944	6.77e-19	1.84e-17	32.0986
216952_s_at	LMNB2	84823	1.23703	1.15531	1.31876	7.59786	9.18853	6.82e-19	1.85e-17	32.0914
225439_at	NUDCD1	84955	1.51455	1.28265	1.74645	8.46842	9.18682	6.92e-19	1.87e-17	32.0777
213805_at	ABHD5	51099	-1.51332	-1.65054	-1.3761	4.80026	-9.18426	7.06e-19	1.9e-17	32.0572
219177_at	BRIX1	55299	1.04362	0.820968	1.26628	7.0493	9.18342	7.11e-19	1.92e-17	32.0506
205479_s_at	PLAU	5328	2.10517	1.69868	2.51166	7.89882	9.18182	7.21e-19	1.94e-17	32.0377
227117_at	XPOT	11260	1.46779	0.935999	1.99957	7.90914	9.17855	7.4e-19	1.99e-17	32.0116
200706_s_at	LITAF	9516	-1.27062	-1.42324	-1.11801	9.1484	-9.17769	7.45e-19	2e-17	32.0047
203166_at	CFDP1	10428	-1.04122	-1.19686	-0.885588	8.95156	-9.1711	7.86e-19	2.11e-17	31.9521
221489_s_at	SPRY4	81848	1.03924	0.593602	1.48487	7.4682	9.16859	8.02e-19	2.14e-17	31.9321
222752_s_at	PACC1	55248	1.36645	0.961884	1.77102	6.86099	9.16689	8.13e-19	2.17e-17	31.9186
207259_at	ANKRD40CL	55018	-2.60383	-3.06835	-2.13931	6.426	-9.16592	8.2e-19	2.18e-17	31.9108
229889_at	LRRC75A	388341	-1.54287	-2.16888	-0.91686	6.5609	-9.15661	8.84e-19	2.35e-17	31.8365
210543_s_at	PRKDC	5591	1.43251	1.27003	1.595	8.00956	9.15194	9.18e-19	2.43e-17	31.7993
223942_x_at	CHST5	23563	-1.87608	-2.10919	-1.64297	6.00312	-9.15086	9.26e-19	2.45e-17	31.7907
202504_at	TRIM29	23650	2.85117	2.59089	3.11144	8.43664	9.14738	9.53e-19	2.51e-17	31.763
220178_at	MFSD12	126321	1.031	0.417105	1.64489	6.36186	9.14275	9.89e-19	2.6e-17	31.7261
223427_s_at	EPB41L4B	54566	-2.02216	-2.36528	-1.67905	7.53734	-9.14024	1.01e-18	2.65e-17	31.7061
229285_at	RNASEL	6041	-1.57999	-1.95868	-1.20131	6.10935	-9.13835	1.02e-18	2.69e-17	31.6911
225207_at	PDK4	5166	-2.71205	-2.93005	-2.49405	6.33826	-9.13659	1.04e-18	2.73e-17	31.677
202998_s_at	LOXL2	4017	2.24413	2.03343	2.45483	8.56919	9.13667	1.04e-18	2.73e-17	31.6777
226292_at	CAPN5	726	-1.49703	-1.96182	-1.03224	7.92345	-9.13299	1.07e-18	2.8e-17	31.6484
233651_s_at	MPND	84954	-1.15025	-1.40748	-0.893022	6.89469	-9.12163	1.17e-18	3.06e-17	31.5581
227782_at	ZBTB7C	201501	-2.08954	-2.29815	-1.88093	6.9195	-9.11476	1.24e-18	3.22e-17	31.5035
223062_s_at	PSAT1	29968	2.83137	2.50524	3.15749	8.67272	9.1136	1.25e-18	3.25e-17	31.4943
215723_s_at	PLD1	5337	-1.8492	-2.40314	-1.29526	5.01706	-9.11023	1.29e-18	3.33e-17	31.4675
224807_at	GRAMD1A	57655	1.09356	0.70754	1.47958	7.42769	9.1035	1.36e-18	3.52e-17	31.4141
231052_at	GLOD5	392465	-1.35236	-2.3013	-0.403426	5.20585	-9.09947	1.4e-18	3.63e-17	31.382
226770_at	MAGI3	260425	-1.43506	-2.01738	-0.85273	6.63801	-9.09189	1.49e-18	3.85e-17	31.3219
242871_at	PAQR5	54852	-2.53662	-2.80123	-2.27201	6.33089	-9.08774	1.54e-18	3.97e-17	31.289
224906_at	ANO6	196527	1.40653	1.15104	1.66203	8.85987	9.08061	1.63e-18	4.19e-17	31.2325
214719_at	SLC46A3	283537	-1.67341	-2.07337	-1.27346	7.31757	-9.08006	1.64e-18	4.2e-17	31.2281
236273_at	NBPF1	55672	-1.20855	-1.42772	-0.989394	5.43883	-9.07772	1.67e-18	4.28e-17	31.2096
202175_at	CHPF	79586	1.04828	0.900296	1.19626	7.24441	9.07743	1.68e-18	4.29e-17	31.2073
219000_s_at	DSCC1	79075	1.62352	1.3163	1.93074	6.98004	9.07691	1.68e-18	4.3e-17	31.2032
235054_at	NUDT16	131870	-1.17042	-1.30768	-1.03316	5.63181	-9.07341	1.73e-18	4.41e-17	31.1755
211272_s_at	DGKA	1606	-1.64979	-2.08299	-1.21659	5.24876	-9.0649	1.85e-18	4.71e-17	31.1081
201409_s_at	PPP1CB	5500	-1.11349	-1.31143	-0.915542	9.07545	-9.05694	1.98e-18	5e-17	31.0452
213189_at	RIOX2	84864	1.10147	0.837235	1.36571	7.48377	9.04519	2.17e-18	5.48e-17	30.9524
1553984_s_at	DTYMK	1841	1.18408	1.05432	1.31383	8.29566	9.04504	2.17e-18	5.48e-17	30.9511
213175_s_at	SNRPB	6628	1.26055	0.953072	1.56802	11.0787	9.04517	2.17e-18	5.48e-17	30.9522
221824_s_at	MARCHF8	220972	-1.13457	-1.29062	-0.978522	7.17011	-9.04272	2.22e-18	5.58e-17	30.9328
202545_at	PRKCD	5580	-1.07206	-1.33997	-0.804152	7.39674	-9.03854	2.29e-18	5.75e-17	30.8998
223395_at	ABI3BP	25890	-2.85612	-3.44819	-2.26405	5.39554	-9.01267	2.82e-18	7.04e-17	30.6958
218982_s_at	MRPS17	51373	1.14006	0.910071	1.37005	8.39421	9.01173	2.84e-18	7.08e-17	30.6884
1554020_at	BICD1	636	1.77977	1.34023	2.21932	5.30821	9.00936	2.9e-18	7.2e-17	30.6697
215125_s_at	UGT1A10//UGT1A8//UGT1A7//UGT1A6//UGT1A5//UGT1A9//UGT1A4//UGT1A1//UGT1A3	54575//54576//54577//54578//54579//54600//54657//54658//54659	-3.4115	-3.67262	-3.15037	6.5146	-9.00084	3.1e-18	7.69e-17	30.6027
218194_at	REXO2	25996	1.04147	0.824518	1.25841	10.2008	8.99958	3.13e-18	7.76e-17	30.5927
218823_s_at	KCTD9	54793	-1.69859	-2.06557	-1.33161	7.16699	-8.99691	3.2e-18	7.92e-17	30.5717
203046_s_at	TIMELESS	8914	1.29655	1.14853	1.44457	7.49171	8.9954	3.24e-18	8.01e-17	30.5598
203052_at	C2	717	1.77053	1.65646	1.8846	7.47529	8.99184	3.33e-18	8.23e-17	30.5319
221188_s_at	CIDEB	27141	-1.22709	-1.60201	-0.852174	6.19788	-8.99111	3.35e-18	8.26e-17	30.5261
203510_at	MET	4233	1.71598	1.57308	1.85888	10.0021	8.9818	3.61e-18	8.9e-17	30.4529
222988_s_at	TMEM9	252839	1.21574	0.818611	1.61286	8.73797	8.9813	3.62e-18	8.92e-17	30.4489
214433_s_at	SELENBP1	8991	-2.8144	-2.9622	-2.66661	9.34159	-8.97329	3.86e-18	9.49e-17	30.386
208683_at	CAPN2	824	-1.1386	-1.27823	-0.998964	11.1415	-8.97122	3.93e-18	9.64e-17	30.3698
212949_at	NCAPH	23397	1.42825	1.1556	1.70089	6.41395	8.96664	4.07e-18	9.98e-17	30.3339
232594_at	HSBP1L1	440498	-1.07601	-1.20243	-0.949588	7.13444	-8.96087	4.27e-18	1.04e-16	30.2886
205263_at	BCL10	8915	-1.11295	-1.38732	-0.83857	9.06178	-8.95995	4.3e-18	1.05e-16	30.2813
222039_at	KIF18B	146909	1.41527	1.14913	1.68142	7.24391	8.95331	4.53e-18	1.1e-16	30.2293
213115_at	ATG4A	115201	-1.06177	-1.32926	-0.794275	6.88857	-8.94322	4.91e-18	1.19e-16	30.1502
226997_at	ADAMTS12	81792	2.33092	2.20503	2.45681	6.98384	8.93971	5.05e-18	1.22e-16	30.1228
204905_s_at	EEF1E1	9521	1.43327	1.22636	1.64018	8.14177	8.93826	5.11e-18	1.23e-16	30.1114
204977_at	DDX10	1662	1.07989	0.851855	1.30792	7.782	8.93713	5.16e-18	1.24e-16	30.1025
241946_at	ZDHHC21	340481	-1.48481	-1.74502	-1.2246	4.99034	-8.93511	5.24e-18	1.26e-16	30.0867
205185_at	SPINK5	11005	-2.89196	-3.04385	-2.74006	6.28393	-8.93202	5.37e-18	1.29e-16	30.0626
213839_at	CLMN	79789	-1.61824	-2.04997	-1.1865	6.70119	-8.93043	5.44e-18	1.3e-16	30.0501
202382_s_at	GNPDA1	10007	1.03174	0.918343	1.14515	8.52862	8.9309	5.42e-18	1.3e-16	30.0538
220645_at	NXPE4	54827	-3.57577	-3.85066	-3.30087	6.8422	-8.92739	5.57e-18	1.33e-16	30.0264
208899_x_at	ATP6V1D	51382	-1.06178	-1.23715	-0.886404	8.98478	-8.92179	5.82e-18	1.39e-16	29.9826
209627_s_at	OSBPL3	26031	1.58608	1.46087	1.71129	7.25241	8.92211	5.81e-18	1.39e-16	29.9851
219313_at	GRAMD1C	54762	-1.84769	-2.19138	-1.504	5.27256	-8.90848	6.47e-18	1.54e-16	29.8785
232103_at	BPNT1	10380	-1.45423	-1.70218	-1.20628	6.89711	-8.90792	6.5e-18	1.54e-16	29.8742
224610_at	SNHG1	23642	1.52993	0.936362	2.12349	9.0735	8.90538	6.64e-18	1.57e-16	29.8543
210983_s_at	MCM7	4176	1.376	1.07451	1.67749	9.08541	8.90385	6.72e-18	1.59e-16	29.8424
1552362_a_at	LEAP2	116842	-1.51261	-1.64392	-1.38129	5.31509	-8.89984	6.93e-18	1.63e-16	29.8111
200710_at	ACADVL	37	-1.12528	-1.45143	-0.799125	9.9386	-8.89063	7.46e-18	1.76e-16	29.7393
239579_at	EPHX4	253152	2.46398	2.31526	2.6127	5.2325	8.88981	7.51e-18	1.77e-16	29.7329
238021_s_at	CRNDE	643911	3.31681	3.07344	3.56019	6.31985	8.88576	7.75e-18	1.82e-16	29.7013
223369_at	NTMT1	28989	1.09532	0.843788	1.34684	7.30362	8.88513	7.79e-18	1.83e-16	29.6964
205133_s_at	HSPE1	3336	1.13718	1.02518	1.24918	10.4393	8.8782	8.23e-18	1.93e-16	29.6424
235638_at	RASSF6	166824	-2.13446	-2.37268	-1.89624	5.14	-8.87561	8.4e-18	1.96e-16	29.6222
209395_at	CHI3L1	1116	3.25628	3.05176	3.46081	7.21218	8.86452	9.17e-18	2.13e-16	29.5359
219232_s_at	EGLN3	112399	-2.10284	-2.43905	-1.76662	6.35343	-8.86213	9.35e-18	2.17e-16	29.5173
211699_x_at	HBA1//HBA2	3039//3040	-2.87314	-3.11492	-2.63135	8.79186	-8.85199	1.01e-17	2.34e-16	29.4385
203845_at	KAT2B	8850	-1.80775	-2.29658	-1.31892	5.96503	-8.84294	1.09e-17	2.51e-16	29.3682
1552277_a_at	MSANTD3	91283	1.1102	0.601806	1.61859	7.0165	8.8416	1.1e-17	2.53e-16	29.3578
213905_x_at	BGN	633	2.80712	2.57146	3.04279	7.62736	8.84155	1.1e-17	2.53e-16	29.3574
225300_at	KNSTRN	90417	1.26308	0.909655	1.61651	7.18235	8.83953	1.12e-17	2.57e-16	29.3417
227032_at	PLXNA2	5362	-1.11456	-1.84731	-0.381804	6.11481	-8.83838	1.13e-17	2.59e-16	29.3328
202537_s_at	CHMP2B	25978	-1.07344	-1.19733	-0.949559	8.58778	-8.83669	1.14e-17	2.62e-16	29.3197
209074_s_at	FAM107A	11170	-1.55769	-2.15003	-0.965349	5.31134	-8.83567	1.15e-17	2.64e-16	29.3117
218191_s_at	LMBRD1	55788	-1.0111	-1.3241	-0.698091	9.44224	-8.83304	1.18e-17	2.69e-16	29.2913
222077_s_at	RACGAP1	29127	1.31536	1.11414	1.51657	9.17143	8.82538	1.25e-17	2.86e-16	29.2319
214095_at	SHMT2	6472	1.58032	1.40824	1.75239	6.88898	8.82002	1.3e-17	2.98e-16	29.1904
220651_s_at	MCM10	55388	1.94768	1.57381	2.32156	6.01907	8.81605	1.35e-17	3.07e-16	29.1596
200730_s_at	PTP4A1	7803	-1.72742	-2.07733	-1.37751	8.69045	-8.81116	1.4e-17	3.18e-16	29.1218
218901_at	PLSCR4	57088	-1.71139	-1.95588	-1.46689	7.00795	-8.80517	1.47e-17	3.32e-16	29.0754
209642_at	BUB1	699	1.91482	1.62703	2.20262	6.83499	8.79776	1.55e-17	3.51e-16	29.0181
218208_at	SLC66A2	80148	-1.04602	-1.29658	-0.795466	7.19662	-8.7895	1.66e-17	3.75e-16	28.9542
205627_at	CDA	978	-2.36539	-2.69175	-2.03903	6.64145	-8.78818	1.68e-17	3.78e-16	28.9439
1554897_s_at	RHBDL2	54933	-2.15394	-2.28764	-2.02024	5.60971	-8.78816	1.68e-17	3.78e-16	28.9438
226311_at	ADAMTS2	9509	2.87089	2.35449	3.38729	7.19217	8.78759	1.68e-17	3.79e-16	28.9394
219342_at	CASD1	64921	-1.54249	-1.92931	-1.15567	6.69478	-8.78669	1.7e-17	3.81e-16	28.9325
211953_s_at	IPO5	3843	1.44077	1.2647	1.61685	8.46772	8.77602	1.84e-17	4.13e-16	28.85
217414_x_at	HBA2	3040	-2.8171	-3.11564	-2.51855	8.82157	-8.76799	1.96e-17	4.38e-16	28.7881
227477_at	ZMYND19	116225	1.02101	0.909668	1.13236	7.65474	8.75942	2.1e-17	4.67e-16	28.722
233604_at	C3orf85	401081	-2.76001	-2.93947	-2.58056	4.91703	-8.75631	2.15e-17	4.77e-16	28.698
200806_s_at	HSPD1	3329	1.3277	1.06061	1.5948	11.5447	8.74091	2.43e-17	5.36e-16	28.5794
220041_at	PIGZ	80235	-2.11288	-2.38766	-1.83811	7.19403	-8.74057	2.43e-17	5.37e-16	28.5768
225436_at	ABHD17C	58489	-1.24302	-1.51677	-0.969269	9.04105	-8.74032	2.44e-17	5.38e-16	28.5749
211725_s_at	BID	637	1.1887	0.983534	1.39387	8.1518	8.739	2.46e-17	5.43e-16	28.5647
212898_at	TTI1	9675	1.34923	1.07869	1.61976	7.27227	8.73668	2.51e-17	5.51e-16	28.5469
202095_s_at	BIRC5	332	1.61287	1.44731	1.77843	8.13193	8.73371	2.57e-17	5.63e-16	28.524
212290_at	SLC7A1	6541	1.54224	1.33802	1.74646	7.05638	8.72511	2.75e-17	6.01e-16	28.4579
201801_s_at	SLC29A1	2030	1.57409	1.2425	1.90569	6.93198	8.72493	2.75e-17	6.02e-16	28.4565
230645_at	FRMD3	257019	-2.62796	-2.98206	-2.27387	5.58908	-8.72229	2.81e-17	6.13e-16	28.4362
222507_s_at	TMEM9B	56674	-1.29123	-1.53546	-1.047	8.05076	-8.71034	3.08e-17	6.71e-16	28.3444
221898_at	PDPN	10630	1.98252	1.63412	2.33093	6.66652	8.70898	3.12e-17	6.77e-16	28.334
225283_at	ARRDC4	91947	-1.91831	-2.12515	-1.71148	7.40462	-8.70858	3.13e-17	6.78e-16	28.331
202742_s_at	PRKACB	5567	-2.78396	-2.90419	-2.66374	7.12074	-8.70697	3.17e-17	6.86e-16	28.3186
210007_s_at	GPD2	2820	-1.42242	-1.77685	-1.06799	5.36298	-8.70273	3.27e-17	7.07e-16	28.2861
225570_at	SLC41A1	254428	1.03761	0.810615	1.26462	6.67516	8.70176	3.3e-17	7.12e-16	28.2786
206261_at	ZNF239	8187	1.47622	1.22822	1.72421	6.03434	8.70093	3.32e-17	7.16e-16	28.2723
238750_at	CCL28	56477	-2.77079	-3.19501	-2.34656	7.2404	-8.69549	3.46e-17	7.46e-16	28.2306
221808_at	RAB9A	9367	-1.01931	-1.29616	-0.742448	8.60307	-8.69103	3.59e-17	7.7e-16	28.1963
214662_at	WDR43	23160	1.23772	0.946308	1.52913	7.71272	8.68088	3.88e-17	8.32e-16	28.1186
229146_at	C7orf31	136895	-1.30513	-1.50574	-1.10451	5.19848	-8.67951	3.92e-17	8.4e-16	28.1082
225802_at	TOP1MT	116447	1.40432	1.19656	1.61207	7.62753	8.67099	4.19e-17	8.95e-16	28.0429
222586_s_at	OSBPL11	114885	-1.16616	-1.34594	-0.986371	5.89968	-8.66941	4.24e-17	9.06e-16	28.0308
218510_x_at	RETREG1	54463	-2.18992	-2.39604	-1.9838	7.46509	-8.66774	4.3e-17	9.16e-16	28.0181
223232_s_at	CGN	57530	-1.59192	-1.91683	-1.267	7.1316	-8.66722	4.32e-17	9.19e-16	28.0141
218708_at	NXT1	29107	1.20994	0.966759	1.45312	8.47093	8.65122	4.89e-17	1.03e-15	27.8919
230009_at	FAM118B	79607	-1.18209	-1.44304	-0.921151	5.99405	-8.64935	4.96e-17	1.05e-15	27.8776
207392_x_at	UGT2B15	7366	-2.8687	-3.07546	-2.66195	6.38846	-8.64165	5.27e-17	1.11e-15	27.8188
204768_s_at	FEN1	2237	1.35339	1.09884	1.60794	7.86621	8.63534	5.53e-17	1.16e-15	27.7707
234312_s_at	ACSS2	55902	-1.22232	-1.47684	-0.967791	8.40991	-8.6349	5.55e-17	1.17e-15	27.7673
203755_at	BUB1B	701	1.47783	1.3308	1.62485	7.94676	8.63283	5.64e-17	1.18e-15	27.7515
209668_x_at	CES2	8824	-2.33703	-2.71663	-1.95743	9.2091	-8.63082	5.73e-17	1.2e-15	27.7362
227189_at	CPNE5	57699	-1.32958	-1.59821	-1.06095	5.2383	-8.62942	5.79e-17	1.21e-15	27.7256
213338_at	TMEM158	25907	1.99803	1.80717	2.18889	7.32436	8.62886	5.81e-17	1.22e-15	27.7213
232151_at	MACC1	346389	2.15957	1.87134	2.44781	6.93773	8.62686	5.91e-17	1.23e-15	27.706
218972_at	TTC17	55761	1.1661	0.970534	1.36167	7.33933	8.62658	5.92e-17	1.24e-15	27.7039
206539_s_at	CYP4F12	66002	-1.2555	-1.4869	-1.02411	6.70279	-8.62417	6.03e-17	1.26e-15	27.6856
200637_s_at	PTPRF	5792	-1.25284	-1.5676	-0.938076	7.35612	-8.62425	6.03e-17	1.26e-15	27.6862
213508_at	SPTSSA	171546	-1.12128	-1.42202	-0.820531	8.19248	-8.62067	6.2e-17	1.29e-15	27.6589
225922_at	FNIP2	57600	-1.30365	-1.46771	-1.1396	8.59584	-8.6125	6.6e-17	1.37e-15	27.5967
216262_s_at	TGIF2	60436	1.26067	1.07777	1.44357	6.74825	8.60994	6.73e-17	1.4e-15	27.5773
241994_at	XDH	7498	-2.935	-3.20124	-2.66875	7.18771	-8.58975	7.87e-17	1.62e-15	27.4238
213353_at	ABCA5	23461	-1.94104	-2.10285	-1.77922	6.6879	-8.57988	8.5e-17	1.75e-15	27.3489
219615_s_at	KCNK5	8645	-1.47348	-2.0722	-0.874755	6.63266	-8.57779	8.63e-17	1.77e-15	27.333
226513_at	ASB7	140460	-1.2657	-1.57252	-0.958878	6.45863	-8.57691	8.69e-17	1.78e-15	27.3263
219014_at	PLAC8	51316	-3.7504	-3.95914	-3.54165	9.20215	-8.57355	8.92e-17	1.83e-15	27.3009
218719_s_at	GINS3	64785	1.16762	0.666073	1.66917	6.30336	8.57356	8.92e-17	1.83e-15	27.301
207245_at	UGT2B17//UGT2B15	7367//7366	-5.47071	-5.65383	-5.2876	6.00754	-8.57033	9.15e-17	1.87e-15	27.2764
204745_x_at	MT1G	4495	-2.1341	-2.36087	-1.90733	9.42662	-8.55535	1.03e-16	2.09e-15	27.163
207121_s_at	MAPK6	5597	-1.27788	-1.61445	-0.941297	9.19727	-8.5484	1.08e-16	2.21e-15	27.1104
1555203_s_at	SLC44A4	80736	-2.54613	-2.83372	-2.25855	7.74584	-8.53961	1.16e-16	2.35e-15	27.0439
1552472_a_at	ACAP2	23527	-1.26921	-1.46819	-1.07022	5.65305	-8.53924	1.16e-16	2.35e-15	27.0411
228670_at	TEP1	7011	-1.14405	-1.33473	-0.953369	6.55426	-8.53983	1.16e-16	2.35e-15	27.0455
218872_at	TESC	54997	2.67554	2.53175	2.81933	7.41213	8.53777	1.18e-16	2.38e-15	27.03
227626_at	PAQR8	85315	-1.8861	-2.16849	-1.60371	8.04163	-8.5366	1.19e-16	2.4e-15	27.0212
213285_at	TMEM30B	161291	-1.38616	-1.57116	-1.20117	8.74156	-8.53104	1.24e-16	2.5e-15	26.9791
225496_s_at	SYTL2	54843	-1.81336	-2.35199	-1.27473	8.18454	-8.52197	1.33e-16	2.67e-15	26.9106
219787_s_at	ECT2	1894	1.76475	1.56346	1.96605	8.48834	8.5221	1.33e-16	2.67e-15	26.9116
203417_at	MFAP2	4237	2.2068	1.86513	2.54848	7.71209	8.52002	1.35e-16	2.7e-15	26.896
221582_at	H2AW	92815	1.26357	1.03899	1.48815	7.51185	8.51568	1.39e-16	2.79e-15	26.8632
203213_at	CDK1	983	1.80201	1.49535	2.10867	9.30561	8.51516	1.4e-16	2.8e-15	26.8593
234980_at	TLCD4	148534	-2.16617	-2.41004	-1.9223	6.75078	-8.5083	1.47e-16	2.94e-15	26.8076
204023_at	RFC4	5984	1.23808	0.850733	1.62543	8.22365	8.50147	1.55e-16	3.09e-15	26.7561
201063_at	RCN1	5954	1.0441	0.79067	1.29753	9.69041	8.48752	1.73e-16	3.42e-15	26.651
228014_at	PTRH1	138428	1.05518	0.921655	1.1887	6.59613	8.48083	1.82e-16	3.59e-15	26.6008
203625_x_at	SKP2	6502	1.26529	1.13336	1.39723	8.45744	8.47335	1.93e-16	3.79e-15	26.5445
219758_at	TTC26	79989	1.00459	0.821134	1.18804	5.35962	8.46636	2.03e-16	3.99e-15	26.492
209116_x_at	HBB	3043	-3.1407	-3.37035	-2.91104	8.88584	-8.46257	2.09e-16	4.1e-15	26.4636
209368_at	EPHX2	2053	-1.74192	-1.99108	-1.49276	7.05565	-8.45796	2.17e-16	4.25e-15	26.429
221987_s_at	TSR1	55720	1.13895	0.625707	1.6522	6.65401	8.45629	2.2e-16	4.3e-15	26.4165
219383_at	PRR5L	79899	-1.57113	-1.86541	-1.27686	6.36684	-8.45502	2.22e-16	4.33e-15	26.4069
207456_at	HNF4G	3174	-1.59359	-2.28801	-0.899171	4.96285	-8.45364	2.24e-16	4.37e-15	26.3966
218867_s_at	SPRING1	79794	-1.05733	-1.23979	-0.874867	6.85541	-8.45209	2.27e-16	4.42e-15	26.3849
225150_s_at	RTKN	6242	1.19522	0.84058	1.54985	7.63539	8.45126	2.28e-16	4.44e-15	26.3787
226793_at	TCP11L1//LINC00294	55346//283267	-1.06099	-1.24409	-0.877885	6.69701	-8.44804	2.34e-16	4.55e-15	26.3546
227220_at	NFXL1	152518	1.29484	1.12097	1.46871	6.99444	8.44681	2.36e-16	4.58e-15	26.3454
203238_s_at	NOTCH3	4854	1.8599	1.70467	2.01512	6.74176	8.44228	2.44e-16	4.74e-15	26.3114
219253_at	TMEM185B	79134	1.2763	0.885339	1.66725	7.17942	8.44115	2.46e-16	4.77e-15	26.3029
209321_s_at	ADCY3	109	1.19108	0.939228	1.44293	6.741	8.44032	2.48e-16	4.8e-15	26.2967
225655_at	UHRF1	29128	1.57531	1.24475	1.90587	8.14302	8.43895	2.51e-16	4.84e-15	26.2865
217989_at	HSD17B11	51170	-1.20216	-1.48503	-0.91929	9.65193	-8.43316	2.62e-16	5.06e-15	26.2432
216985_s_at	STX3	6809	-1.85928	-1.98907	-1.72949	6.06809	-8.43117	2.66e-16	5.12e-15	26.2282
226207_at	RILPL1	353116	1.01837	0.669695	1.36705	5.85679	8.42812	2.72e-16	5.23e-15	26.2054
202826_at	SPINT1	6692	-1.20731	-1.36244	-1.05218	9.16254	-8.42638	2.76e-16	5.29e-15	26.1924
228273_at	PRR11	55771	1.55676	1.35177	1.76175	8.74975	8.42498	2.79e-16	5.35e-15	26.1819
235095_at	BICDL2	146439	-1.03337	-1.31895	-0.747785	6.79558	-8.4244	2.8e-16	5.36e-15	26.1776
218542_at	CEP55	55165	1.79488	1.50679	2.08297	7.48962	8.42334	2.82e-16	5.4e-15	26.1696
215464_s_at	TAX1BP3//P2RX5-TAX1BP3	30851//100533970	-1.19159	-1.34073	-1.04245	9.01066	-8.42111	2.87e-16	5.49e-15	26.153
204641_at	NEK2	4751	1.66678	1.42944	1.90412	7.60288	8.40506	3.24e-16	6.19e-15	26.0331
1553114_a_at	PTK6	5753	-1.09056	-1.31675	-0.864367	7.83201	-8.40366	3.28e-16	6.24e-15	26.0226
229909_at	B4GALNT3	283358	-1.17451	-1.44853	-0.900496	6.65641	-8.3987	3.4e-16	6.47e-15	25.9856
213230_at	CDR2L	30850	1.28042	0.945941	1.61489	6.09382	8.38613	3.75e-16	7.09e-15	25.8919
204603_at	EXO1	9156	1.37339	1.25367	1.4931	6.25268	8.38456	3.79e-16	7.17e-15	25.8801
1553979_at	ZNF121	7675	1.25857	1.15018	1.36696	9.17266	8.38139	3.88e-16	7.33e-15	25.8565
205733_at	BLM	641	1.14678	0.491065	1.8025	6.31057	8.38115	3.89e-16	7.34e-15	25.8548
223126_s_at	C1orf21	81563	-1.58367	-1.78589	-1.38146	6.19834	-8.37914	3.95e-16	7.44e-15	25.8398
229883_at	GRIN2D	2906	1.84826	1.71345	1.98307	6.06242	8.37688	4.02e-16	7.56e-15	25.823
1552478_a_at	IRF6	3664	-1.6946	-1.93494	-1.45426	5.46726	-8.36971	4.24e-16	7.96e-15	25.7696
202483_s_at	RANBP1	5902	1.08033	0.937845	1.22281	10.0566	8.36689	4.33e-16	8.13e-15	25.7486
225044_at	NT5C3B	115024	1.21899	1.05654	1.38143	8.40522	8.36299	4.46e-16	8.37e-15	25.7196
205975_s_at	HOXD1	3231	-1.49224	-1.75692	-1.22756	5.3435	-8.35914	4.6e-16	8.6e-15	25.6909
219494_at	RAD54B	25788	1.61942	1.29302	1.94582	6.23787	8.34773	5.01e-16	9.35e-15	25.6062
218657_at	RAPGEFL1	51195	-1.38582	-1.62931	-1.14233	7.06213	-8.34599	5.08e-16	9.46e-15	25.5933
201872_s_at	ABCE1	6059	1.15215	1.01142	1.29288	8.81087	8.34035	5.3e-16	9.84e-15	25.5514
221041_s_at	SLC17A5	26503	-1.21467	-1.64774	-0.781586	7.38367	-8.3366	5.45e-16	1.01e-14	25.5236
1555480_a_at	FBLIM1	54751	-1.183	-1.28808	-1.07792	7.36894	-8.33694	5.44e-16	1.01e-14	25.5261
206445_s_at	PRMT1	3276	1.03014	0.724692	1.3356	10.2642	8.33626	5.47e-16	1.01e-14	25.521
227103_s_at	ECE2	9718	1.11262	0.817729	1.40752	6.78512	8.33525	5.51e-16	1.02e-14	25.5136
65588_at	SNHG17	388796	1.64691	1.42977	1.86405	7.97303	8.33046	5.71e-16	1.05e-14	25.4781
209741_x_at	SCAPER	49855	-1.26126	-1.52602	-0.996501	5.73494	-8.32906	5.77e-16	1.06e-14	25.4677
226208_at	ZSWIM6	57688	-1.04354	-2.34818	0.26111	8.07715	-8.33001	5.73e-16	1.06e-14	25.4747
205554_s_at	DNASE1L3	1776	-2.56759	-2.80186	-2.33332	5.36236	-8.31755	6.29e-16	1.15e-14	25.3824
204126_s_at	CDC45	8318	1.30889	1.03846	1.57932	6.62192	8.31812	6.27e-16	1.15e-14	25.3866
221679_s_at	ABHD6	57406	-1.2631	-1.66811	-0.858093	5.48355	-8.30508	6.92e-16	1.26e-14	25.2901
219508_at	GCNT3	9245	-3.04998	-3.45149	-2.64848	8.5221	-8.29744	7.32e-16	1.33e-14	25.2337
207714_s_at	SERPINH1	871	1.43225	1.06082	1.80367	9.18526	8.29558	7.43e-16	1.35e-14	25.2198
204766_s_at	NUDT1	4521	1.15448	0.885951	1.42301	7.27938	8.29445	7.49e-16	1.36e-14	25.2115
202946_s_at	BTBD3	22903	-1.33046	-1.44142	-1.21951	7.50332	-8.29057	7.71e-16	1.4e-14	25.1828
203721_s_at	UTP18	51096	1.00978	0.908111	1.11144	9.28566	8.2855	8.01e-16	1.45e-14	25.1454
235496_at	HRCT1	646962	-1.63073	-2.0829	-1.17856	6.6279	-8.28419	8.09e-16	1.47e-14	25.1357
214430_at	GLA	2717	1.03174	0.737512	1.32596	8.75658	8.27844	8.45e-16	1.53e-14	25.0933
203158_s_at	GLS	2744	-1.25805	-1.37163	-1.14447	5.58161	-8.27497	8.67e-16	1.56e-14	25.0677
227586_at	TMEM170A	124491	-1.0407	-1.24512	-0.836284	8.0372	-8.27235	8.85e-16	1.59e-14	25.0484
219646_at	DEF8	54849	1.0325	0.814011	1.251	6.9714	8.26621	9.26e-16	1.67e-14	25.0032
209891_at	SPC25	57405	1.73804	1.5426	1.93347	5.86378	8.26616	9.27e-16	1.67e-14	25.0028
208754_s_at	NAP1L1	4673	1.45288	1.18674	1.71902	8.94678	8.26183	9.57e-16	1.71e-14	24.9709
229215_at	ASCL2	430	2.96301	2.74249	3.18352	8.9886	8.26233	9.54e-16	1.71e-14	24.9746
206976_s_at	HSPH1	10808	1.48646	1.35355	1.61936	10.0248	8.26052	9.67e-16	1.73e-14	24.9612
212709_at	NUP160	23279	1.11482	0.871844	1.35779	6.8379	8.25964	9.73e-16	1.74e-14	24.9547
208079_s_at	AURKA	6790	1.5876	1.41339	1.76182	8.66775	8.25906	9.78e-16	1.75e-14	24.9505
223306_at	EBPL	84650	1.10526	0.883955	1.32657	9.9447	8.25419	1.01e-15	1.81e-14	24.9146
200665_s_at	SPARC	6678	2.01875	1.84343	2.19408	10.9505	8.25215	1.03e-15	1.83e-14	24.8996
205382_s_at	CFD	1675	-2.43062	-2.60405	-2.2572	7.27544	-8.25166	1.03e-15	1.84e-14	24.896
227966_s_at	CCDC74A//CCDC74B	90557//91409	1.06	0.755345	1.36465	5.52694	8.24717	1.07e-15	1.9e-14	24.863
212563_at	BOP1	23246	1.61589	1.35676	1.87502	7.33801	8.24497	1.09e-15	1.93e-14	24.8468
228955_at	LRP8	7804	2.01941	1.71435	2.32447	5.98775	8.23746	1.15e-15	2.03e-14	24.7916
232105_at	BLACAT1	101669762	1.86726	1.58179	2.15273	5.25686	8.23046	1.21e-15	2.14e-14	24.7401
209714_s_at	CDKN3	1033	1.61161	1.26415	1.95908	8.12156	8.22815	1.23e-15	2.18e-14	24.7232
212286_at	ANKRD12	23253	-1.65901	-1.91235	-1.40568	6.46557	-8.22766	1.24e-15	2.19e-14	24.7196
201761_at	MTHFD2	10797	1.38615	1.06407	1.70823	9.7189	8.22509	1.26e-15	2.22e-14	24.7007
201897_s_at	CKS1B	1163	1.0929	0.902558	1.28324	9.49738	8.22403	1.27e-15	2.24e-14	24.693
226438_at	SNTB1	6641	1.49421	1.33247	1.65595	7.29516	8.22334	1.28e-15	2.25e-14	24.6879
227080_at	ZNF697	90874	1.32188	1.13398	1.50978	6.59785	8.22262	1.28e-15	2.26e-14	24.6826
205632_s_at	PIP5K1B	8395	-1.775	-2.06187	-1.48812	8.41067	-8.22025	1.31e-15	2.29e-14	24.6653
203011_at	IMPA1	3612	-1.43	-1.52731	-1.33268	9.12678	-8.21799	1.33e-15	2.33e-14	24.6486
209515_s_at	RAB27A	5873	-1.59702	-1.7521	-1.44194	7.78336	-8.21386	1.37e-15	2.4e-14	24.6183
213320_at	PRMT3	10196	1.40034	1.04555	1.75513	7.18513	8.21325	1.38e-15	2.41e-14	24.6139
40472_at	LPCAT4	254531	-1.21992	-1.38979	-1.05006	8.02526	-8.2102	1.41e-15	2.46e-14	24.5915
229426_at	COX5A	9377	-1.00673	-1.47883	-0.534633	5.88945	-8.20917	1.42e-15	2.47e-14	24.584
204610_s_at	CCDC85B	11007	1.14064	0.969719	1.31155	7.30856	8.2046	1.47e-15	2.55e-14	24.5505
219105_x_at	ORC6	23594	1.17146	0.999912	1.34301	7.91738	8.20358	1.48e-15	2.57e-14	24.543
203832_at	SNRPF	6636	1.06267	0.924636	1.2007	9.77745	8.20205	1.5e-15	2.59e-14	24.5318
218258_at	POLR1D	51082	1.18044	1.00274	1.35814	10.2104	8.20247	1.49e-15	2.59e-14	24.5349
225382_at	ZNF275	10838	1.04534	0.871358	1.21932	6.65734	8.19917	1.53e-15	2.64e-14	24.5107
215380_s_at	GGCT	79017	1.00337	0.548284	1.45846	10.6369	8.19632	1.56e-15	2.69e-14	24.4899
234219_at	LINC02535	101928820	-1.94308	-2.17439	-1.71177	4.99524	-8.19552	1.57e-15	2.71e-14	24.4841
209464_at	AURKB	9212	1.44615	1.29377	1.59853	6.741	8.19546	1.57e-15	2.71e-14	24.4836
229468_at	CDK3//TEN1-CDK3	1018//100529145	-1.00787	-1.1798	-0.83594	6.52702	-8.19278	1.6e-15	2.76e-14	24.4639
1566785_x_at	NSF	4905	-1.2539	-1.44693	-1.06086	5.588	-8.19243	1.61e-15	2.77e-14	24.4614
205394_at	CHEK1	1111	1.71806	1.39657	2.03955	6.42154	8.19004	1.64e-15	2.81e-14	24.4439
225399_at	TSEN15	116461	1.17001	0.742997	1.59703	7.88767	8.1886	1.66e-15	2.84e-14	24.4334
203867_s_at	NLE1	54475	1.22999	1.05853	1.40146	6.84326	8.18152	1.75e-15	2.99e-14	24.3816
204087_s_at	SLC5A6	8884	1.38533	1.11567	1.65499	8.45995	8.17921	1.78e-15	3.03e-14	24.3648
226490_at	NHSL1	57224	-1.47622	-1.67249	-1.27995	8.07054	-8.17587	1.82e-15	3.11e-14	24.3403
218481_at	EXOSC5	56915	1.01383	0.799608	1.22804	8.06318	8.17537	1.83e-15	3.11e-14	24.3367
205929_at	GPA33	10223	-2.30899	-2.3838	-2.23418	9.55936	-8.17357	1.85e-15	3.15e-14	24.3236
212090_at	GRINA	2907	1.21658	0.818975	1.61418	7.57222	8.16896	1.92e-15	3.26e-14	24.2899
228835_at	TMEM59	9528	-1.36182	-1.55772	-1.16592	6.09168	-8.16114	2.03e-15	3.44e-14	24.2328
204464_s_at	EDNRA	1909	2.22408	1.9743	2.47385	7.12863	8.15833	2.07e-15	3.51e-14	24.2123
222258_s_at	SH3BP4	23677	1.18572	0.896207	1.47522	9.10148	8.15543	2.12e-15	3.58e-14	24.1912
228073_at	NANP	140838	1.31917	1.06166	1.57668	7.18675	8.15178	2.18e-15	3.68e-14	24.1646
209992_at	PFKFB2	5208	-1.35265	-1.60179	-1.10352	5.04764	-8.14559	2.28e-15	3.85e-14	24.1195
234000_s_at	HACD3	51495	1.22747	0.963644	1.49131	10.309	8.14266	2.33e-15	3.93e-14	24.0981
212614_at	ARID5B	84159	1.13216	0.959182	1.30515	8.89896	8.14105	2.36e-15	3.97e-14	24.0864
201202_at	PCNA	5111	1.17272	0.872982	1.47246	10.5574	8.141	2.36e-15	3.97e-14	24.086
200879_s_at	EPAS1	2034	-1.26897	-1.44515	-1.09278	5.35819	-8.1403	2.37e-15	3.98e-14	24.081
202295_s_at	CTSH	1512	1.35244	1.2138	1.49107	10.0168	8.12883	2.58e-15	4.31e-14	23.9975
201339_s_at	SCP2	6342	-1.10079	-1.59144	-0.610147	9.91235	-8.12346	2.69e-15	4.47e-14	23.9585
204352_at	TRAF5	7188	1.58844	1.47278	1.70409	8.4595	8.12215	2.71e-15	4.5e-14	23.9489
205648_at	WNT2	7472	1.64163	1.36008	1.92319	6.49981	8.12068	2.74e-15	4.55e-14	23.9382
209218_at	SQLE	6713	1.65256	1.36802	1.9371	8.94517	8.12024	2.75e-15	4.56e-14	23.9351
206074_s_at	HMGA1	3159	1.26851	0.812432	1.7246	9.75778	8.11994	2.76e-15	4.57e-14	23.9329
208636_at	ACTN1	87	1.05908	0.896801	1.22136	10.4825	8.11483	2.86e-15	4.73e-14	23.8958
214484_s_at	SIGMAR1	10280	1.10668	0.825279	1.38808	8.34438	8.11316	2.9e-15	4.79e-14	23.8837
204255_s_at	VDR	7421	-1.49539	-1.66156	-1.32922	7.67994	-8.10257	3.14e-15	5.16e-14	23.8068
223803_s_at	ZCCHC10	54819	-1.13707	-1.37219	-0.90195	6.53008	-8.09471	3.32e-15	5.46e-14	23.7498
213302_at	PFAS	5198	1.09123	0.981826	1.20064	6.89457	8.08799	3.49e-15	5.72e-14	23.7011
225904_at	CCSAP	126731	1.21514	1.05425	1.37604	7.0266	8.08492	3.57e-15	5.84e-14	23.6789
226473_at	CBX2	84733	1.64092	1.23973	2.04211	6.26069	8.08391	3.6e-15	5.87e-14	23.6716
208447_s_at	PRPS1	5631	1.37329	1.16099	1.58558	6.83299	8.08268	3.63e-15	5.92e-14	23.6627
226064_s_at	DGAT2	84649	1.45047	1.31214	1.5888	6.78566	8.08101	3.68e-15	5.99e-14	23.6506
218622_at	NUP37	79023	1.08167	0.899908	1.26343	9.03342	8.08065	3.69e-15	6.01e-14	23.648
230323_s_at	TMEM45B	120224	-1.89686	-2.16353	-1.63019	9.05061	-8.07948	3.72e-15	6.06e-14	23.6395
205687_at	UBFD1	56061	1.09063	0.784463	1.39679	6.41364	8.07543	3.83e-15	6.23e-14	23.6102
236300_at	PDE3A	5139	-2.31314	-2.55577	-2.07052	6.03538	-8.07011	3.99e-15	6.47e-14	23.5718
239143_x_at	RNF138	51444	-1.38157	-1.5742	-1.18893	5.11068	-8.06771	4.06e-15	6.57e-14	23.5544
223381_at	NUF2	83540	1.90918	1.42035	2.39801	6.64032	8.06767	4.06e-15	6.57e-14	23.5541
212930_at	ATP2B1	490	-1.57859	-1.80408	-1.3531	6.61191	-8.06656	4.09e-15	6.62e-14	23.5461
210971_s_at	ARNTL	406	-1.05253	-1.37582	-0.729234	5.02699	-8.0618	4.24e-15	6.85e-14	23.5117
235016_at	REEP3	221035	-2.11269	-2.24798	-1.9774	4.95386	-8.06125	4.25e-15	6.88e-14	23.5077
233110_s_at	BCL2L12	83596	1.06933	0.863052	1.2756	6.56704	8.05861	4.34e-15	7.01e-14	23.4887
200787_s_at	PEA15	8682	1.14712	1.02644	1.2678	8.08752	8.05627	4.41e-15	7.12e-14	23.4717
202125_s_at	TRAK2	66008	-1.07685	-1.472	-0.68169	7.94303	-8.05264	4.53e-15	7.29e-14	23.4455
224159_x_at	TRIM4	89122	-1.15842	-1.42821	-0.888619	6.95391	-8.0482	4.68e-15	7.52e-14	23.4135
227948_at	FGD4	121512	-1.53381	-1.8046	-1.26303	7.62605	-8.04093	4.94e-15	7.92e-14	23.3611
1553976_a_at	DPCD	25911	1.10706	0.973944	1.24018	7.36493	8.03605	5.12e-15	8.18e-14	23.3259
224862_at	GNAQ	2776	-1.26942	-1.58502	-0.953831	7.52001	-8.03288	5.24e-15	8.37e-14	23.3031
206461_x_at	MT1H	4496	-1.9859	-2.44874	-1.52306	9.17397	-8.03209	5.27e-15	8.41e-14	23.2974
225589_at	SH3RF1	57630	-1.05779	-1.72588	-0.389692	7.91186	-8.03063	5.33e-15	8.49e-14	23.2869
226403_at	TMC4	147798	-1.23725	-1.46828	-1.00623	8.52541	-8.02775	5.44e-15	8.66e-14	23.2662
38158_at	ESPL1	9700	1.0037	0.46053	1.54688	7.31141	8.02764	5.45e-15	8.67e-14	23.2654
210962_s_at	AKAP9	10142	-1.38777	-1.59863	-1.17692	8.21721	-8.02529	5.54e-15	8.8e-14	23.2485
210390_s_at	CCL15//CCL15-CCL14	6359//348249	-2.00816	-2.32799	-1.68832	7.31957	-8.02419	5.59e-15	8.86e-14	23.2405
236656_s_at	CRIM1-DT	100288911	-1.13638	-1.34493	-0.927816	5.01129	-8.01637	5.92e-15	9.37e-14	23.1843
200993_at	IPO7	10527	1.01208	0.763843	1.26032	9.53329	8.01525	5.97e-15	9.44e-14	23.1762
226017_at	CMTM7	112616	1.21488	0.79412	1.63565	7.48534	8.0139	6.02e-15	9.52e-14	23.1665
208726_s_at	EIF2S2	8894	1.07421	0.723426	1.42499	11.2177	8.01334	6.05e-15	9.55e-14	23.1625
227801_at	TRIM59	286827	1.45419	1.28	1.62838	5.55005	8.01272	6.08e-15	9.59e-14	23.1581
201215_at	PLS3	5358	1.49701	1.24429	1.74973	9.72464	8.00864	6.26e-15	9.86e-14	23.1287
218392_x_at	SFXN1	94081	-1.13011	-1.61161	-0.648601	7.43572	-8.00571	6.4e-15	1.01e-13	23.1077
202580_x_at	FOXM1	2305	1.60146	1.2387	1.96423	7.3508	8.00523	6.42e-15	1.01e-13	23.1042
1554757_a_at	INPP5A	3632	-1.41304	-1.54072	-1.28535	5.98037	-8.00367	6.49e-15	1.02e-13	23.093
205384_at	FXYD1	5348	-1.22939	-1.42268	-1.03611	5.44595	-7.99587	6.88e-15	1.08e-13	23.037
235583_at	ILDR1	286676	-1.19631	-1.44176	-0.950863	6.18167	-7.98942	7.21e-15	1.13e-13	22.9907
1568600_at	CALML4	91860	-1.45274	-1.6986	-1.20688	5.82805	-7.9872	7.33e-15	1.14e-13	22.9748
201968_s_at	PGM1	5236	-1.26832	-1.42533	-1.11131	8.93449	-7.98775	7.3e-15	1.14e-13	22.9788
231251_at	WIPF2	147179	-1.03111	-1.20231	-0.859902	4.90745	-7.98719	7.33e-15	1.14e-13	22.9748
209431_s_at	PATZ1	23598	1.10739	0.901929	1.31284	7.00354	7.97786	7.84e-15	1.22e-13	22.9079
210802_s_at	DIMT1	27292	1.09443	0.856502	1.33235	7.48367	7.97572	7.97e-15	1.24e-13	22.8926
218782_s_at	ATAD2	29028	1.83031	1.58871	2.07191	7.21723	7.97185	8.2e-15	1.28e-13	22.8649
225458_at	SLC9A3//PP7080	6550//25845	-2.0623	-2.33424	-1.79036	6.93162	-7.96669	8.51e-15	1.32e-13	22.8279
218986_s_at	DDX60	55601	-2.06504	-2.45597	-1.6741	7.36586	-7.96629	8.54e-15	1.33e-13	22.8251
225412_at	TMEM87B	84910	-1.10155	-1.32944	-0.873668	7.87381	-7.96339	8.72e-15	1.35e-13	22.8043
204475_at	MMP1	4312	4.04003	3.86781	4.21226	8.65282	7.95503	9.27e-15	1.43e-13	22.7445
205006_s_at	NMT2	9397	-1.50548	-1.66611	-1.34485	5.45164	-7.95314	9.39e-15	1.45e-13	22.731
209082_s_at	COL18A1	80781	1.54051	1.23633	1.84469	6.75256	7.94919	9.67e-15	1.49e-13	22.7028
220750_s_at	P3H1	64175	1.16392	1.01622	1.31163	6.85012	7.94653	9.86e-15	1.51e-13	22.6838
204388_s_at	MAOA	4128	-2.2614	-2.40154	-2.12127	8.50999	-7.9402	1.03e-14	1.58e-13	22.6386
214440_at	NAT1	9	-1.69381	-1.97124	-1.41637	7.68672	-7.93839	1.05e-14	1.6e-13	22.6257
212925_at	MISP	126353	-1.11763	-1.30994	-0.925321	9.89554	-7.93896	1.04e-14	1.6e-13	22.6298
1553828_at	NXPE1	120400	-2.89775	-3.00837	-2.78713	6.80257	-7.9338	1.08e-14	1.65e-13	22.5929
204256_at	ELOVL6	79071	-1.7626	-2.21564	-1.30956	7.45041	-7.93165	1.1e-14	1.68e-13	22.5777
201139_s_at	SSB	6741	1.07187	0.791834	1.35191	9.05066	7.93029	1.11e-14	1.69e-13	22.568
209485_s_at	OSBPL1A	114876	-1.72519	-2.06589	-1.3845	6.25752	-7.92557	1.15e-14	1.75e-13	22.5343
201896_s_at	PSRC1	84722	1.32806	1.19895	1.45717	6.44414	7.92573	1.15e-14	1.75e-13	22.5355
207980_s_at	CITED2	10370	-1.64779	-1.87112	-1.42446	6.44855	-7.92012	1.19e-14	1.82e-13	22.4955
219060_at	NTAQ1	55093	1.09415	0.826141	1.36217	7.50861	7.91983	1.2e-14	1.82e-13	22.4934
218898_at	TLCD3A	79850	1.2708	1.04966	1.49193	7.63722	7.9163	1.23e-14	1.86e-13	22.4683
202506_at	ITPRID2	6744	-1.14048	-1.28584	-0.995127	8.9639	-7.91378	1.25e-14	1.9e-13	22.4504
215772_x_at	SUCLG2	8801	-1.10188	-1.29774	-0.906024	9.50426	-7.9118	1.27e-14	1.92e-13	22.4363
222546_s_at	EPS8L2	64787	-1.08432	-1.41834	-0.750307	5.03362	-7.9091	1.29e-14	1.96e-13	22.417
202224_at	CRK	1398	-1.02003	-1.38756	-0.652504	8.42355	-7.90787	1.31e-14	1.98e-13	22.4083
224314_s_at	EGLN1	54583	-1.14086	-1.47999	-0.801729	5.16322	-7.9066	1.32e-14	1.99e-13	22.3993
231849_at	KRT80	144501	1.73118	1.59988	1.86247	5.86292	7.90662	1.32e-14	1.99e-13	22.3994
205990_s_at	WNT5A	7474	1.92873	1.74448	2.11299	7.31903	7.90433	1.34e-14	2.02e-13	22.3831
212218_s_at	FASN	2194	1.35633	0.89485	1.81782	7.45331	7.90013	1.38e-14	2.08e-13	22.3532
221577_x_at	GDF15	9518	2.15734	1.94943	2.36525	9.54818	7.89055	1.48e-14	2.23e-13	22.2852
210445_at	FABP6	2172	2.56366	2.26343	2.86389	6.74108	7.87986	1.6e-14	2.4e-13	22.2094
240045_at	LOC105378604	105378604	1.84542	1.58398	2.10686	6.4343	7.87667	1.64e-14	2.45e-13	22.1867
221730_at	COL5A2	1290	2.38667	2.20344	2.5699	8.06512	7.87596	1.65e-14	2.46e-13	22.1817
224428_s_at	CDCA7	83879	1.68249	1.31661	2.04836	9.8821	7.87108	1.7e-14	2.55e-13	22.1471
208383_s_at	PCK1	5105	-3.55059	-3.78095	-3.32023	7.46275	-7.86616	1.77e-14	2.64e-13	22.1122
229097_at	DIAPH3	81624	1.32924	1.09678	1.5617	7.63386	7.86534	1.78e-14	2.65e-13	22.1065
206102_at	GINS1	9837	1.75643	1.50055	2.0123	8.01624	7.86287	1.81e-14	2.7e-13	22.0889
224894_at	YAP1	10413	1.06688	0.875934	1.25782	9.04535	7.86204	1.82e-14	2.71e-13	22.0831
212441_at	KIAA0232	9778	-1.06114	-1.41451	-0.707769	8.16213	-7.85572	1.9e-14	2.83e-13	22.0383
211318_s_at	RAE1	8480	1.13142	0.879826	1.38302	8.53824	7.85491	1.92e-14	2.85e-13	22.0326
203665_at	HMOX1	3162	-1.56118	-1.72128	-1.40107	7.34924	-7.84321	2.08e-14	3.08e-13	21.9499
231793_s_at	CAMK2D	817	-1.5176	-1.91404	-1.12117	5.81999	-7.84317	2.09e-14	3.08e-13	21.9496
218308_at	TACC3	10460	1.13089	0.525201	1.73658	7.37955	7.84299	2.09e-14	3.08e-13	21.9483
231154_x_at	TINAG	27283	-2.1023	-2.238	-1.96661	6.84752	-7.83967	2.14e-14	3.15e-13	21.9249
225457_s_at	SLC9A3//PP7080//OLMALINC	6550//25845//90271	-1.90493	-2.19289	-1.61697	7.60974	-7.83667	2.19e-14	3.22e-13	21.9037
203418_at	CCNA2	890	1.60083	1.48394	1.71773	7.08861	7.83146	2.27e-14	3.34e-13	21.8669
204175_at	ZNF593	51042	1.07428	0.94323	1.20532	8.2274	7.83078	2.28e-14	3.35e-13	21.8621
213129_s_at	GCSH	2653	1.14143	0.877224	1.40564	9.00329	7.82908	2.31e-14	3.39e-13	21.8501
209152_s_at	TCF3	6929	1.0609	0.800242	1.32155	6.58976	7.82587	2.36e-14	3.46e-13	21.8275
209008_x_at	KRT8	3856	-1.19416	-1.42892	-0.95941	11.4752	-7.82528	2.37e-14	3.48e-13	21.8233
1555963_x_at	B3GNT7	93010	-2.58157	-2.71544	-2.4477	5.72951	-7.82413	2.39e-14	3.5e-13	21.8152
229460_at	FAM126B	285172	-1.65476	-1.8644	-1.44513	6.78636	-7.82087	2.45e-14	3.58e-13	21.7923
205809_s_at	WASL	8976	-1.66886	-1.95074	-1.38699	5.94537	-7.81946	2.47e-14	3.62e-13	21.7823
211456_x_at	MT1HL1	645745	-1.68845	-1.88118	-1.49571	9.95421	-7.81426	2.57e-14	3.75e-13	21.7457
230076_at	PITPNM3	83394	-1.59482	-1.73097	-1.45867	5.39111	-7.812	2.61e-14	3.81e-13	21.7298
225198_at	VAPA	9218	-1.15828	-1.31428	-1.00229	7.97346	-7.8083	2.68e-14	3.91e-13	21.7037
1555594_a_at	MBNL1	4154	-1.416	-1.52367	-1.30833	5.62941	-7.80362	2.77e-14	4.03e-13	21.6708
202859_x_at	CXCL8	3576	2.91391	2.77308	3.05475	9.40512	7.80079	2.83e-14	4.11e-13	21.6509
222116_s_at	TBC1D16	125058	1.17293	0.759982	1.58588	7.25141	7.80015	2.84e-14	4.12e-13	21.6463
209309_at	AZGP1	563	2.79637	2.57217	3.02056	7.50757	7.7998	2.85e-14	4.13e-13	21.6438
219531_at	CEP72	55722	1.31755	0.607932	2.02716	5.82764	7.79637	2.92e-14	4.22e-13	21.6197
1553956_at	TMEM237	65062	1.09932	0.977302	1.22134	5.66403	7.79196	3.01e-14	4.35e-13	21.5887
225943_at	NLN	57486	-1.04431	-1.19773	-0.890892	6.65881	-7.79147	3.02e-14	4.36e-13	21.5853
239087_at	ANKS4B	257629	-1.31785	-1.63316	-1.00254	5.54288	-7.78944	3.07e-14	4.42e-13	21.5711
205828_at	MMP3	4314	3.77283	3.34723	4.19843	8.23007	7.78913	3.08e-14	4.43e-13	21.5689
222912_at	ARRB1	408	-1.30347	-1.48892	-1.11801	6.59616	-7.78469	3.17e-14	4.56e-13	21.5377
234985_at	LDLRAD3	143458	1.72191	1.46729	1.97654	6.60862	7.78117	3.26e-14	4.67e-13	21.5129
229802_at	CCN4	8840	2.48153	2.33741	2.62566	5.36437	7.78008	3.28e-14	4.7e-13	21.5053
201710_at	MYBL2	4605	1.25717	1.1282	1.38614	7.30688	7.77979	3.29e-14	4.71e-13	21.5033
235173_at	MBNL1-AS1	401093	-1.02848	-1.29954	-0.757418	6.54456	-7.77904	3.31e-14	4.73e-13	21.498
236225_at	GGT6	124975	-2.17846	-2.36967	-1.98725	6.99163	-7.77701	3.35e-14	4.8e-13	21.4837
226302_at	ATP8B1	5205	-1.68126	-1.98576	-1.37677	9.51067	-7.77633	3.37e-14	4.82e-13	21.479
205983_at	DPEP1	1800	3.07682	2.86809	3.28555	7.79631	7.76945	3.54e-14	5.05e-13	21.4307
216252_x_at	FAS	355	-1.87038	-2.07936	-1.6614	5.54013	-7.76843	3.57e-14	5.09e-13	21.4236
221685_s_at	SPDL1	54908	1.15783	0.560413	1.75525	6.59083	7.76659	3.61e-14	5.15e-13	21.4107
222262_s_at	ETNK1	55500	-1.65347	-1.9114	-1.39555	6.6772	-7.76526	3.65e-14	5.19e-13	21.4014
202284_s_at	CDKN1A	1026	-1.22007	-1.54668	-0.893456	8.7924	-7.76483	3.66e-14	5.21e-13	21.3983
203593_at	CD2AP	23607	-1.26771	-1.45837	-1.07705	8.76208	-7.76377	3.69e-14	5.24e-13	21.3909
218171_at	VPS4B	9525	-1.14992	-1.33251	-0.967331	8.6394	-7.75951	3.8e-14	5.4e-13	21.3611
227703_s_at	SYTL4	94121	-1.53572	-1.71017	-1.36126	5.67993	-7.75732	3.86e-14	5.46e-13	21.3457
218653_at	SLC25A15	10166	1.10739	0.929187	1.28558	7.77145	7.75092	4.04e-14	5.71e-13	21.301
202472_at	MPI	4351	-1.17817	-1.27729	-1.07904	6.23418	-7.74894	4.1e-14	5.78e-13	21.2871
203798_s_at	VSNL1	7447	2.51763	2.41034	2.62493	6.39752	7.7459	4.19e-14	5.9e-13	21.2658
201714_at	TUBG1	7283	1.10031	0.968967	1.23165	8.00497	7.74437	4.24e-14	5.96e-13	21.2551
227153_at	IMMP2L	83943	1.01018	0.642311	1.37806	7.69959	7.7415	4.32e-14	6.08e-13	21.2351
218561_s_at	LYRM4	57128	1.02763	0.851524	1.20374	8.14963	7.73956	4.38e-14	6.16e-13	21.2215
203685_at	BCL2	596	-1.51849	-1.77798	-1.25899	5.01468	-7.73897	4.4e-14	6.18e-13	21.2173
223274_at	TCF19	6941	1.0304	0.727757	1.33304	6.51586	7.73006	4.69e-14	6.57e-13	21.1551
221558_s_at	LEF1	51176	1.93007	1.42087	2.43927	7.29728	7.7267	4.81e-14	6.72e-13	21.1317
215136_s_at	EXOSC8	11340	1.06926	0.82383	1.31469	8.57658	7.72411	4.89e-14	6.84e-13	21.1136
226939_at	CPEB2	132864	-1.34506	-1.55035	-1.13978	7.29771	-7.71754	5.13e-14	7.14e-13	21.0677
205214_at	STK17B	9262	-1.49145	-1.72967	-1.25323	5.61618	-7.71185	5.34e-14	7.43e-13	21.028
204470_at	CXCL1	2919	2.41823	2.2883	2.54816	8.60267	7.70656	5.55e-14	7.7e-13	20.9912
205538_at	CORO2A	7464	-1.42122	-1.61616	-1.22628	6.1691	-7.7038	5.66e-14	7.85e-13	20.972
204259_at	MMP7	4316	3.06082	2.69441	3.42723	7.98343	7.70151	5.75e-14	7.97e-13	20.956
229254_at	MFSD4A	148808	-2.63955	-2.90132	-2.37778	5.9722	-7.69949	5.83e-14	8.08e-13	20.942
208621_s_at	EZR	7430	-1.57611	-2.0385	-1.11373	8.15656	-7.69021	6.23e-14	8.62e-13	20.8774
223059_s_at	FAM107B	83641	-1.67033	-1.83025	-1.51041	7.95455	-7.68398	6.51e-14	8.97e-13	20.8341
219182_at	CHST5//TMEM231	23563//79583	1.02597	0.788177	1.26377	5.9327	7.68349	6.53e-14	8.99e-13	20.8307
204342_at	SLC25A24	29957	-1.06353	-1.18671	-0.940354	9.43956	-7.68208	6.6e-14	9.08e-13	20.8209
218894_s_at	MAGOHB	55110	1.05523	0.500607	1.60985	6.11864	7.68125	6.64e-14	9.13e-13	20.8152
206797_at	NAT2	10	-2.11992	-2.31585	-1.92399	7.05217	-7.67548	6.92e-14	9.47e-13	20.7751
1552519_at	ACVR1C	130399	-2.02013	-2.14079	-1.89947	6.29749	-7.67489	6.94e-14	9.51e-13	20.771
225809_at	PARM1	25849	-2.25475	-2.4625	-2.047	8.55831	-7.67349	7.01e-14	9.59e-13	20.7613
203379_at	RPS6KA1	6195	-1.07453	-1.16187	-0.987198	7.59948	-7.67362	7.01e-14	9.59e-13	20.7622
204301_at	KBTBD11	9920	-1.5269	-1.66969	-1.38412	6.39899	-7.67137	7.12e-14	9.73e-13	20.7465
227790_at	UBE3D	90025	1.00004	0.643595	1.35648	4.95168	7.66586	7.4e-14	1.01e-12	20.7083
206020_at	SOCS6	9306	-1.4154	-1.96529	-0.865502	5.73476	-7.66355	7.53e-14	1.02e-12	20.6923
221810_at	RAB15	376267	1.23121	0.842459	1.61997	7.66126	7.66357	7.52e-14	1.02e-12	20.6925
218145_at	TRIB3	57761	1.63534	1.41182	1.85885	8.24959	7.66392	7.51e-14	1.02e-12	20.6949
222773_s_at	GALNT12	79695	-1.52325	-2.06995	-0.976551	7.84486	-7.66105	7.66e-14	1.04e-12	20.675
213341_at	FEM1C	56929	-1.21284	-1.37354	-1.05214	7.38611	-7.65988	7.72e-14	1.05e-12	20.6669
228993_s_at	BBIP1	92482	-1.58918	-1.72316	-1.4552	7.97215	-7.6578	7.84e-14	1.06e-12	20.6524
229114_at	GAB1	2549	-1.43029	-1.62742	-1.23317	6.02963	-7.65778	7.84e-14	1.06e-12	20.6523
226026_at	SLC49A4	84925	-1.00305	-1.38185	-0.62424	7.44646	-7.65087	8.23e-14	1.11e-12	20.6044
226943_at	C12orf73	728568	1.1401	0.81814	1.46205	7.0514	7.65128	8.21e-14	1.11e-12	20.6073
233329_s_at	KRCC1	51315	-1.49177	-1.66182	-1.32172	7.73853	-7.65029	8.27e-14	1.12e-12	20.6004
205870_at	BDKRB2	624	-1.07341	-1.25888	-0.887938	7.04082	-7.65022	8.27e-14	1.12e-12	20.5999
1555173_at	STX19	415117	-1.6073	-1.7779	-1.43671	6.06108	-7.64852	8.37e-14	1.13e-12	20.5882
225060_at	LRP11	84918	1.111	0.836696	1.38531	8.83779	7.64399	8.64e-14	1.16e-12	20.5569
212739_s_at	NME4	4833	1.09712	0.518823	1.67542	8.08572	7.64276	8.72e-14	1.17e-12	20.5483
225355_at	NEURL1B	54492	-1.3514	-1.62642	-1.07639	8.20504	-7.64138	8.8e-14	1.18e-12	20.5388
204866_at	JADE3	9767	1.33113	1.10963	1.55264	7.07896	7.63815	9.01e-14	1.21e-12	20.5164
201133_s_at	PJA2	9867	-1.12782	-1.33068	-0.924975	7.89673	-7.63447	9.24e-14	1.24e-12	20.491
242625_at	RSAD2	91543	-2.42297	-2.98642	-1.85953	5.44789	-7.63199	9.41e-14	1.26e-12	20.4738
228281_at	DDIAS	220042	1.33037	1.08568	1.57506	6.48076	7.63047	9.51e-14	1.28e-12	20.4634
230142_s_at	CIRBP	1153	-1.09891	-1.22003	-0.977791	6.00158	-7.62839	9.65e-14	1.29e-12	20.449
210397_at	DEFB1	1672	-2.1517	-2.32274	-1.98065	5.31508	-7.62661	9.77e-14	1.31e-12	20.4367
218889_at	NOC3L	64318	1.08463	0.655723	1.51353	8.05598	7.62646	9.78e-14	1.31e-12	20.4356
211559_s_at	CCNG2	901	-1.52336	-2.02125	-1.02547	7.18326	-7.62352	9.99e-14	1.34e-12	20.4153
200783_s_at	STMN1	3925	1.01643	0.823831	1.20902	8.04562	7.62151	1.01e-13	1.35e-12	20.4015
200790_at	ODC1	4953	1.18444	1.07758	1.2913	11.0014	7.62036	1.02e-13	1.36e-12	20.3935
221652_s_at	INTS13	55726	1.0625	0.934026	1.19097	8.68802	7.61682	1.05e-13	1.4e-12	20.3691
228531_at	SAMD9	54809	-2.04435	-2.35999	-1.72872	5.98609	-7.61551	1.06e-13	1.41e-12	20.3601
203420_at	FAM8A1	51439	-1.06694	-1.17966	-0.954209	8.75373	-7.61573	1.05e-13	1.41e-12	20.3616
200990_at	TRIM28	10155	1.01557	0.855453	1.17569	9.70937	7.61585	1.05e-13	1.41e-12	20.3624
228032_s_at	DENND1B	163486	-1.33518	-1.48188	-1.18849	5.99239	-7.61116	1.09e-13	1.45e-12	20.3301
222036_s_at	MCM4	4173	1.34439	1.05075	1.63802	7.58499	7.60657	1.13e-13	1.49e-12	20.2984
204835_at	POLA1	5422	1.13182	0.881284	1.38235	7.10321	7.60498	1.14e-13	1.51e-12	20.2875
56256_at	SIDT2	51092	-1.04891	-1.35414	-0.743679	8.57046	-7.60309	1.15e-13	1.53e-12	20.2744
209433_s_at	PPAT	5471	1.61615	1.4099	1.8224	6.87819	7.60141	1.17e-13	1.55e-12	20.2628
202088_at	SLC39A6	25800	1.20333	0.743974	1.66268	9.0385	7.60002	1.18e-13	1.56e-12	20.2533
206284_x_at	CLTB	1212	-1.09015	-1.27373	-0.906575	8.27379	-7.59798	1.2e-13	1.58e-12	20.2393
230238_at	SOWAHA	134548	-2.07633	-2.37075	-1.78191	6.47332	-7.59233	1.24e-13	1.64e-12	20.2004
203335_at	PHYH	5264	-1.22796	-1.36357	-1.09234	8.98388	-7.59164	1.25e-13	1.65e-12	20.1956
233979_s_at	ESPN	83715	-1.28974	-1.4656	-1.11389	5.29493	-7.58839	1.28e-13	1.68e-12	20.1732
201340_s_at	ENC1	8507	1.78451	1.66373	1.90529	7.63512	7.58811	1.28e-13	1.69e-12	20.1713
220082_at	PPP1R14D	54866	-2.16028	-2.38865	-1.93191	7.86084	-7.58511	1.31e-13	1.72e-12	20.1507
210734_x_at	MAX	4149	-1.02935	-1.30411	-0.754602	7.28323	-7.57521	1.4e-13	1.84e-12	20.0826
225777_at	SAPCD2	89958	1.2023	0.931186	1.47341	8.16179	7.57422	1.41e-13	1.85e-12	20.0759
212450_at	SECISBP2L	9728	-1.11304	-1.63419	-0.59188	6.85004	-7.57252	1.43e-13	1.87e-12	20.0642
219038_at	MORC4	79710	1.54247	1.15711	1.92784	7.25112	7.56876	1.47e-13	1.91e-12	20.0384
242354_at	SPINT1-AS1	102724362	-1.15143	-1.27072	-1.03214	6.73113	-7.5605	1.56e-13	2.02e-12	19.9817
221677_s_at	DONSON	29980	1.15733	0.571242	1.74342	6.54161	7.55999	1.56e-13	2.03e-12	19.9782
231008_at	UNC5CL	222643	1.37692	1.15399	1.59986	6.02119	7.55552	1.61e-13	2.09e-12	19.9475
238898_at	FOXP4-AS1	101060264	1.67873	1.4256	1.93186	6.00461	7.5477	1.7e-13	2.2e-12	19.894
213007_at	FANCI	55215	1.38601	1.09793	1.6741	7.29727	7.54372	1.75e-13	2.26e-12	19.8667
206143_at	SLC26A3	1811	-5.27818	-5.49008	-5.06629	8.04892	-7.54214	1.77e-13	2.28e-12	19.856
227165_at	SKA3	221150	1.18667	0.887776	1.48557	7.00945	7.54017	1.79e-13	2.31e-12	19.8425
209699_x_at	AKR1C2	1646	-1.66118	-1.93777	-1.38459	6.90967	-7.53845	1.81e-13	2.34e-12	19.8307
231823_s_at	SH3PXD2B	285590	1.09108	0.916409	1.26575	7.80727	7.53706	1.83e-13	2.36e-12	19.8212
213451_x_at	TNXA//TNXB	7146//7148	-1.19832	-1.43518	-0.961468	5.68772	-7.53553	1.85e-13	2.38e-12	19.8107
215501_s_at	DUSP10	11221	1.17007	0.8533	1.48685	5.93654	7.5251	1.99e-13	2.56e-12	19.7394
218627_at	DRAM1	55332	1.23483	1.08378	1.38588	7.36521	7.5242	2e-13	2.57e-12	19.7333
213664_at	SLC1A1	6505	-2.30835	-2.761	-1.85571	7.1179	-7.52015	2.06e-13	2.64e-12	19.7057
203405_at	PSMG1	8624	1.38147	1.23623	1.52672	9.12352	7.51606	2.12e-13	2.72e-12	19.6777
223156_at	MRPS23	51649	1.1361	0.87658	1.39562	8.8153	7.51501	2.14e-13	2.73e-12	19.6705
235256_s_at	GALM	130589	-1.14328	-1.35959	-0.926964	7.96422	-7.512	2.18e-13	2.79e-12	19.65
220285_at	ABHD17B	51104	-1.28356	-1.60623	-0.960893	6.13853	-7.51151	2.19e-13	2.8e-12	19.6466
219802_at	PYROXD1	79912	-1.589	-1.88509	-1.29291	7.40426	-7.50657	2.27e-13	2.89e-12	19.613
204286_s_at	PMAIP1	5366	1.7894	1.66676	1.91204	6.58937	7.50474	2.3e-13	2.93e-12	19.6005
205129_at	NPM3	10360	1.29038	1.03519	1.54557	6.85074	7.50413	2.31e-13	2.94e-12	19.5963
206857_s_at	FKBP1B	2281	-2.31113	-2.54943	-2.07282	5.63955	-7.50275	2.33e-13	2.96e-12	19.587
219650_at	ERCC6L	54821	1.15436	0.99671	1.31202	5.23542	7.48691	2.6e-13	3.3e-12	19.4791
232707_at	ISX	91464	-2.74428	-2.95949	-2.52908	6.58438	-7.47464	2.83e-13	3.58e-12	19.3957
225327_at	FAM214A	56204	-1.26505	-1.58947	-0.940621	7.05664	-7.47405	2.84e-13	3.59e-12	19.3917
202834_at	AGT	183	2.0395	1.80156	2.27745	7.23767	7.47178	2.89e-13	3.65e-12	19.3763
204605_at	CGRRF1	10668	-1.03019	-1.16739	-0.892985	6.17058	-7.46513	3.02e-13	3.81e-12	19.3311
210021_s_at	CCNO	10309	1.20837	0.930011	1.48672	5.68488	7.4631	3.07e-13	3.86e-12	19.3174
212569_at	SMCHD1	23347	-1.43818	-1.74019	-1.13616	6.96164	-7.4612	3.11e-13	3.91e-12	19.3045
209784_s_at	JAG2	3714	1.22433	1.03162	1.41704	6.76493	7.45411	3.26e-13	4.1e-12	19.2564
203358_s_at	EZH2	2146	1.33338	1.19163	1.47514	7.47935	7.45305	3.29e-13	4.12e-12	19.2492
229021_at	MCTP2	55784	-1.13512	-1.64889	-0.62135	5.85401	-7.45155	3.32e-13	4.16e-12	19.239
204252_at	CDK2	1017	1.11949	0.713157	1.52583	7.4419	7.44699	3.43e-13	4.29e-12	19.2082
223484_at	C15orf48	84419	-2.23595	-2.99629	-1.4756	10.7967	-7.44344	3.51e-13	4.39e-12	19.1841
208581_x_at	MT1X	4501	-1.84572	-2.02227	-1.66917	9.74616	-7.43136	3.82e-13	4.75e-12	19.1024
201427_s_at	SELENOP	6414	-2.0974	-2.93776	-1.25704	10.6548	-7.42714	3.93e-13	4.89e-12	19.0739
217771_at	GOLM1	51280	-1.56855	-1.88432	-1.25277	9.29574	-7.42093	4.1e-13	5.08e-12	19.0319
222449_at	PMEPA1	56937	1.89093	1.60542	2.17643	9.24101	7.42022	4.12e-13	5.1e-12	19.0271
200884_at	CKB	1152	-2.47618	-2.60283	-2.34953	9.36161	-7.4167	4.23e-13	5.22e-12	19.0034
201774_s_at	NCAPD2	9918	1.10421	0.949307	1.25912	7.30647	7.4156	4.26e-13	5.25e-12	18.9959
37892_at	COL11A1	1301	3.43605	3.27233	3.59977	7.15287	7.41097	4.4e-13	5.4e-12	18.9647
221580_s_at	TAF1D	79101	1.24287	1.05102	1.43472	9.2954	7.40979	4.43e-13	5.45e-12	18.9567
201162_at	IGFBP7	3490	1.64469	1.38173	1.90765	10.9879	7.40862	4.47e-13	5.49e-12	18.9488
202016_at	MEST	4232	1.07822	0.841354	1.31509	9.96219	7.39933	4.76e-13	5.83e-12	18.8862
204272_at	LGALS4	3960	-1.51749	-1.62802	-1.40695	12.0089	-7.39424	4.93e-13	6.03e-12	18.8519
225307_at	ZNF511	118472	1.06047	0.864611	1.25633	8.3834	7.39395	4.94e-13	6.04e-12	18.85
210102_at	VWA5A	4013	-1.3464	-1.53827	-1.15453	6.6978	-7.38871	5.13e-13	6.26e-12	18.8147
212859_x_at	MT1E	4493	-2.3074	-2.48315	-2.13165	9.93621	-7.38592	5.22e-13	6.36e-12	18.796
234107_s_at	DTD1	92675	1.16859	0.947979	1.3892	9.01842	7.38599	5.22e-13	6.36e-12	18.7964
227946_at	OSBPL7	114881	-1.01207	-1.18694	-0.837187	6.84541	-7.38565	5.23e-13	6.37e-12	18.7942
207850_at	CXCL3	2921	2.41055	2.23123	2.58986	8.36695	7.38466	5.27e-13	6.41e-12	18.7875
241937_s_at	WDR4	10785	1.45035	1.30963	1.59108	7.43708	7.38422	5.29e-13	6.42e-12	18.7845
209687_at	CXCL12	6387	-2.87853	-3.11547	-2.6416	6.18652	-7.38313	5.33e-13	6.47e-12	18.7772
231370_at	PPM1A	5494	-1.33053	-1.68167	-0.979388	6.38293	-7.38018	5.43e-13	6.59e-12	18.7574
225140_at	KLF3	51274	-1.32189	-1.51712	-1.12666	6.98671	-7.37682	5.56e-13	6.74e-12	18.7348
203962_s_at	NEBL	10529	1.92492	1.78472	2.06513	8.42827	7.37498	5.63e-13	6.82e-12	18.7224
202959_at	MMUT	4594	-1.18713	-1.32505	-1.04922	6.63743	-7.36026	6.23e-13	7.51e-12	18.6236
202712_s_at	CKMT1B//CKMT1A	1159//548596	-1.47273	-1.62089	-1.32457	9.17159	-7.3559	6.42e-13	7.73e-12	18.5944
221520_s_at	CDCA8	55143	1.07253	0.775687	1.36937	7.8685	7.35579	6.43e-13	7.73e-12	18.5936
1554878_a_at	ABCD3	5825	-1.62094	-1.7388	-1.50307	6.79674	-7.35346	6.53e-13	7.85e-12	18.578
223556_at	HELLS	3070	1.58948	1.30978	1.86917	5.69524	7.35295	6.55e-13	7.87e-12	18.5746
203062_s_at	MDC1	9656	1.0635	0.918033	1.20897	7.05599	7.33506	7.4e-13	8.85e-12	18.4549
201170_s_at	BHLHE40	8553	1.18118	0.876527	1.48584	9.89501	7.33501	7.41e-13	8.85e-12	18.4545
206134_at	ADAMDEC1	27299	-2.88308	-3.17291	-2.59326	7.9481	-7.33246	7.54e-13	9e-12	18.4374
218326_s_at	LGR4	55366	-1.40002	-1.63704	-1.163	7.62373	-7.32587	7.89e-13	9.39e-12	18.3934
225834_at	FAM72C//FAM72B//FAM72D//FAM72A	554282//653820//728833//729533	1.66198	1.16641	2.15756	7.29743	7.32128	8.14e-13	9.67e-12	18.3627
201044_x_at	DUSP1	1843	-1.50013	-1.9725	-1.02775	6.64683	-7.32092	8.16e-13	9.69e-12	18.3603
228868_x_at	CDT1	81620	1.23993	0.935153	1.5447	7.80154	7.31915	8.26e-13	9.8e-12	18.3485
225354_s_at	SH3BGRL2	83699	-1.24388	-1.58412	-0.903648	8.6978	-7.31894	8.27e-13	9.81e-12	18.3472
222473_s_at	ERBIN	55914	-1.28719	-1.71303	-0.861355	7.20543	-7.31704	8.38e-13	9.93e-12	18.3344
224097_s_at	F11R	50848	-1.01536	-1.24739	-0.783343	8.13474	-7.31023	8.77e-13	1.04e-11	18.289
204334_at	KLF7	8609	1.20682	1.00255	1.41109	6.58581	7.30955	8.81e-13	1.04e-11	18.2844
212827_at	IGHM	3507	-1.5638	-2.62025	-0.507355	5.88784	-7.30873	8.86e-13	1.05e-11	18.279
213068_at	DPT	1805	-2.50489	-2.95387	-2.0559	5.482	-7.30435	9.13e-13	1.08e-11	18.2498
225373_at	VSIR	64115	-1.06652	-1.32079	-0.812249	7.18482	-7.30449	9.12e-13	1.08e-11	18.2507
226552_at	IER5L	389792	1.05675	0.79113	1.32237	6.65969	7.29557	9.7e-13	1.14e-11	18.1913
1558143_a_at	BCL2L11	10018	-1.08569	-1.27798	-0.893397	6.91896	-7.29404	9.8e-13	1.15e-11	18.1811
225866_at	RPF2	84154	1.01358	0.748333	1.27883	8.80517	7.28978	1.01e-12	1.18e-11	18.1528
224595_at	SLC44A1	23446	-1.65046	-1.88229	-1.41862	8.70111	-7.28533	1.04e-12	1.22e-11	18.1232
227717_at	ARHGEF37	389337	-1.19161	-1.33426	-1.04896	5.96249	-7.28464	1.04e-12	1.22e-11	18.1186
208851_s_at	THY1	7070	1.58772	1.37592	1.79952	8.01772	7.2836	1.05e-12	1.23e-11	18.1117
225582_at	ITPRIP	85450	1.06382	0.872757	1.25487	6.68871	7.28143	1.07e-12	1.25e-11	18.0972
208964_s_at	FADS1	3992	1.56584	1.32437	1.8073	6.55514	7.27912	1.08e-12	1.27e-11	18.0819
236513_at	PRELID2	153768	-1.67502	-1.90343	-1.44661	6.1332	-7.27599	1.11e-12	1.29e-11	18.0611
210691_s_at	CACYBP	27101	1.02217	0.828834	1.2155	8.21015	7.27614	1.11e-12	1.29e-11	18.0621
221539_at	EIF4EBP1	1978	1.05278	0.613012	1.49255	8.36511	7.27212	1.14e-12	1.32e-11	18.0354
219093_at	PID1	55022	-1.93407	-2.48354	-1.38459	6.15091	-7.27083	1.15e-12	1.33e-11	18.0268
209360_s_at	RUNX1//LOC100506403	861//100506403	1.02709	0.785869	1.26831	8.18286	7.26931	1.16e-12	1.34e-11	18.0168
219493_at	SHCBP1	79801	1.36881	1.05801	1.67961	5.95748	7.26959	1.16e-12	1.34e-11	18.0186
211676_s_at	IFNGR1	3459	-1.18751	-1.54373	-0.831288	8.35973	-7.26768	1.17e-12	1.36e-11	18.006
204173_at	MYL6B	140465	1.06431	0.845494	1.28312	7.50716	7.26361	1.2e-12	1.39e-11	17.9789
231817_at	USP53	54532	-1.4952	-1.72139	-1.26902	7.06302	-7.26334	1.21e-12	1.4e-11	17.9771
236641_at	KIF14	9928	1.74491	1.5509	1.93893	5.35515	7.26192	1.22e-12	1.41e-11	17.9677
203474_at	IQGAP2	10788	-2.11815	-2.23174	-2.00456	7.12356	-7.25599	1.27e-12	1.46e-11	17.9284
218999_at	TMEM140	55281	-1.25397	-1.4913	-1.01665	6.10384	-7.25121	1.31e-12	1.51e-11	17.8967
204151_x_at	AKR1C1	1645	-1.53744	-1.90237	-1.17251	7.86961	-7.24296	1.39e-12	1.59e-11	17.8421
224791_at	ASAP1	50807	1.19134	0.734504	1.64818	7.85437	7.24063	1.41e-12	1.61e-11	17.8267
204897_at	PTGER4	5734	-1.65296	-1.83358	-1.47234	8.49762	-7.23816	1.43e-12	1.64e-11	17.8104
218868_at	ACTR3B	57180	1.02101	0.735385	1.30664	5.76174	7.23648	1.45e-12	1.66e-11	17.7992
206574_s_at	PTP4A3	11156	1.81049	1.63164	1.98935	6.72645	7.23588	1.45e-12	1.66e-11	17.7952
216920_s_at	TARP//TRGC1//TRGC2//TRGV9	445347//6966//6967//6983	-1.53036	-1.73247	-1.32824	5.04492	-7.23365	1.48e-12	1.68e-11	17.7805
204674_at	IRAG2	4033	-1.12769	-1.2491	-1.00629	5.99312	-7.23397	1.47e-12	1.68e-11	17.7826
237338_at	B3GNT8	374907	-1.01181	-1.23316	-0.790452	5.45802	-7.22942	1.52e-12	1.73e-11	17.7526
203559_s_at	AOC1	26	-2.00655	-2.34401	-1.66909	9.41741	-7.22619	1.55e-12	1.77e-11	17.7312
226254_s_at	CFAP97	57587	1.05864	0.687959	1.42931	9.18136	7.22278	1.59e-12	1.8e-11	17.7087
202705_at	CCNB2	9133	1.14859	0.765409	1.53178	8.71377	7.2154	1.67e-12	1.89e-11	17.66
222830_at	GRHL1	29841	1.72482	1.51355	1.93608	5.72699	7.21543	1.67e-12	1.89e-11	17.6602
202240_at	PLK1	5347	1.14421	0.897871	1.39054	7.16053	7.20983	1.73e-12	1.96e-11	17.6233
227265_at	FGL2	10875	-2.04151	-2.4192	-1.66383	7.30549	-7.20873	1.75e-12	1.97e-11	17.616
1557918_s_at	SLC16A1	6566	-1.61993	-1.85192	-1.38794	6.29137	-7.20885	1.75e-12	1.97e-11	17.6168
201650_at	KRT19	3880	-1.37887	-1.50938	-1.24836	11.3213	-7.20758	1.76e-12	1.99e-11	17.6084
210976_s_at	PFKM	5213	1.0052	0.765362	1.24503	8.59517	7.20624	1.78e-12	2e-11	17.5996
200808_s_at	ZYX	7791	1.17935	0.910811	1.4479	8.13497	7.20481	1.79e-12	2.02e-11	17.5902
209955_s_at	FAP	2191	2.27539	1.8856	2.66518	6.82137	7.20478	1.79e-12	2.02e-11	17.59
202746_at	ITM2A	9452	-2.03361	-2.138	-1.92923	5.60819	-7.20263	1.82e-12	2.05e-11	17.5758
1552834_at	B3GNT6	192134	-1.69612	-1.93004	-1.4622	5.48728	-7.19773	1.88e-12	2.11e-11	17.5436
203672_x_at	TPMT	7172	-1.16441	-1.31127	-1.01754	7.19043	-7.19129	1.96e-12	2.2e-11	17.5012
222689_at	ACER3	55331	-1.4762	-1.81784	-1.13455	6.25351	-7.19049	1.97e-12	2.21e-11	17.4959
211569_s_at	HADH	3033	-1.03243	-1.20279	-0.862075	8.52041	-7.19061	1.97e-12	2.21e-11	17.4967
216333_x_at	TNXB//TNXA	7148//7146	-1.11075	-1.40176	-0.819749	6.20917	-7.18912	1.99e-12	2.23e-11	17.4869
219132_at	PELI2	57161	-1.54039	-2.06661	-1.01416	6.23239	-7.18479	2.05e-12	2.29e-11	17.4584
221521_s_at	GINS2	51659	1.33982	0.870304	1.80933	7.80074	7.18127	2.1e-12	2.34e-11	17.4353
202902_s_at	CTSS	1520	-1.35928	-1.50474	-1.21382	9.99513	-7.17526	2.19e-12	2.43e-11	17.3958
223273_at	GON7	84520	-1.14339	-1.32722	-0.959557	6.85884	-7.17489	2.19e-12	2.44e-11	17.3934
226364_at	HIP1	3092	1.34047	1.08352	1.59742	5.84043	7.17483	2.19e-12	2.44e-11	17.393
218667_at	PJA1	64219	1.03405	0.736157	1.33195	8.14664	7.17331	2.22e-12	2.46e-11	17.383
219010_at	INAVA	55765	-1.05152	-1.36954	-0.733513	9.35258	-7.17269	2.23e-12	2.47e-11	17.3789
218801_at	UGGT2	55757	1.05392	0.699784	1.40805	6.91105	7.16903	2.28e-12	2.53e-11	17.3549
220232_at	SCD5	79966	-1.41388	-1.61521	-1.21255	5.65753	-7.16512	2.34e-12	2.59e-11	17.3293
210885_s_at	TRIM15	89870	-1.06759	-1.27043	-0.864737	6.00191	-7.16388	2.36e-12	2.61e-11	17.3212
221020_s_at	SLC25A32	81034	1.08673	0.552067	1.62139	8.23405	7.16101	2.41e-12	2.66e-11	17.3023
222645_s_at	KCTD5	54442	-1.16524	-1.51536	-0.815121	6.32129	-7.15531	2.5e-12	2.75e-11	17.265
225299_at	MYO5B	4645	-1.42212	-1.60648	-1.23776	7.62261	-7.1502	2.59e-12	2.83e-11	17.2315
223686_at	TPK1	27010	-1.37013	-2.08084	-0.659427	5.54116	-7.15033	2.59e-12	2.83e-11	17.2323
238451_at	MPP7	143098	-1.56647	-1.82963	-1.3033	5.42767	-7.14686	2.65e-12	2.89e-11	17.2097
1554768_a_at	MAD2L1	4085	1.67255	1.29415	2.05094	7.86195	7.14358	2.71e-12	2.96e-11	17.1882
225926_at	VTI1B	10490	-1.03272	-1.30844	-0.757004	6.77819	-7.13949	2.78e-12	3.03e-11	17.1614
212489_at	COL5A1	1289	2.11883	1.87847	2.35919	7.50381	7.13451	2.88e-12	3.13e-11	17.1288
223268_at	C11orf54	28970	-1.37762	-1.62864	-1.12661	8.38073	-7.13402	2.88e-12	3.14e-11	17.1257
228069_at	MTFR2	113115	1.38943	1.11236	1.66651	7.03847	7.13356	2.89e-12	3.15e-11	17.1227
223845_at	VSIG10	54621	-1.04004	-1.44068	-0.639407	5.77458	-7.13298	2.9e-12	3.16e-11	17.1189
220840_s_at	C1orf112	55732	1.23987	0.969088	1.51066	5.52325	7.13229	2.92e-12	3.17e-11	17.1143
201668_x_at	MARCKS	4082	-1.53669	-1.68073	-1.39265	6.8803	-7.12668	3.03e-12	3.28e-11	17.0778
205531_s_at	GLS2	27165	1.16534	0.971466	1.35922	5.09575	7.12287	3.11e-12	3.37e-11	17.0528
218704_at	RNF43	54894	1.75855	1.54076	1.97634	9.24001	7.11892	3.19e-12	3.45e-11	17.0271
205572_at	ANGPT2	285	1.31256	1.09904	1.52608	5.66363	7.11846	3.2e-12	3.46e-11	17.0241
218051_s_at	NT5DC2	64943	1.39154	1.17574	1.60733	7.07029	7.11099	3.36e-12	3.63e-11	16.9754
203638_s_at	FGFR2	2263	-1.97532	-2.08916	-1.86147	6.66637	-7.11016	3.38e-12	3.65e-11	16.9699
227379_at	MBOAT1	154141	-1.29019	-1.76986	-0.810523	7.00872	-7.10801	3.43e-12	3.7e-11	16.956
202870_s_at	CDC20	991	1.37084	1.06173	1.67995	8.40439	7.10787	3.44e-12	3.7e-11	16.955
220658_s_at	ARNTL2	56938	1.44446	1.11182	1.77711	5.67315	7.10509	3.5e-12	3.76e-11	16.937
221245_s_at	FZD5	7855	-1.18632	-1.56075	-0.8119	8.86826	-7.1016	3.58e-12	3.85e-11	16.9142
212185_x_at	MT2A	4502	-1.57398	-1.77248	-1.37549	10.2142	-7.0991	3.64e-12	3.91e-11	16.898
202502_at	ACADM	34	-1.19542	-1.42429	-0.966541	8.44942	-7.0951	3.74e-12	4e-11	16.8719
214279_s_at	NDRG2	57447	-1.60826	-1.81957	-1.39695	6.78923	-7.0949	3.75e-12	4.01e-11	16.8706
205221_at	HGD	3081	-1.72137	-1.96801	-1.47473	6.20151	-7.09133	3.84e-12	4.1e-11	16.8474
200915_x_at	KTN1	3895	-1.07239	-1.37573	-0.769052	10.1741	-7.08808	3.92e-12	4.18e-11	16.8263
204404_at	SLC12A2	6558	1.61973	1.49529	1.74416	9.75367	7.08347	4.04e-12	4.3e-11	16.7963
231899_at	ZC3H12C	85463	-2.16077	-2.28648	-2.03505	5.71435	-7.07482	4.28e-12	4.55e-11	16.7402
211317_s_at	CFLAR	8837	-1.30753	-1.54335	-1.07171	7.09489	-7.07415	4.3e-12	4.57e-11	16.7358
229402_at	SAMD13	148418	-1.87148	-2.08025	-1.66272	6.61707	-7.06697	4.51e-12	4.79e-11	16.6893
226249_at	SNX30	401548	-1.01159	-1.26655	-0.756638	7.08986	-7.06367	4.61e-12	4.88e-11	16.6679
226360_at	ZNRF3	84133	1.54912	1.26079	1.83745	8.2565	7.06338	4.62e-12	4.89e-11	16.666
218875_s_at	FBXO5	26271	1.22699	1.07745	1.37653	6.09088	7.06234	4.65e-12	4.92e-11	16.6592
227828_s_at	EVA1A	84141	1.55613	1.36401	1.74825	5.42168	7.06084	4.7e-12	4.96e-11	16.6496
201042_at	TGM2	7052	1.43613	1.0234	1.84885	7.69294	7.05733	4.81e-12	5.08e-11	16.6268
211964_at	COL4A2	1284	1.47492	1.06842	1.88142	10.2943	7.05473	4.89e-12	5.16e-11	16.61
210540_s_at	B4GALT4	8702	-1.01625	-1.34547	-0.687038	7.38665	-7.0527	4.96e-12	5.22e-11	16.5969
229610_at	CKAP2L	150468	1.07326	0.71331	1.43321	6.62687	7.05225	4.97e-12	5.24e-11	16.5939
218139_s_at	AP5M1	55745	-1.05371	-1.51439	-0.593035	8.61623	-7.05054	5.03e-12	5.29e-11	16.5829
239525_at	CTTNBP2NL	55917	-1.00436	-1.15235	-0.856369	5.88318	-7.04866	5.09e-12	5.36e-11	16.5707
229242_at	TNFSF15	9966	1.21109	1.06158	1.3606	7.09367	7.04635	5.17e-12	5.43e-11	16.5558
227678_at	ATP23	91419	-1.12811	-1.25077	-1.00545	6.23076	-7.0401	5.39e-12	5.65e-11	16.5154
225767_at	RNA45SN5	100861532	2.2306	1.93054	2.53067	9.18892	7.03589	5.54e-12	5.8e-11	16.4882
203311_s_at	ARF6	382	-1.0502	-1.17332	-0.92707	8.50269	-7.03368	5.62e-12	5.88e-11	16.4739
226261_at	ZNRF2	223082	-1.0514	-1.4712	-0.631595	6.21221	-7.03064	5.74e-12	5.99e-11	16.4543
227410_at	FAM43A	131583	-1.37689	-1.87488	-0.878905	6.91029	-7.02645	5.9e-12	6.15e-11	16.4272
228551_at	DENND5B	160518	-1.16392	-1.82858	-0.499252	5.74724	-7.02487	5.96e-12	6.21e-11	16.417
206000_at	MEP1A	4224	-2.88024	-3.08472	-2.67576	8.47731	-7.02438	5.98e-12	6.23e-11	16.4139
205421_at	SLC22A3	6581	1.64895	1.45861	1.83929	5.05765	7.01566	6.33e-12	6.58e-11	16.3577
207522_s_at	ATP2A3	489	-1.70467	-1.92812	-1.48123	6.64585	-7.01341	6.43e-12	6.67e-11	16.3432
242601_at	HEPACAM2	253012	-3.65908	-3.87796	-3.4402	6.02883	-7.00309	6.88e-12	7.12e-11	16.2767
204531_s_at	BRCA1	672	1.14157	0.96451	1.31862	7.12062	7.00307	6.88e-12	7.12e-11	16.2766
227195_at	ZNF503	84858	1.55147	1.42695	1.67598	7.93085	7.00211	6.93e-12	7.17e-11	16.2704
242560_at	FANCD2	2177	1.14224	0.953563	1.33092	7.13915	6.99393	7.31e-12	7.55e-11	16.2178
205066_s_at	ENPP1	5167	-1.17219	-1.41601	-0.92838	6.11073	-6.99092	7.45e-12	7.68e-11	16.1985
205047_s_at	ASNS	440	1.396	1.22739	1.56461	8.41668	6.98784	7.61e-12	7.83e-11	16.1787
227741_at	HACD2	201562	-1.2752	-1.39369	-1.15671	6.37781	-6.98762	7.62e-12	7.84e-11	16.1773
209911_x_at	H2BC5	3017	-1.60402	-1.89692	-1.31112	8.43861	-6.98684	7.66e-12	7.88e-11	16.1723
218638_s_at	SPON2	10417	1.72571	1.51952	1.9319	7.83677	6.98284	7.86e-12	8.06e-11	16.1466
236083_at	BCL2L15	440603	-1.79147	-2.03814	-1.5448	6.52557	-6.97833	8.1e-12	8.3e-11	16.1176
229899_s_at	ZFAS1	441951	1.78443	1.5875	1.98136	6.36143	6.97829	8.1e-12	8.3e-11	16.1174
243501_at	ATP5PB	515	-1.00379	-1.2326	-0.774976	4.87531	-6.97655	8.19e-12	8.38e-11	16.1062
219326_s_at	B3GNT2	10678	-1.07562	-1.52713	-0.624102	6.86365	-6.97313	8.38e-12	8.56e-11	16.0843
202887_s_at	DDIT4	54541	1.47416	1.30761	1.64072	9.85404	6.97285	8.39e-12	8.57e-11	16.0825
223239_at	GSKIP	51527	-1.43734	-1.86614	-1.00854	9.69266	-6.96875	8.62e-12	8.8e-11	16.0563
223302_s_at	ZNF655	79027	-1.31474	-1.4633	-1.16618	6.28231	-6.96577	8.79e-12	8.97e-11	16.0372
234932_s_at	CDCP1	64866	-1.1646	-1.32834	-1.00085	5.75416	-6.9622	9e-12	9.17e-11	16.0143
204491_at	PDE4D	5144	-1.16684	-1.33117	-1.0025	7.00551	-6.95665	9.34e-12	9.49e-11	15.9788
203438_at	STC2	8614	1.77254	1.54771	1.99737	5.91662	6.95382	9.51e-12	9.66e-11	15.9607
41660_at	CELSR1	9620	1.08798	0.885042	1.29092	6.32225	6.95228	9.61e-12	9.75e-11	15.9508
212353_at	SULF1	23213	2.52698	2.25258	2.80139	8.33419	6.94682	9.96e-12	1.01e-10	15.9159
227750_at	KALRN	8997	-1.01259	-1.46385	-0.561332	7.82389	-6.9412	1.03e-11	1.04e-10	15.8801
206558_at	SIM2	6493	1.33461	0.848579	1.82064	5.69022	6.94017	1.04e-11	1.05e-10	15.8735
232181_at	PPARGC1B	133522	-1.24856	-1.75162	-0.745512	5.95416	-6.93003	1.11e-11	1.12e-10	15.8087
211113_s_at	ABCG1	9619	-1.02272	-1.49433	-0.55111	5.84002	-6.92868	1.12e-11	1.13e-10	15.8002
206637_at	P2RY14	9934	-1.75561	-2.04231	-1.46891	5.49341	-6.92392	1.16e-11	1.16e-10	15.7698
225578_at	MZT1	440145	1.23026	0.885157	1.57537	8.59889	6.92089	1.18e-11	1.18e-10	15.7505
1861_at	BAD	572	-1.03186	-1.17654	-0.887176	6.42928	-6.91535	1.22e-11	1.22e-10	15.7153
209488_s_at	RBPMS	11030	1.56455	1.34064	1.78845	7.73725	6.9158	1.22e-11	1.22e-10	15.7181
244084_at	AIFM3	150209	-1.32048	-1.68608	-0.954868	6.57896	-6.90345	1.32e-11	1.32e-10	15.6395
224762_at	SERINC2	347735	-1.13883	-1.53609	-0.741577	7.36402	-6.89578	1.39e-11	1.38e-10	15.5908
219563_at	SYNE3	161176	-1.1958	-1.5133	-0.878291	5.45567	-6.89398	1.41e-11	1.4e-10	15.5794
212621_at	NEMP1	23306	1.00819	0.682286	1.33409	7.06122	6.89099	1.43e-11	1.42e-10	15.5604
209993_at	ABCB1	5243	-2.68126	-2.87283	-2.4897	6.34845	-6.88995	1.44e-11	1.43e-10	15.5538
227642_at	TFCP2L1	29842	-1.7797	-1.94207	-1.61733	7.16515	-6.88752	1.47e-11	1.45e-10	15.5384
202073_at	OPTN	10133	-1.27323	-1.44963	-1.09684	7.2734	-6.88658	1.48e-11	1.46e-10	15.5324
204146_at	RAD51AP1	10635	1.40406	1.25955	1.54858	7.15084	6.88507	1.49e-11	1.47e-10	15.5229
242055_at	PSMG4	389362	-1.54722	-2.16509	-0.929345	5.42592	-6.88255	1.51e-11	1.49e-10	15.5069
208653_s_at	CD164	8763	-1.22197	-1.65064	-0.793302	9.29785	-6.8827	1.51e-11	1.49e-10	15.5079
222451_s_at	ZDHHC9	51114	1.21067	0.816564	1.60477	8.4971	6.88218	1.52e-11	1.5e-10	15.5046
213097_s_at	DNAJC2	27000	1.02381	0.549452	1.49817	8.85674	6.87656	1.57e-11	1.55e-10	15.4689
203989_x_at	F2R	2149	1.25099	0.999858	1.50213	6.98988	6.87554	1.58e-11	1.56e-10	15.4625
209652_s_at	PGF	5228	1.04827	0.86093	1.2356	5.63194	6.87224	1.62e-11	1.59e-10	15.4416
235728_at	ZFP3	124961	-1.33976	-1.54528	-1.13424	5.58574	-6.86809	1.66e-11	1.63e-10	15.4153
213346_at	TEX30	93081	1.22689	1.03831	1.41547	6.33117	6.86858	1.66e-11	1.63e-10	15.4184
219181_at	LIPG	9388	1.64444	1.41765	1.87123	7.09406	6.86862	1.66e-11	1.63e-10	15.4187
205403_at	IL1R2	7850	-2.26927	-2.44202	-2.09653	7.20559	-6.86702	1.67e-11	1.64e-10	15.4086
225604_s_at	GLIPR2	152007	-1.53411	-1.82498	-1.24325	5.95356	-6.86045	1.75e-11	1.71e-10	15.367
212797_at	SORT1	6272	-1.26868	-1.54092	-0.996431	5.01234	-6.85421	1.82e-11	1.77e-10	15.3276
235615_at	PGGT1B	5229	-1.22465	-1.50563	-0.943668	6.96945	-6.85204	1.85e-11	1.8e-10	15.3139
217014_s_at	AZGP1//AZGP1P1	563//646282	1.70088	1.47078	1.93097	6.49517	6.85195	1.85e-11	1.8e-10	15.3133
226742_at	SAR1B	51128	-1.07688	-1.26065	-0.893118	8.10321	-6.84768	1.9e-11	1.84e-10	15.2863
202525_at	PRSS8	5652	-1.35666	-1.47625	-1.23706	8.77987	-6.84413	1.94e-11	1.88e-10	15.2639
228220_at	FCHO2	115548	-1.14987	-1.29194	-1.0078	8.39023	-6.8445	1.94e-11	1.88e-10	15.2663
213523_at	CCNE1	898	1.04345	0.74739	1.33951	7.01601	6.84187	1.97e-11	1.91e-10	15.2497
218717_s_at	P3H2	55214	-1.68825	-2.31336	-1.06314	6.0143	-6.83946	2e-11	1.94e-10	15.2344
222699_s_at	PLEKHF2	79666	-1.16843	-1.58369	-0.753168	7.44601	-6.83821	2.02e-11	1.95e-10	15.2266
214264_s_at	EFCAB11	90141	1.02581	0.81115	1.24047	6.85638	6.83403	2.07e-11	2e-10	15.2002
218663_at	NCAPG	64151	1.44802	1.0681	1.82794	6.43791	6.82461	2.2e-11	2.12e-10	15.1409
205167_s_at	CDC25C	995	1.05096	0.859258	1.24266	6.1762	6.81296	2.38e-11	2.27e-10	15.0677
222843_at	FIGNL1	63979	1.29088	0.892696	1.68905	7.45808	6.81261	2.38e-11	2.28e-10	15.0654
209295_at	TNFRSF10B	8795	1.07102	0.806403	1.33564	8.38225	6.8075	2.46e-11	2.35e-10	15.0333
64900_at	TMEM231	79583	1.07223	0.7681	1.37635	5.50411	6.80037	2.58e-11	2.46e-10	14.9886
209365_s_at	ECM1	1893	1.35595	1.18275	1.52914	7.5355	6.79982	2.58e-11	2.47e-10	14.9851
206600_s_at	SLC16A5	9121	-1.14081	-1.21796	-1.06366	6.43924	-6.79908	2.6e-11	2.48e-10	14.9805
204213_at	PIGR	5284	-2.97717	-3.07595	-2.87838	8.43914	-6.79606	2.65e-11	2.52e-10	14.9615
220800_s_at	TMOD3	29766	-1.44307	-1.62411	-1.26204	5.06134	-6.7951	2.66e-11	2.53e-10	14.9555
243000_at	CDK6	1021	1.37673	1.21122	1.54224	5.26809	6.79303	2.7e-11	2.56e-10	14.9425
244780_at	SGPP2	130367	-2.22141	-2.44662	-1.99621	6.609	-6.79108	2.73e-11	2.59e-10	14.9303
222712_s_at	MUC13	56667	-1.45774	-1.86946	-1.04602	10.053	-6.79089	2.74e-11	2.6e-10	14.9291
235026_at	KICS2	144577	1.04707	0.744833	1.3493	5.95848	6.7879	2.79e-11	2.64e-10	14.9104
209685_s_at	PRKCB	5579	-1.39046	-1.56977	-1.21114	5.56432	-6.78562	2.83e-11	2.68e-10	14.8961
1552281_at	SLC39A5	283375	-1.29653	-1.50228	-1.09078	7.71963	-6.78342	2.87e-11	2.72e-10	14.8823
237654_at	PPP1R36	145376	-1.30184	-1.56095	-1.04273	6.11785	-6.78164	2.91e-11	2.74e-10	14.8712
226134_s_at	MSI2	124540	1.10347	0.851312	1.35563	8.01933	6.78199	2.9e-11	2.74e-10	14.8734
227829_at	LARGE2	120071	1.07844	0.867039	1.28984	6.63622	6.7784	2.97e-11	2.8e-10	14.8509
206613_s_at	TAF1A	9015	1.29127	1.01584	1.5667	5.21215	6.77757	2.98e-11	2.81e-10	14.8457
213380_x_at	MST1//MST1P2//MST1L//LOC102724562	4485//11209//11223//102724562	-1.14499	-1.32984	-0.960142	5.83662	-6.77133	3.1e-11	2.92e-10	14.8067
219117_s_at	FKBP11	51303	1.04555	0.777378	1.31372	9.67162	6.76846	3.16e-11	2.97e-10	14.7887
211682_x_at	UGT2B28	54490	-1.31801	-1.59614	-1.03987	4.95237	-6.76235	3.29e-11	3.08e-10	14.7506
229050_s_at	SNHG7	84973	1.09329	0.792589	1.39399	7.99696	6.76116	3.31e-11	3.1e-10	14.7431
204597_x_at	STC1	6781	1.77592	1.61539	1.93645	5.93396	6.75826	3.38e-11	3.16e-10	14.725
231887_s_at	PALD1	27143	1.13329	0.899576	1.36701	6.30114	6.75694	3.4e-11	3.18e-10	14.7168
228863_at	PCDH17	27253	1.41024	1.17116	1.64932	5.35429	6.74731	3.62e-11	3.37e-10	14.6567
205698_s_at	MAP2K6	5608	-1.32754	-1.54372	-1.11136	8.05172	-6.74681	3.63e-11	3.38e-10	14.6536
225402_at	TP53RK	112858	1.35594	1.1055	1.60639	7.7605	6.74674	3.63e-11	3.38e-10	14.6532
219507_at	RSRC1	51319	1.00962	0.712482	1.30677	5.58284	6.74373	3.7e-11	3.45e-10	14.6344
213953_at	KRT20	54474	-2.9752	-3.21763	-2.73277	10.2545	-6.73786	3.85e-11	3.57e-10	14.5979
218641_at	ZFTA	65998	1.24468	1.03721	1.45214	7.26405	6.73603	3.89e-11	3.61e-10	14.5865
205309_at	SMPDL3B	27293	-1.17604	-1.47894	-0.873132	5.23588	-6.73455	3.93e-11	3.64e-10	14.5773
210935_s_at	WDR1	9948	-1.2289	-1.48016	-0.977632	7.55273	-6.73281	3.97e-11	3.68e-10	14.5664
218723_s_at	RGCC	28984	1.36479	1.12797	1.6016	7.77447	6.73138	4.01e-11	3.71e-10	14.5575
213106_at	ATP8A1	10396	-1.99526	-2.17934	-1.81117	6.94225	-6.71428	4.47e-11	4.12e-10	14.4513
219363_s_at	MTERF3	51001	1.01009	0.771403	1.24878	7.94213	6.71018	4.59e-11	4.22e-10	14.4258
228654_at	SPIN4	139886	1.2196	0.959618	1.47959	7.64487	6.70878	4.63e-11	4.25e-10	14.4172
228033_at	E2F7	144455	1.69485	1.59129	1.79841	5.70928	6.70916	4.62e-11	4.25e-10	14.4195
219918_s_at	ASPM	259266	1.57428	1.06898	2.07958	7.6271	6.70153	4.85e-11	4.45e-10	14.3722
210410_s_at	MSH5//MSH5-SAPCD1	4439//100532732	1.06067	0.784436	1.3369	5.77489	6.70011	4.89e-11	4.48e-10	14.3634
209994_s_at	ABCB1//ABCB4	5243//5244	-2.40044	-2.84302	-1.95786	6.49176	-6.69701	4.99e-11	4.57e-10	14.3442
243582_at	SH3RF2	153769	-1.43781	-1.61612	-1.2595	6.66673	-6.69477	5.06e-11	4.63e-10	14.3303
201790_s_at	DHCR7	1717	1.09679	0.97739	1.21619	7.79945	6.69478	5.06e-11	4.63e-10	14.3304
226184_at	FMNL2	114793	1.00446	0.591956	1.41696	7.7844	6.69201	5.15e-11	4.7e-10	14.3132
1554168_a_at	SH3KBP1	30011	-1.13983	-1.30363	-0.976035	8.79221	-6.69123	5.17e-11	4.72e-10	14.3084
219655_at	SUGCT	79783	-1.28703	-1.70778	-0.866288	5.5345	-6.68532	5.37e-11	4.89e-10	14.2719
219360_s_at	TRPM4	54795	-1.37087	-1.62688	-1.11485	7.52999	-6.68494	5.39e-11	4.9e-10	14.2695
213256_at	MARCHF3	115123	-1.41993	-1.62437	-1.21549	6.58506	-6.67866	5.6e-11	5.08e-10	14.2307
226287_at	CCDC34	91057	1.10217	0.611267	1.59308	7.83952	6.67482	5.74e-11	5.21e-10	14.207
226828_s_at	HEYL	26508	1.08489	0.808205	1.36157	5.55336	6.66912	5.95e-11	5.39e-10	14.1718
225955_at	METRNL	284207	-1.05597	-1.35764	-0.754308	7.28112	-6.66522	6.1e-11	5.52e-10	14.1477
202145_at	LY6E	4061	1.67929	1.41031	1.94827	7.51746	6.66229	6.22e-11	5.62e-10	14.1297
205932_s_at	MSX1	4487	1.66483	1.43435	1.89532	6.27268	6.66065	6.28e-11	5.67e-10	14.1195
222156_x_at	CCPG1//DNAAF4-CCPG1	9236//100533483	-1.25116	-1.45505	-1.04727	5.0564	-6.65884	6.35e-11	5.73e-10	14.1084
219979_s_at	HIKESHI	51501	1.00308	0.784818	1.22134	6.50465	6.65761	6.4e-11	5.77e-10	14.1008
201818_at	LPCAT1	79888	1.12626	0.802142	1.45037	7.41836	6.65256	6.61e-11	5.95e-10	14.0697
227051_at	BACE2	25825	1.98403	1.86868	2.09938	5.93008	6.65165	6.65e-11	5.98e-10	14.0641
235391_at	CIBAR1	137392	1.7024	1.50769	1.8971	6.71564	6.6473	6.83e-11	6.14e-10	14.0373
202971_s_at	DYRK2	8445	-1.45967	-1.59099	-1.32834	7.29859	-6.64252	7.04e-11	6.31e-10	14.0079
206316_s_at	KNTC1	9735	1.10322	0.875178	1.33126	6.16013	6.64124	7.1e-11	6.36e-10	14
227928_at	PARPBP	55010	1.39514	1.16502	1.62527	4.88651	6.6408	7.12e-11	6.37e-10	13.9973
204447_at	LZTS3	9762	1.16594	1.04874	1.28314	7.87306	6.634	7.43e-11	6.64e-10	13.9556
229810_at	RSPH3	83861	-1.06635	-1.24958	-0.883128	6.60907	-6.63167	7.54e-11	6.73e-10	13.9412
220073_s_at	PLEKHG6	55200	-1.04394	-1.17998	-0.907897	7.24335	-6.62889	7.68e-11	6.84e-10	13.9242
241547_at	A1CF	29974	-2.2001	-2.44342	-1.95678	5.63044	-6.62256	7.99e-11	7.1e-10	13.8853
224957_at	C18orf32//RPL17-C18orf32	497661//100526842	-1.0091	-1.46164	-0.556556	7.92101	-6.61994	8.12e-11	7.21e-10	13.8692
213449_at	POP1	10940	1.00398	0.741676	1.26628	5.95343	6.61971	8.13e-11	7.22e-10	13.8678
228171_s_at	PLEKHG4	25894	1.09588	0.569463	1.62229	6.85494	6.60969	8.66e-11	7.67e-10	13.8065
229310_at	KLHL29	114818	1.41928	1.28572	1.55284	6.4139	6.60393	8.98e-11	7.93e-10	13.7712
225387_at	TSPAN5	10098	1.33705	0.935267	1.73884	6.80668	6.60343	9.01e-11	7.96e-10	13.7681
202273_at	PDGFRB	5159	1.35184	0.954203	1.74948	7.20158	6.60312	9.03e-11	7.97e-10	13.7662
223631_s_at	C19orf33	64073	-1.46121	-1.72514	-1.19728	9.51227	-6.59729	9.36e-11	8.25e-10	13.7306
205499_at	SRPX2	27286	2.07598	1.75713	2.39482	6.83462	6.59424	9.54e-11	8.4e-10	13.7119
221586_s_at	E2F5	1875	1.25638	0.396	2.11676	7.10182	6.59286	9.63e-11	8.47e-10	13.7035
209774_x_at	CXCL2	2920	2.13495	1.91365	2.35626	8.54267	6.58677	1e-10	8.79e-10	13.6663
203764_at	DLGAP5	9787	1.53447	1.3762	1.69274	7.17908	6.58465	1.01e-10	8.9e-10	13.6533
220622_at	LRRC31	79782	-2.00083	-2.15364	-1.84801	5.65372	-6.58337	1.02e-10	8.97e-10	13.6455
207414_s_at	PCSK6	5046	-1.20292	-1.46838	-0.937462	7.01049	-6.57987	1.04e-10	9.15e-10	13.6242
203751_x_at	JUND	3727	-1.03994	-1.13738	-0.942492	6.57231	-6.57985	1.04e-10	9.15e-10	13.624
206295_at	IL18	3606	-1.51682	-1.72331	-1.31032	6.39105	-6.57775	1.06e-10	9.27e-10	13.6112
201363_s_at	IVNS1ABP	10625	-1.06359	-1.19014	-0.937041	7.95352	-6.57676	1.06e-10	9.32e-10	13.6052
219194_at	SEMA4G	57715	-1.14228	-1.40815	-0.876402	7.14217	-6.57391	1.08e-10	9.47e-10	13.5878
202503_s_at	PCLAF	9768	1.24545	0.798647	1.69226	9.96211	6.56972	1.11e-10	9.71e-10	13.5623
216381_x_at	AKR7A3	22977	-1.10868	-1.48105	-0.736308	8.06365	-6.56088	1.18e-10	1.02e-09	13.5084
230398_at	TNS4	84951	1.43024	1.25556	1.60492	7.91471	6.55766	1.2e-10	1.04e-09	13.4889
224973_at	TENT5A	55603	-1.39471	-1.67545	-1.11398	6.12153	-6.55559	1.22e-10	1.06e-09	13.4763
204633_s_at	RPS6KA5	9252	-1.0884	-1.23193	-0.944866	7.39714	-6.55466	1.22e-10	1.06e-09	13.4707
202908_at	WFS1	7466	1.14852	0.967415	1.32963	7.43484	6.54491	1.3e-10	1.13e-09	13.4114
218115_at	ASF1B	55723	1.00104	0.604822	1.39725	7.45426	6.5392	1.35e-10	1.16e-09	13.3767
220768_s_at	CSNK1G3	1456	-1.03118	-1.23301	-0.82935	7.62496	-6.53686	1.37e-10	1.18e-09	13.3626
226992_at	NOSTRIN	115677	-1.45975	-1.59768	-1.32181	6.51074	-6.53273	1.4e-10	1.21e-09	13.3375
228400_at	SHROOM3	57619	-1.10094	-1.23851	-0.963377	8.29465	-6.52847	1.44e-10	1.24e-09	13.3117
218574_s_at	LMCD1	29995	1.25479	1.03198	1.47761	6.73852	6.52606	1.46e-10	1.26e-09	13.2971
205660_at	OASL	8638	-1.47161	-1.65228	-1.29093	5.89734	-6.51803	1.54e-10	1.32e-09	13.2485
241031_at	C2CD4A	145741	2.27315	2.05438	2.49192	7.30819	6.51593	1.56e-10	1.33e-09	13.2358
213947_s_at	NUP210	23225	1.10522	0.830381	1.38006	7.20113	6.51535	1.56e-10	1.34e-09	13.2322
208116_s_at	MAN1A1	4121	-1.52829	-1.61393	-1.44265	5.88487	-6.51383	1.58e-10	1.35e-09	13.2231
203650_at	PROCR	10544	1.44158	1.00163	1.88153	7.69528	6.51339	1.58e-10	1.35e-09	13.2204
205559_s_at	PCSK5	5125	-1.49001	-1.67015	-1.30987	5.13602	-6.50488	1.67e-10	1.42e-09	13.169
204981_at	SLC22A18	5002	-1.07903	-1.32097	-0.837091	9.00021	-6.50296	1.69e-10	1.44e-09	13.1574
204900_x_at	SAP30	8819	1.06684	0.897925	1.23575	7.69291	6.50036	1.71e-10	1.46e-09	13.1417
203432_at	TMPO	7112	1.00218	0.90978	1.09458	8.51235	6.49326	1.79e-10	1.52e-09	13.0988
205076_s_at	MTMR11	10903	-1.33778	-1.60969	-1.06587	8.65714	-6.49104	1.82e-10	1.54e-09	13.0855
209709_s_at	HMMR	3161	1.35374	1.0203	1.68719	7.19757	6.48676	1.87e-10	1.58e-09	13.0596
217110_s_at	MUC4	4585	-2.68348	-2.85236	-2.51461	5.95066	-6.48391	1.9e-10	1.6e-09	13.0425
223340_at	ATL1	51062	-1.27381	-1.42127	-1.12635	5.69416	-6.4822	1.92e-10	1.62e-09	13.0322
1553186_x_at	RASEF	158158	-1.4213	-1.60583	-1.23678	7.15592	-6.48111	1.93e-10	1.63e-09	13.0256
228702_at	LINC-PINT	378805	1.42933	1.20185	1.65681	6.39981	6.47892	1.96e-10	1.65e-09	13.0125
218963_s_at	KRT23	25984	3.40058	3.15528	3.64589	7.10282	6.47803	1.97e-10	1.66e-09	13.0071
217551_at	OR7E14P	10819	-1.36861	-1.63312	-1.10411	5.59551	-6.47624	1.99e-10	1.68e-09	12.9963
219249_s_at	FKBP10	60681	1.24812	0.952239	1.544	6.39339	6.47433	2.01e-10	1.69e-09	12.9848
219454_at	EGFL6	25975	1.73445	1.5217	1.9472	5.74002	6.47471	2.01e-10	1.69e-09	12.9871
203083_at	THBS2	7058	2.65182	2.52615	2.77749	8.1117	6.46909	2.08e-10	1.74e-09	12.9533
226510_at	HEATR5A	25938	-1.13335	-1.36497	-0.901726	7.34341	-6.46882	2.08e-10	1.75e-09	12.9517
222587_s_at	GALNT7	51809	-1.34253	-1.7288	-0.956256	7.72851	-6.4679	2.1e-10	1.76e-09	12.9462
215646_s_at	VCAN	1462	2.30979	1.87821	2.74138	7.83589	6.46185	2.18e-10	1.82e-09	12.9098
205759_s_at	SULT2B1	6820	1.05516	0.722721	1.38759	6.50643	6.46051	2.19e-10	1.83e-09	12.9018
230147_at	F2RL2	2151	1.67011	1.5441	1.79613	5.54507	6.45799	2.23e-10	1.86e-09	12.8867
234850_at	MOGAT3	346606	-1.20041	-1.46064	-0.940174	5.58567	-6.45444	2.28e-10	1.9e-09	12.8653
226185_at	CDS1	1040	-1.32394	-1.62287	-1.02501	8.17668	-6.45232	2.31e-10	1.92e-09	12.8526
229491_at	SLC9B2	133308	1.08964	0.838212	1.34107	5.22643	6.45267	2.3e-10	1.92e-09	12.8547
205016_at	TGFA	7039	-1.47343	-1.69372	-1.25313	6.82044	-6.44964	2.35e-10	1.95e-09	12.8366
204822_at	TTK	7272	1.42904	1.10975	1.74833	7.20101	6.44688	2.39e-10	1.98e-09	12.82
203234_at	UPP1	7378	-1.13632	-1.22339	-1.04924	6.44306	-6.44417	2.43e-10	2.01e-09	12.8038
227522_at	CMBL	134147	-1.88695	-2.41034	-1.36357	9.26177	-6.4433	2.44e-10	2.02e-09	12.7985
201016_at	EIF1AX	1964	1.07397	0.948574	1.19937	8.95681	6.44108	2.47e-10	2.05e-09	12.7853
212950_at	ADGRF5	221395	1.38375	1.2359	1.53159	6.32785	6.43723	2.53e-10	2.1e-09	12.7622
226237_at	COL8A1	1295	2.58273	2.43869	2.72677	7.33762	6.42662	2.7e-10	2.23e-09	12.6987
227417_at	MTARC2	54996	-1.28031	-1.54922	-1.0114	5.39912	-6.42448	2.74e-10	2.26e-09	12.686
223434_at	GBP3	2635	-2.12796	-2.5441	-1.71183	8.5648	-6.42269	2.77e-10	2.28e-09	12.6753
200796_s_at	MCL1	4170	-1.48936	-1.65312	-1.3256	6.5428	-6.41888	2.83e-10	2.34e-09	12.6525
232087_at	BCLAF3	256643	-1.12306	-1.68142	-0.564699	5.33606	-6.41807	2.85e-10	2.35e-09	12.6476
228391_at	KLKB1//CYP4V2	3818//285440	-1.25216	-1.66204	-0.842277	5.91622	-6.41352	2.93e-10	2.41e-09	12.6205
58916_at	KCTD14//NDUFC2-KCTD14	65987//100532726	1.20659	0.998738	1.41444	7.4881	6.40972	3e-10	2.46e-09	12.5978
225275_at	EDIL3	10085	-1.45838	-1.74335	-1.17341	8.63609	-6.40921	3.01e-10	2.47e-09	12.5948
1554980_a_at	ATF3	467	-1.17922	-1.38286	-0.975577	6.35759	-6.40781	3.03e-10	2.49e-09	12.5864
201647_s_at	SCARB2	950	-1.41466	-1.6933	-1.13603	7.37605	-6.40659	3.06e-10	2.5e-09	12.5792
228454_at	LCOR	84458	-1.17797	-1.4359	-0.92005	8.36376	-6.40467	3.09e-10	2.53e-09	12.5677
204855_at	SERPINB5	5268	2.83067	2.48978	3.17155	7.92769	6.40258	3.13e-10	2.56e-09	12.5553
228528_at	MIR29B2CHG	100128537	-1.24103	-1.45341	-1.02865	4.88454	-6.3931	3.32e-10	2.7e-09	12.4988
203759_at	ST3GAL4	6484	-1.26809	-1.40461	-1.13158	6.301	-6.39296	3.32e-10	2.71e-09	12.498
203680_at	PRKAR2B	5577	-1.87158	-2.03212	-1.71103	5.66708	-6.38892	3.4e-10	2.77e-09	12.474
213880_at	LGR5	8549	2.81379	2.51194	3.11564	7.90533	6.38803	3.42e-10	2.78e-09	12.4687
235281_x_at	AHNAK	79026	-1.1476	-1.34436	-0.950835	5.01319	-6.38337	3.52e-10	2.86e-09	12.441
207291_at	PRRG4	79056	-1.16609	-1.36375	-0.968422	6.74398	-6.38285	3.53e-10	2.87e-09	12.4379
1555434_a_at	SLC39A14	23516	-1.14654	-1.2687	-1.02439	6.18467	-6.38069	3.58e-10	2.91e-09	12.4251
228378_at	C12orf29	91298	1.06149	0.895443	1.22754	6.54985	6.38015	3.59e-10	2.91e-09	12.4219
223700_at	MND1	84057	1.47626	1.05462	1.89789	5.65738	6.37262	3.76e-10	3.05e-09	12.3772
204695_at	CDC25A	993	1.02003	0.822185	1.21787	7.26232	6.36922	3.84e-10	3.1e-09	12.357
225541_at	RPL22L1	200916	1.66575	1.4754	1.85609	9.3692	6.3675	3.88e-10	3.13e-09	12.3468
205266_at	LIF	3976	1.07019	0.849662	1.29071	6.95144	6.36657	3.9e-10	3.15e-09	12.3412
205761_s_at	DUS4L	11062	1.02985	0.867559	1.19215	6.59049	6.35717	4.13e-10	3.33e-09	12.2856
213125_at	OLFML2B	25903	1.67519	1.30156	2.04882	6.74984	6.35598	4.16e-10	3.35e-09	12.2786
209409_at	GRB10	2887	1.1592	0.883779	1.43462	7.1894	6.35549	4.17e-10	3.36e-09	12.2756
223535_at	NUDT12	83594	-1.57574	-1.86804	-1.28345	5.50607	-6.35447	4.2e-10	3.38e-09	12.2696
202286_s_at	TACSTD2	4070	3.3679	2.9519	3.78389	7.80314	6.35301	4.24e-10	3.41e-09	12.2609
208502_s_at	PITX1	5307	1.17957	0.971699	1.38744	6.60085	6.3465	4.41e-10	3.53e-09	12.2225
210933_s_at	FSCN1	6624	1.66389	1.51941	1.80837	5.17319	6.3448	4.45e-10	3.57e-09	12.2124
209865_at	SLC35A3	23443	-1.54117	-1.74942	-1.33292	7.84392	-6.34288	4.51e-10	3.61e-09	12.2011
227759_at	PCSK9	255738	1.30675	1.03159	1.58191	6.79697	6.34075	4.57e-10	3.65e-09	12.1885
211450_s_at	MSH6	2956	1.14243	0.864706	1.42016	7.13702	6.33639	4.69e-10	3.74e-09	12.1627
203372_s_at	SOCS2	8835	-1.36947	-1.48148	-1.25747	4.99114	-6.33552	4.71e-10	3.76e-09	12.1576
232201_at	NKD2	85409	1.08926	0.742887	1.43562	7.28132	6.32029	5.17e-10	4.11e-09	12.0678
219403_s_at	HPSE	10855	-1.48494	-1.87966	-1.09021	6.07913	-6.31768	5.25e-10	4.17e-09	12.0524
214470_at	KLRB1	3820	-1.44197	-1.65209	-1.23184	5.94787	-6.31741	5.26e-10	4.17e-09	12.0508
204318_s_at	GTSE1	51512	1.18195	1.03159	1.33231	6.4597	6.31612	5.3e-10	4.2e-09	12.0432
202422_s_at	ACSL4	2182	1.14819	0.91762	1.37875	5.22182	6.31501	5.34e-10	4.23e-09	12.0367
214505_s_at	FHL1	2273	-1.77081	-2.02642	-1.51521	6.65224	-6.31064	5.48e-10	4.33e-09	12.011
203355_s_at	PSD3	23362	-1.8554	-2.10257	-1.60823	6.37103	-6.30401	5.7e-10	4.5e-09	11.9719
226041_at	NAPEPLD	222236	-1.19047	-1.65052	-0.730431	7.02733	-6.30278	5.75e-10	4.54e-09	11.9648
201251_at	PKM	5315	1.03914	0.687637	1.39063	10.3412	6.29782	5.92e-10	4.67e-09	11.9356
219522_at	FJX1	24147	1.08744	0.766945	1.40793	5.72363	6.29579	6e-10	4.72e-09	11.9237
214545_s_at	PLPBP	11212	-1.05289	-1.58899	-0.516787	6.9845	-6.28993	6.21e-10	4.87e-09	11.8893
218479_s_at	XPO4	64328	1.05415	0.885781	1.22253	5.36947	6.28495	6.4e-10	5.01e-09	11.8601
205222_at	EHHADH	1962	-1.15322	-1.35778	-0.948651	5.64285	-6.27902	6.63e-10	5.18e-09	11.8253
226889_at	WDR35	57539	1.02081	0.60255	1.43906	6.23962	6.2772	6.71e-10	5.23e-09	11.8147
222433_at	ENAH	55740	1.00871	0.712347	1.30508	8.84583	6.27685	6.72e-10	5.24e-09	11.8126
206224_at	CST1	1469	2.74372	2.48934	2.9981	6.67806	6.27126	6.95e-10	5.4e-09	11.7799
201348_at	GPX3	2878	-2.04783	-2.32566	-1.77	7.39813	-6.26803	7.09e-10	5.5e-09	11.761
214544_s_at	SNAP23	8773	-1.27557	-2.00706	-0.544075	7.21065	-6.2645	7.24e-10	5.61e-09	11.7404
227647_at	KCNE3	10008	1.17818	0.823716	1.53265	9.43195	6.2529	7.76e-10	5.99e-09	11.6726
236055_at	DQX1	165545	-1.18125	-1.67329	-0.689213	5.5232	-6.2526	7.78e-10	6e-09	11.6709
232080_at	HECW2	57520	1.04806	0.871903	1.22423	5.67427	6.24842	7.97e-10	6.14e-09	11.6465
243386_at	CASZ1	54897	-1.24675	-1.49899	-0.994516	5.53776	-6.24811	7.99e-10	6.15e-09	11.6447
208126_s_at	CYP2C18	1562	-1.6442	-1.91564	-1.37276	5.292	-6.2438	8.2e-10	6.3e-09	11.6196
204849_at	TCFL5	10732	1.35397	1.1882	1.51974	7.40984	6.2355	8.62e-10	6.59e-09	11.5712
204955_at	SRPX	8406	-1.98822	-2.15012	-1.82631	6.19039	-6.2332	8.74e-10	6.68e-09	11.5578
215071_s_at	H2AC6	8334	-1.51055	-1.75239	-1.2687	8.10528	-6.22872	8.97e-10	6.85e-09	11.5318
205014_at	FGFBP1	9982	-1.66298	-1.87432	-1.45163	6.80243	-6.2247	9.19e-10	7e-09	11.5084
212095_s_at	MTUS1	57509	-1.12609	-1.28881	-0.963373	6.19879	-6.22045	9.43e-10	7.18e-09	11.4837
218831_s_at	FCGRT	2217	-1.01362	-1.30982	-0.717425	8.62311	-6.21725	9.61e-10	7.31e-09	11.4651
203240_at	FCGBP	8857	-3.55001	-3.65767	-3.44235	8.21815	-6.21101	9.97e-10	7.56e-09	11.4289
228115_at	GAREM1	64762	-1.1918	-1.46914	-0.914455	5.19127	-6.20647	1.02e-09	7.76e-09	11.4026
1553105_s_at	DSG2	1829	-1.26241	-1.45478	-1.07003	8.84616	-6.19368	1.11e-09	8.34e-09	11.3285
205771_s_at	AKAP7	9465	-1.75154	-2.04211	-1.46096	6.59727	-6.18496	1.17e-09	8.75e-09	11.278
203498_at	RCAN2	10231	-1.31409	-1.40658	-1.22159	6.12496	-6.17956	1.2e-09	9.02e-09	11.2468
219734_at	SIDT1	54847	-1.51684	-1.92812	-1.10557	5.89577	-6.1771	1.22e-09	9.14e-09	11.2326
223655_at	CD163L1	283316	-1.07587	-1.26989	-0.881863	5.9562	-6.17299	1.25e-09	9.36e-09	11.2089
229829_at	LINC00526	147525	-1.22608	-1.37276	-1.07941	6.29188	-6.16841	1.29e-09	9.61e-09	11.1825
238477_at	KIF1C	10749	-1.00512	-1.15994	-0.850302	6.41501	-6.16734	1.29e-09	9.67e-09	11.1763
218352_at	RCBTB1	55213	1.19577	0.973966	1.41757	6.20951	6.16434	1.32e-09	9.82e-09	11.159
207173_x_at	CDH11	1009	1.86203	1.33738	2.38667	8.46083	6.15947	1.36e-09	1.01e-08	11.1309
205194_at	PSPH	5723	1.40931	1.21999	1.59862	6.16074	6.1579	1.37e-09	1.02e-08	11.1219
231829_at	MAVS	57506	-1.25379	-2.1403	-0.367285	6.32652	-6.15581	1.39e-09	1.03e-08	11.1099
221220_s_at	SCYL2	55681	-1.35971	-1.62265	-1.09677	5.86164	-6.15306	1.41e-09	1.04e-08	11.094
225912_at	TP53INP1	94241	-1.15317	-1.44984	-0.856501	7.80344	-6.1486	1.45e-09	1.07e-08	11.0684
203209_at	RFC5	5985	1.03297	0.839406	1.22654	7.32347	6.13807	1.54e-09	1.13e-08	11.0079
204682_at	LTBP2	4053	1.19259	1.0342	1.35098	6.93108	6.13853	1.53e-09	1.13e-08	11.0105
208788_at	ELOVL5	60481	1.42123	1.17639	1.66607	8.98495	6.13474	1.57e-09	1.15e-08	10.9887
208161_s_at	ABCC3	8714	-1.05526	-1.21602	-0.894508	8.76421	-6.13444	1.57e-09	1.16e-08	10.987
201505_at	LAMB1	3912	1.06918	0.799662	1.33869	8.59982	6.13458	1.57e-09	1.16e-08	10.9879
218793_s_at	SCML1	6322	1.42784	1.15805	1.69762	7.89474	6.13263	1.59e-09	1.17e-08	10.9767
210319_x_at	MSX2	4488	1.70179	1.35882	2.04476	5.30353	6.13271	1.59e-09	1.17e-08	10.9771
204268_at	S100A2	6273	1.97741	1.8692	2.08561	6.53585	6.13125	1.6e-09	1.18e-08	10.9687
213459_at	RPL37A	6168	1.34332	1.08857	1.59806	6.19128	6.12947	1.62e-09	1.19e-08	10.9585
202627_s_at	SERPINE1	5054	1.85691	1.53235	2.18147	6.85547	6.12907	1.62e-09	1.19e-08	10.9562
206632_s_at	APOBEC3B	9582	-1.58431	-1.87773	-1.29089	6.771	-6.12751	1.64e-09	1.2e-08	10.9473
1553808_a_at	NKX2-3	159296	-1.53905	-1.79633	-1.28177	5.16753	-6.11174	1.8e-09	1.31e-08	10.857
230914_at	HNF4A	3172	-1.10893	-1.2796	-0.938259	7.05905	-6.10703	1.85e-09	1.34e-08	10.83
211672_s_at	ARPC4//ARPC4-TTLL3	10093//100526693	-1.10118	-1.27124	-0.931116	8.15509	-6.10736	1.84e-09	1.34e-08	10.8319
205395_s_at	MRE11	4361	1.00851	0.891574	1.12544	6.75405	6.10531	1.87e-09	1.36e-08	10.8202
203814_s_at	NQO2	4835	1.03964	0.85797	1.22131	8.21008	6.10066	1.92e-09	1.39e-08	10.7937
242438_at	ASXL1	171023	1.31743	1.13101	1.50386	6.49626	6.10037	1.92e-09	1.39e-08	10.792
213050_at	COBL	23242	-1.02253	-1.22005	-0.825017	7.94417	-6.08397	2.12e-09	1.52e-08	10.6984
231240_at	DIO2	1734	1.80608	1.61807	1.99408	5.4744	6.08091	2.15e-09	1.55e-08	10.681
208170_s_at	TRIM31	11074	-2.08641	-2.29751	-1.87531	7.13382	-6.07904	2.18e-09	1.56e-08	10.6703
204244_s_at	DBF4	10926	1.12004	0.950546	1.28953	8.00671	6.06876	2.31e-09	1.65e-08	10.6118
202934_at	HK2	3099	-1.09391	-1.24793	-0.939892	9.00669	-6.06641	2.35e-09	1.67e-08	10.5985
227481_at	CNKSR3	154043	-1.22487	-1.35084	-1.0989	6.938	-6.06589	2.35e-09	1.68e-08	10.5956
204444_at	KIF11	3832	1.32756	1.17348	1.48164	6.94416	6.06118	2.42e-09	1.72e-08	10.5688
204321_at	NEO1	4756	-1.07774	-1.27335	-0.882122	7.45905	-6.05909	2.45e-09	1.74e-08	10.5569
205865_at	ARID3A	1820	1.2692	1.16625	1.37216	6.25266	6.04295	2.69e-09	1.91e-08	10.4654
222890_at	CCDC113	29070	1.40319	1.22108	1.58529	5.03858	6.04176	2.71e-09	1.92e-08	10.4587
211161_s_at	COL3A1	1281	1.55373	1.36225	1.74521	11.0726	6.04091	2.72e-09	1.92e-08	10.4539
228503_at	RPS6KA6	27330	-1.27953	-1.51718	-1.04188	5.26063	-6.03576	2.81e-09	1.98e-08	10.4247
202723_s_at	FOXO1	2308	-1.21441	-1.75512	-0.673702	6.38493	-6.02959	2.91e-09	2.05e-08	10.3898
214500_at	MACROH2A1	9555	-1.06977	-1.35215	-0.787387	7.15395	-6.02462	2.99e-09	2.1e-08	10.3617
202260_s_at	STXBP1	6812	1.40593	1.27388	1.53799	7.64638	6.02532	2.98e-09	2.1e-08	10.3657
225887_at	PROSER1	80209	1.14941	1.01046	1.28836	8.38098	6.02338	3.02e-09	2.12e-08	10.3547
205909_at	POLE2	5427	1.13519	0.949623	1.32075	6.5364	6.01476	3.17e-09	2.22e-08	10.3061
201008_s_at	TXNIP	10628	-1.32873	-1.53824	-1.11922	9.7644	-6.01275	3.21e-09	2.24e-08	10.2947
1552797_s_at	PROM2	150696	-1.86721	-1.98092	-1.75349	5.91771	-6.0088	3.28e-09	2.29e-08	10.2725
216321_s_at	NR3C1	2908	-1.55904	-1.76036	-1.35772	6.51983	-6.00104	3.43e-09	2.39e-08	10.2288
226777_at	ADAM12	8038	2.26076	2.03319	2.48834	5.88781	5.99655	3.52e-09	2.45e-08	10.2035
238440_at	CLYBL	171425	-1.11389	-1.38337	-0.844414	6.696	-5.9933	3.59e-09	2.49e-08	10.1853
225671_at	SPNS2	124976	1.04331	0.810289	1.27633	6.75302	5.98234	3.83e-09	2.64e-08	10.1236
225726_s_at	PLEKHH1	57475	-1.19401	-1.49349	-0.894522	7.66729	-5.97891	3.9e-09	2.69e-08	10.1044
1554572_a_at	SUV39H2	79723	1.00152	0.857224	1.14582	7.08361	5.97571	3.98e-09	2.74e-08	10.0864
212254_s_at	DST	667	-1.11079	-1.35054	-0.871032	8.48998	-5.97535	3.98e-09	2.75e-08	10.0844
203876_s_at	MMP11	4320	1.57525	1.39701	1.75349	6.2578	5.97312	4.04e-09	2.78e-08	10.0719
204607_at	HMGCS2	3158	-2.94461	-3.07712	-2.81209	8.68739	-5.97133	4.08e-09	2.81e-08	10.0619
244487_at	NCK1	4690	-1.03976	-1.34888	-0.730641	4.85968	-5.96873	4.14e-09	2.84e-08	10.0473
230944_at	C6orf223	221416	1.02069	0.555296	1.48608	6.53712	5.9693	4.13e-09	2.84e-08	10.0505
220441_at	DNAJC22	79962	-1.18776	-1.69753	-0.677977	6.29367	-5.96167	4.31e-09	2.96e-08	10.0078
1553148_a_at	SNX13	23161	-1.13852	-1.23306	-1.04399	5.69453	-5.95941	4.37e-09	2.99e-08	9.99518
207463_x_at	PRSS3	5646	-1.06533	-1.36402	-0.766633	9.37974	-5.95897	4.38e-09	3e-08	9.99272
243904_at	STXBP5	134957	-1.02809	-1.21539	-0.840802	5.66098	-5.95761	4.41e-09	3.02e-08	9.98509
226030_at	ACADSB	36	-1.13195	-1.50408	-0.759818	5.57956	-5.94974	4.62e-09	3.15e-08	9.94109
226670_s_at	PABPC1L	80336	1.57418	1.33029	1.81807	7.22676	5.94886	4.64e-09	3.16e-08	9.93616
238103_at	SMIM31	100505989	-2.09387	-2.71878	-1.46896	6.61323	-5.94339	4.79e-09	3.26e-08	9.90567
214261_s_at	ADH6	130	-1.53347	-1.74042	-1.32652	5.36592	-5.94158	4.84e-09	3.29e-08	9.89553
239082_at	FZD3	7976	1.45894	1.24527	1.67262	7.06535	5.93904	4.91e-09	3.34e-08	9.88136
222696_at	AXIN2	8313	1.90284	1.62226	2.18342	9.26542	5.93782	4.95e-09	3.36e-08	9.87458
235201_at	FOXP2	93986	-1.78946	-1.9501	-1.62881	5.62168	-5.93504	5.03e-09	3.41e-08	9.85905
211712_s_at	ANXA9	8416	1.06854	0.863541	1.27353	5.1958	5.93478	5.03e-09	3.41e-08	9.85762
202543_s_at	GMFB	2764	-1.23076	-1.44426	-1.01726	7.85977	-5.93032	5.17e-09	3.5e-08	9.8328
212779_at	KIAA1109	84162	-1.08941	-1.60764	-0.571183	7.98303	-5.92462	5.34e-09	3.6e-08	9.80103
223666_at	SNX5	27131	1.05871	0.771597	1.34582	6.33138	5.92471	5.33e-09	3.6e-08	9.80153
209324_s_at	RGS16	6004	1.20513	1.00997	1.40029	6.23121	5.92228	5.41e-09	3.65e-08	9.78802
209869_at	ADRA2A	150	-1.71529	-1.98857	-1.44201	5.54749	-5.92012	5.48e-09	3.69e-08	9.77603
202589_at	TYMS	7298	1.11239	0.917407	1.30736	9.28703	5.91873	5.52e-09	3.72e-08	9.76825
1558801_at	NNT-AS1	100652772	1.07395	0.975145	1.17276	6.36794	5.91414	5.67e-09	3.81e-08	9.74274
226498_at	FLT1	2321	1.14665	0.656894	1.6364	5.65826	5.91402	5.67e-09	3.81e-08	9.74211
205339_at	STIL	6491	1.15669	1.02426	1.28912	7.20384	5.91418	5.67e-09	3.81e-08	9.74298
205206_at	ANOS1	3730	1.73961	1.55608	1.92313	6.22137	5.90782	5.88e-09	3.93e-08	9.70764
225827_at	AGO2	27161	1.24626	0.983708	1.50881	7.63842	5.90618	5.93e-09	3.97e-08	9.69854
227461_at	STON2	85439	-1.00072	-1.4475	-0.553931	6.15469	-5.90052	6.13e-09	4.09e-08	9.66717
1438_at	EPHB3	2049	1.52735	1.29646	1.75824	7.82689	5.90044	6.13e-09	4.09e-08	9.6667
221530_s_at	BHLHE41	79365	-1.69753	-1.87424	-1.52081	7.15697	-5.89754	6.23e-09	4.16e-08	9.65066
204017_at	KDELR3	11015	1.11186	0.948999	1.27473	9.05792	5.89646	6.27e-09	4.18e-08	9.64464
229777_at	CLRN3	119467	-1.38924	-1.545	-1.23347	9.95927	-5.89367	6.37e-09	4.25e-08	9.62917
239294_at	PIK3CG	5294	-1.22642	-1.52901	-0.923828	5.20501	-5.89201	6.43e-09	4.28e-08	9.62
219036_at	CEP70	80321	-1.19723	-1.43532	-0.959137	6.56238	-5.89147	6.45e-09	4.3e-08	9.61698
203722_at	ALDH4A1	8659	1.09569	0.975138	1.21623	6.09214	5.88673	6.63e-09	4.41e-08	9.59078
214483_s_at	ARFIP1	27236	-1.10442	-1.32232	-0.886521	6.81209	-5.88455	6.71e-09	4.46e-08	9.57868
1554260_a_at	FRYL	285527	-1.17046	-1.39451	-0.946408	7.36152	-5.87758	6.99e-09	4.63e-08	9.54017
205361_s_at	PFDN4	5203	1.16599	0.740271	1.5917	9.19269	5.87533	7.08e-09	4.69e-08	9.52773
226654_at	MUC12	10071	-2.67969	-2.81642	-2.54295	8.34902	-5.87492	7.09e-09	4.7e-08	9.52546
212196_at	IL6ST	3572	-1.05831	-1.44022	-0.676392	7.5765	-5.86878	7.35e-09	4.86e-08	9.49157
213325_at	NECTIN3	25945	-1.58901	-1.92602	-1.25201	6.25476	-5.8653	7.49e-09	4.96e-08	9.47234
220342_x_at	EDEM3	80267	-1.17709	-1.55468	-0.799501	7.11218	-5.86316	7.58e-09	5.01e-08	9.46058
207011_s_at	PTK7	5754	1.05242	0.856096	1.24875	7.11437	5.85869	7.78e-09	5.13e-08	9.43595
225303_at	KIRREL1	55243	1.15069	0.766585	1.5348	5.57682	5.85607	7.9e-09	5.21e-08	9.42148
233955_x_at	CXXC5	51523	1.02148	0.854164	1.18879	9.24479	5.85235	8.07e-09	5.31e-08	9.40097
206918_s_at	CPNE1	8904	1.099	0.81687	1.38112	8.60192	5.84901	8.22e-09	5.41e-08	9.38261
201438_at	COL6A3	1293	1.58294	1.43788	1.72801	10.5676	5.84865	8.24e-09	5.41e-08	9.38065
203543_s_at	KLF9	687	-1.50056	-1.64999	-1.35114	5.59807	-5.8413	8.59e-09	5.63e-08	9.34024
201733_at	CLCN3	1182	-1.05227	-1.27831	-0.826226	5.99633	-5.83102	9.1e-09	5.94e-08	9.28375
1560010_a_at	SATB2-AS1	150538	-1.42311	-1.7002	-1.14602	5.21651	-5.82965	9.17e-09	5.98e-08	9.27623
226388_at	TCEA3	6920	-1.5787	-2.08261	-1.0748	8.16673	-5.82825	9.25e-09	6.03e-08	9.26857
229139_at	JPH1	56704	1.22633	1.03138	1.42127	7.97152	5.82348	9.5e-09	6.17e-08	9.24243
204636_at	COL17A1	1308	-1.33	-1.4553	-1.2047	6.20376	-5.81345	1.01e-08	6.51e-08	9.18748
235296_at	EIF5A2	56648	1.19754	1.02425	1.37084	5.34584	5.81331	1.01e-08	6.51e-08	9.18673
223509_at	CLDN2	9075	2.20897	1.89185	2.52609	6.45943	5.81028	1.02e-08	6.62e-08	9.17016
219559_at	SLC17A9	63910	1.06357	0.849215	1.27793	6.97091	5.80622	1.05e-08	6.76e-08	9.14793
235153_at	RNF183	138065	1.27057	1.07639	1.46476	5.74071	5.8062	1.05e-08	6.76e-08	9.14781
227088_at	PDE5A	8654	-1.32804	-1.50657	-1.14951	6.67361	-5.80372	1.06e-08	6.85e-08	9.13426
211737_x_at	PTN	5764	-1.01207	-1.27587	-0.748265	5.00739	-5.79757	1.1e-08	7.07e-08	9.1007
206286_s_at	TDGF1//TDGF1P3	6997//6998	2.24811	1.99586	2.50037	8.71612	5.797	1.1e-08	7.09e-08	9.09755
209925_at	OCLN	100506658	-1.11224	-1.49681	-0.727676	6.72356	-5.79493	1.12e-08	7.17e-08	9.08628
1552370_at	C4orf33	132321	-1.04016	-1.41555	-0.664778	6.15228	-5.79251	1.13e-08	7.26e-08	9.0731
224839_s_at	GPT2	84706	1.12229	0.593038	1.65154	6.78671	5.79123	1.14e-08	7.31e-08	9.06607
211340_s_at	MCAM	4162	1.14356	0.711694	1.57543	7.75954	5.78793	1.16e-08	7.43e-08	9.04809
242263_at	TMED5	50999	-1.03928	-1.27884	-0.799729	6.77517	-5.78505	1.18e-08	7.54e-08	9.0324
228642_at	HOTAIRM1	100506311	-1.16446	-1.32393	-1.00499	5.93049	-5.78456	1.18e-08	7.56e-08	9.02972
202620_s_at	PLOD2	5352	-1.22371	-1.48115	-0.96628	8.83079	-5.78338	1.19e-08	7.61e-08	9.02332
208711_s_at	CCND1	595	1.24886	1.06986	1.42787	6.8109	5.78097	1.21e-08	7.7e-08	9.01017
204521_at	FAM216A	29902	1.19035	1.07204	1.30865	5.70005	5.77864	1.22e-08	7.8e-08	8.99748
226959_at	CAMK1D	57118	-1.2489	-1.50149	-0.996312	7.02101	-5.77288	1.26e-08	8.04e-08	8.96616
208063_s_at	CAPN9	10753	-1.54372	-1.68648	-1.40095	5.24481	-5.77173	1.27e-08	8.09e-08	8.9599
209758_s_at	MFAP5	8076	-2.00992	-2.24783	-1.77202	6.00033	-5.76566	1.32e-08	8.35e-08	8.9269
206011_at	CASP1	834	-1.66552	-2.18572	-1.14532	6.6697	-5.7591	1.37e-08	8.64e-08	8.89128
221045_s_at	PER3	8863	-1.13362	-1.46164	-0.805588	5.12694	-5.75449	1.4e-08	8.86e-08	8.86628
205471_s_at	DACH1	1602	2.02167	1.85965	2.1837	7.23115	5.75323	1.41e-08	8.92e-08	8.85946
205105_at	MAN2A1	4124	-1.30086	-1.46429	-1.13742	8.09042	-5.74964	1.44e-08	9.08e-08	8.84001
213994_s_at	SPON1	10418	-2.16093	-2.44306	-1.8788	5.35101	-5.74688	1.46e-08	9.21e-08	8.82502
32502_at	GDPD5	81544	1.02258	0.442155	1.60301	7.20021	5.73519	1.56e-08	9.79e-08	8.76177
207457_s_at	LY6G6D	58530	2.78606	2.57672	2.9954	7.04684	5.73494	1.56e-08	9.81e-08	8.7604
201130_s_at	CDH1	999	-1.39354	-1.54269	-1.24439	7.5707	-5.73314	1.58e-08	9.9e-08	8.75069
209369_at	ANXA3	306	1.11131	0.800663	1.42195	8.92243	5.72681	1.64e-08	1.02e-07	8.7165
206227_at	CILP	8483	-1.37966	-1.97413	-0.785198	5.37898	-5.72209	1.68e-08	1.05e-07	8.69102
227435_at	USF3	205717	-1.13741	-1.27113	-1.00368	6.71922	-5.72082	1.69e-08	1.06e-07	8.68415
218803_at	CHFR	55743	-1.31832	-1.54865	-1.08799	6.78193	-5.71311	1.77e-08	1.1e-07	8.64261
221765_at	UGCG	7357	-1.05515	-1.4916	-0.6187	5.72302	-5.70888	1.81e-08	1.12e-07	8.61978
227921_at	LOC102724701//CH507-145C22.1//LOC105379499	102724701//105379493//105379499	1.35076	0.930678	1.77085	6.32027	5.70163	1.88e-08	1.17e-07	8.58078
226811_at	TENT5C	54855	-1.45397	-1.71065	-1.19729	7.11737	-5.70001	1.9e-08	1.18e-07	8.57206
210107_at	CLCA1	1179	-4.04701	-4.24484	-3.84918	8.0122	-5.69831	1.92e-08	1.19e-07	8.56297
213823_at	HOXA11	3207	1.04576	0.793372	1.29814	6.8069	5.69743	1.93e-08	1.19e-07	8.55823
209894_at	LEPR	3953	-1.41799	-1.62612	-1.20986	4.90448	-5.69449	1.96e-08	1.21e-07	8.5424
224458_at	PGAP4	84302	-1.23063	-1.69341	-0.767858	7.26138	-5.69149	1.99e-08	1.23e-07	8.52632
225056_at	SIPA1L2	57568	-1.07595	-1.36267	-0.78923	7.86265	-5.69236	1.98e-08	1.23e-07	8.53098
202350_s_at	MATN2	4147	-1.90324	-2.32565	-1.48082	7.18835	-5.69037	2e-08	1.24e-07	8.52029
219233_s_at	GSDMB	55876	-1.1905	-1.37403	-1.00697	8.00902	-5.68408	2.07e-08	1.28e-07	8.48651
209129_at	TRIP6	7205	1.33557	1.12427	1.54687	8.03453	5.67599	2.17e-08	1.33e-07	8.44316
208456_s_at	RRAS2	22800	-1.33091	-1.46651	-1.19531	5.95496	-5.67452	2.19e-08	1.34e-07	8.43529
214154_s_at	PKP2	5318	-1.04676	-1.26171	-0.831812	5.67907	-5.67044	2.24e-08	1.37e-07	8.41343
214727_at	BRCA2	675	1.16698	1.01103	1.32294	4.90202	5.67114	2.23e-08	1.37e-07	8.41722
204162_at	NDC80	10403	1.23865	1.07071	1.40659	6.45678	5.66862	2.26e-08	1.39e-07	8.40369
204148_s_at	POMZP3//ZP3	22932//7784	1.08133	0.921112	1.24154	6.67278	5.66455	2.31e-08	1.42e-07	8.38195
203477_at	COL15A1	1306	1.71833	1.58406	1.8526	8.72251	5.66257	2.34e-08	1.43e-07	8.37135
228950_s_at	WLS	79971	-1.03002	-1.20899	-0.851059	7.49855	-5.65404	2.45e-08	1.5e-07	8.3258
221590_s_at	ALDH6A1	4329	-1.26663	-1.43239	-1.10088	4.87748	-5.6518	2.48e-08	1.51e-07	8.31382
211681_s_at	PDLIM5	10611	-1.05106	-1.21733	-0.884788	6.24178	-5.65253	2.47e-08	1.51e-07	8.31772
205258_at	INHBB	3625	1.25689	1.16878	1.345	6.42589	5.64684	2.55e-08	1.55e-07	8.28739
205552_s_at	OAS1	4938	-1.19553	-1.40842	-0.982642	8.01006	-5.6358	2.71e-08	1.64e-07	8.22857
220239_at	KLHL7	55975	1.04476	0.798356	1.29116	6.3764	5.62737	2.84e-08	1.71e-07	8.1837
204136_at	COL7A1	1294	1.05892	0.869796	1.24804	6.49336	5.62763	2.83e-08	1.71e-07	8.18509
228323_at	KNL1	57082	1.06642	0.882077	1.25076	6.70687	5.61652	3.01e-08	1.81e-07	8.12607
201911_s_at	FARP1	10160	1.10069	0.966415	1.23497	7.86979	5.61071	3.11e-08	1.87e-07	8.09527
202149_at	NEDD9	4739	-1.13551	-1.52843	-0.742597	8.50268	-5.60906	3.14e-08	1.88e-07	8.08651
205892_s_at	FABP1	2168	-3.1776	-3.38253	-2.97268	10.7055	-5.60701	3.17e-08	1.9e-07	8.07568
219496_at	SOWAHC	65124	-1.09848	-1.2939	-0.903052	7.83159	-5.60331	3.24e-08	1.94e-07	8.05604
229551_x_at	ZNF367	195828	1.07973	0.942223	1.21724	6.88372	5.60068	3.28e-08	1.96e-07	8.04214
219258_at	TIPIN	54962	1.11467	0.656985	1.57237	6.00856	5.59326	3.42e-08	2.04e-07	8.00289
203786_s_at	TPD52L1	7164	1.28591	1.16881	1.403	8.55068	5.59349	3.42e-08	2.04e-07	8.00409
207387_s_at	GK	2710	-1.22642	-1.40099	-1.05186	6.00711	-5.5919	3.45e-08	2.05e-07	7.99567
204118_at	CD48	962	-1.18154	-1.3593	-1.00379	6.91921	-5.54626	4.42e-08	2.59e-07	7.75533
225288_at	COL27A1	85301	1.48801	1.06169	1.91433	5.66211	5.53531	4.69e-08	2.74e-07	7.69794
204014_at	DUSP4	1846	1.97333	1.5235	2.42315	5.80488	5.52589	4.93e-08	2.87e-07	7.64864
202196_s_at	DKK3	27122	1.297	1.16926	1.42475	6.47673	5.51986	5.1e-08	2.96e-07	7.61714
206059_at	ZNF91	7644	-1.37604	-1.5137	-1.23839	8.61633	-5.51824	5.14e-08	2.99e-07	7.60866
230097_at	GART	2618	1.43384	1.14326	1.72442	7.23831	5.5068	5.47e-08	3.16e-07	7.54896
201310_s_at	NREP	9315	1.02966	0.865936	1.19337	8.51547	5.50656	5.48e-08	3.17e-07	7.54773
204420_at	FOSL1	8061	1.10487	0.828819	1.38092	5.90805	5.50612	5.49e-08	3.17e-07	7.54544
1559263_s_at	ZC3H12D	340152	-1.07417	-1.2692	-0.87915	5.08938	-5.50567	5.51e-08	3.18e-07	7.54305
205673_s_at	ASB9	140462	1.29264	1.13838	1.4469	5.91101	5.50586	5.5e-08	3.18e-07	7.54407
236548_at	GIPC2	54810	-1.5554	-1.89202	-1.21877	6.68108	-5.50192	5.62e-08	3.24e-07	7.52354
209504_s_at	PLEKHB1	58473	1.63518	1.44281	1.82756	6.49468	5.49524	5.82e-08	3.35e-07	7.48874
203525_s_at	APC	324	-1.0596	-1.24992	-0.869278	6.37071	-5.47772	6.4e-08	3.65e-07	7.39773
214077_x_at	MEIS3P1	4213	-1.20238	-1.43089	-0.973875	6.14674	-5.47295	6.57e-08	3.74e-07	7.37301
211709_s_at	CLEC11A	6320	1.00087	0.632662	1.36907	6.34153	5.46981	6.68e-08	3.8e-07	7.35673
202587_s_at	AK1	203	-1.04897	-1.37131	-0.72663	8.13881	-5.46918	6.7e-08	3.81e-07	7.35347
208510_s_at	PPARG	5468	-1.18526	-1.41167	-0.958846	8.27244	-5.4626	6.94e-08	3.94e-07	7.31938
228152_s_at	DDX60L	91351	-1.16172	-1.27751	-1.04594	6.6233	-5.45767	7.13e-08	4.04e-07	7.29389
206698_at	XK	7504	-1.41991	-1.81072	-1.02911	7.73573	-5.45508	7.23e-08	4.09e-07	7.28049
205890_s_at	UBD//GABBR1	10537//2550	2.02764	1.68606	2.36921	8.92474	5.45217	7.34e-08	4.15e-07	7.26545
227342_s_at	MYEOV	26579	1.12325	0.963003	1.2835	6.79127	5.44653	7.56e-08	4.27e-07	7.23631
238465_at	SETD9	133383	-1.04738	-1.38716	-0.707593	6.0441	-5.44226	7.74e-08	4.36e-07	7.21431
210910_s_at	POMZP3	22932	1.06222	0.851927	1.27251	6.82983	5.44045	7.81e-08	4.4e-07	7.20497
204724_s_at	COL9A3	1299	1.65645	1.24625	2.06666	6.03255	5.43249	8.15e-08	4.58e-07	7.16394
228376_at	GGTA1	2681	-1.06212	-1.53212	-0.592121	5.55614	-5.43211	8.17e-08	4.59e-07	7.162
223349_s_at	BOK	666	1.01187	0.837676	1.18606	6.82938	5.43133	8.2e-08	4.6e-07	7.15794
225016_at	APCDD1	147495	2.03456	1.16721	2.90191	8.24986	5.42929	8.29e-08	4.65e-07	7.14744
209875_s_at	SPP1	6696	2.83705	2.6636	3.0105	8.74909	5.42624	8.43e-08	4.72e-07	7.13178
218025_s_at	ECI2	10455	-1.14175	-1.33734	-0.946165	7.64846	-5.41436	8.98e-08	5.01e-07	7.0707
225524_at	ANTXR2	118429	-1.034	-1.23417	-0.833835	8.44472	-5.41339	9.03e-08	5.04e-07	7.06575
204639_at	ADA	100	1.00925	0.905886	1.11261	6.49077	5.41052	9.17e-08	5.11e-07	7.051
210538_s_at	BIRC3	330	-1.33207	-1.60148	-1.06267	7.13332	-5.40652	9.36e-08	5.21e-07	7.03045
243042_at	MIGA1	374986	-1.18266	-1.59405	-0.771269	4.8902	-5.40158	9.61e-08	5.34e-07	7.00515
203810_at	DNAJB4	11080	-1.08543	-1.2729	-0.897971	6.13237	-5.40077	9.65e-08	5.36e-07	7.001
1564053_a_at	YTHDF3	253943	-1.24928	-1.417	-1.08156	7.09703	-5.39549	9.93e-08	5.5e-07	6.97395
203967_at	CDC6	990	1.35585	1.16621	1.54548	6.41338	5.38943	1.03e-07	5.67e-07	6.943
1558214_s_at	CTNNA1	1495	-1.11613	-1.28714	-0.945126	7.6378	-5.38528	1.05e-07	5.78e-07	6.92176
222235_s_at	CSGALNACT2	55454	1.02588	0.755727	1.29604	6.66673	5.38476	1.05e-07	5.8e-07	6.9191
209596_at	MXRA5	25878	1.6563	1.40867	1.90393	8.66681	5.37599	1.1e-07	6.06e-07	6.87434
1558015_s_at	ACTR2	10097	-1.19685	-1.57971	-0.813997	7.46513	-5.36919	1.14e-07	6.27e-07	6.83965
226980_at	DEPDC1B	55789	1.07646	0.800129	1.35279	5.87228	5.36045	1.2e-07	6.55e-07	6.79517
229661_at	SALL4	57167	1.01463	0.373527	1.65574	6.27515	5.35883	1.21e-07	6.6e-07	6.78692
224320_s_at	MCM8	84515	1.13879	0.903115	1.37447	6.49935	5.35233	1.25e-07	6.81e-07	6.75388
231779_at	IRAK2	3656	1.03892	0.921408	1.15643	6.58526	5.3428	1.31e-07	7.14e-07	6.70551
204040_at	RNF144A	9781	-1.03664	-1.15694	-0.916338	6.58	-5.3412	1.32e-07	7.19e-07	6.69741
219477_s_at	THSD1//MRPS31P5	55901//100887750	1.00704	0.819977	1.19411	6.98426	5.33699	1.35e-07	7.34e-07	6.67605
235845_at	SP5	389058	1.31984	1.06638	1.5733	6.91483	5.33491	1.37e-07	7.42e-07	6.66549
226869_at	MEGF6	1953	1.34865	1.15551	1.54179	5.15516	5.32415	1.45e-07	7.82e-07	6.61107
241370_at	TMEM65	157378	-1.07261	-1.35031	-0.794911	6.03747	-5.31894	1.49e-07	8.02e-07	6.58472
229498_at	MBNL3	55796	-1.09505	-1.36869	-0.821412	8.00526	-5.31352	1.53e-07	8.24e-07	6.55736
221336_at	ATOH1	474	-1.31238	-1.64491	-0.979859	6.0606	-5.30574	1.59e-07	8.55e-07	6.51812
210154_at	ME2	4200	-1.02972	-1.20616	-0.853288	7.02221	-5.30289	1.62e-07	8.67e-07	6.50375
209792_s_at	KLK10	5655	2.39809	2.2527	2.54347	7.24518	5.29278	1.7e-07	9.11e-07	6.45282
238956_at	EFNA2	1943	-1.45555	-1.70738	-1.20371	7.59859	-5.28554	1.77e-07	9.43e-07	6.41646
224828_at	CPEB4	80315	-1.01686	-1.19021	-0.843506	5.05728	-5.27795	1.84e-07	9.78e-07	6.37836
227517_s_at	GAS5	60674	1.31241	1.11034	1.51447	8.69743	5.26717	1.95e-07	1.03e-06	6.32434
221011_s_at	LBH	81606	1.11112	0.679186	1.54306	7.04577	5.26539	1.97e-07	1.04e-06	6.31542
218883_s_at	CENPU	79682	1.122	0.8584	1.38561	8.43336	5.26598	1.96e-07	1.04e-06	6.31834
213010_at	CAVIN3	112464	1.27079	1.02026	1.52131	6.66203	5.26566	1.96e-07	1.04e-06	6.31674
235927_at	XPO1	7514	1.15622	0.974843	1.3376	6.99015	5.26245	2e-07	1.05e-06	6.30068
208791_at	CLU	1191	-1.62251	-1.76187	-1.48314	7.04399	-5.2551	2.07e-07	1.09e-06	6.26397
218729_at	LXN	56925	-1.1994	-1.38929	-1.00952	7.9226	-5.2518	2.11e-07	1.11e-06	6.24744
227646_at	EBF1	1879	-1.2108	-1.60243	-0.819165	4.98996	-5.2502	2.13e-07	1.12e-06	6.23945
202219_at	SLC6A8	6535	-1.43394	-1.55397	-1.31391	7.81724	-5.24595	2.17e-07	1.14e-06	6.21826
202237_at	NNMT	4837	1.54313	1.42037	1.66589	8.86459	5.24203	2.22e-07	1.16e-06	6.19871
227692_at	GNAI1	2770	-1.47675	-1.61152	-1.34199	6.29856	-5.23626	2.29e-07	1.19e-06	6.16996
222850_s_at	DNAJB14	79982	-1.12586	-1.44331	-0.808413	6.7675	-5.21966	2.49e-07	1.29e-06	6.08738
205234_at	SLC16A4	9122	1.09374	0.923276	1.2642	5.5349	5.20688	2.66e-07	1.38e-06	6.024
223969_s_at	RETNLB	84666	-2.37891	-2.62492	-2.13289	6.82442	-5.20557	2.68e-07	1.39e-06	6.01751
204240_s_at	SMC2	10592	1.05664	0.853435	1.25985	7.08509	5.20468	2.69e-07	1.39e-06	6.01307
205770_at	GSR	2936	-1.00333	-1.14982	-0.856842	7.38807	-5.20201	2.73e-07	1.41e-06	5.99985
227736_at	C10orf99	387695	-2.74017	-2.84454	-2.63581	8.67767	-5.19228	2.87e-07	1.48e-06	5.95174
227850_x_at	CDC42EP5	148170	-1.12084	-1.27041	-0.971273	9.73673	-5.1899	2.9e-07	1.49e-06	5.93998
207746_at	POLQ	10721	1.13475	0.955365	1.31414	5.04014	5.18014	3.05e-07	1.56e-06	5.89179
219304_s_at	PDGFD	80310	-1.16867	-1.45642	-0.880914	5.63752	-5.17809	3.08e-07	1.58e-06	5.8817
226661_at	CDCA2	157313	1.09824	0.762351	1.43412	6.9533	5.16592	3.28e-07	1.68e-06	5.82176
223213_s_at	ZHX1	11244	-1.0653	-1.47934	-0.651261	6.11899	-5.15808	3.42e-07	1.74e-06	5.78322
215629_s_at	DLEU2//DLEU2L	8847//79469	1.10173	0.881987	1.32147	4.96076	5.1525	3.52e-07	1.79e-06	5.75578
203453_at	SCNN1A	6337	-1.4195	-1.54103	-1.29797	9.33992	-5.1503	3.56e-07	1.81e-06	5.745
210164_at	GZMB	3002	1.7848	1.49235	2.07725	6.90076	5.14967	3.57e-07	1.81e-06	5.74191
212012_at	PXDN	7837	1.13433	0.917184	1.35148	8.19652	5.14589	3.64e-07	1.84e-06	5.72336
223499_at	C1QTNF5//MFRP	114902//83552	1.08193	0.646581	1.51728	7.30248	5.14268	3.7e-07	1.87e-06	5.70766
218677_at	S100A14	57402	-1.19996	-1.44287	-0.957057	9.00253	-5.13588	3.83e-07	1.93e-06	5.67435
226818_at	MPEG1	219972	-1.41088	-1.72979	-1.09196	7.00675	-5.1279	3.99e-07	2.01e-06	5.63534
239108_at	FAR2	55711	-1.04663	-1.36667	-0.726582	7.51405	-5.12551	4.03e-07	2.03e-06	5.62365
204678_s_at	KCNK1	3775	-1.11712	-1.25495	-0.979292	6.89901	-5.11549	4.24e-07	2.13e-06	5.57474
205943_at	TDO2	6999	1.68215	1.41488	1.94941	5.91341	5.11443	4.27e-07	2.14e-06	5.56958
220230_s_at	CYB5R2	51700	1.04464	0.75292	1.33635	6.33486	5.1069	4.43e-07	2.22e-06	5.53292
205240_at	GPSM2	29899	1.1109	0.933384	1.28841	8.15978	5.10716	4.43e-07	2.22e-06	5.53417
202925_s_at	PLAGL2	5326	1.16367	0.814925	1.51241	7.54266	5.10666	4.44e-07	2.23e-06	5.53172
204179_at	MB	4151	-1.15809	-1.27026	-1.04591	5.52161	-5.10396	4.5e-07	2.25e-06	5.51858
213929_at	EXPH5	23086	-1.1605	-1.50895	-0.812051	6.48122	-5.09444	4.72e-07	2.36e-06	5.47229
209581_at	PLAAT3	11145	1.25433	0.655532	1.85313	7.86658	5.09391	4.73e-07	2.36e-06	5.46975
203566_s_at	AGL	178	-1.02813	-1.28916	-0.767093	7.9728	-5.0924	4.77e-07	2.38e-06	5.46241
243018_at	BBOX1-AS1	103695435	1.27912	0.879424	1.67882	5.03651	5.08505	4.95e-07	2.47e-06	5.42676
223597_at	ITLN1	55600	-3.24432	-3.47126	-3.01738	7.53257	-5.08083	5.06e-07	2.52e-06	5.40628
215440_s_at	BEX4	56271	-1.46623	-1.7789	-1.15356	5.68043	-5.07948	5.09e-07	2.53e-06	5.39974
209183_s_at	DEPP1	11067	1.24452	0.948755	1.54028	7.42651	5.07937	5.1e-07	2.53e-06	5.3992
205242_at	CXCL13	10563	-2.23951	-2.41594	-2.06307	5.41733	-5.0711	5.31e-07	2.64e-06	5.35918
212592_at	JCHAIN	3512	-2.63427	-2.80714	-2.4614	9.72755	-5.0596	5.63e-07	2.78e-06	5.3036
213599_at	OIP5	11339	1.08774	0.763448	1.41203	6.72109	5.06004	5.62e-07	2.78e-06	5.30572
210398_x_at	FUT6	2528	-1.12774	-1.38718	-0.868299	6.69164	-5.05869	5.65e-07	2.8e-06	5.2992
217889_s_at	CYBRD1	79901	-1.31081	-1.51349	-1.10813	5.4986	-5.05631	5.72e-07	2.83e-06	5.28773
226446_at	HES6	55502	1.02387	0.40553	1.64222	8.4629	5.05121	5.87e-07	2.89e-06	5.26316
204149_s_at	GSTM4	2948	-1.07459	-1.36156	-0.78762	6.60178	-5.0451	6.05e-07	2.97e-06	5.2337
204351_at	S100P	6286	1.4597	1.33242	1.58699	11.3266	5.04343	6.1e-07	3e-06	5.22564
203787_at	SSBP2	23635	-1.03544	-1.16284	-0.908039	5.05762	-5.03897	6.24e-07	3.06e-06	5.20419
203854_at	CFI	3426	1.39977	1.27394	1.52559	6.9077	5.03235	6.45e-07	3.15e-06	5.17237
229616_s_at	GRAMD2A	196996	1.00893	0.76425	1.25361	5.71628	5.02846	6.58e-07	3.21e-06	5.15372
230493_at	SHISA2	387914	1.46689	1.21071	1.72307	5.00615	5.02571	6.67e-07	3.25e-06	5.14053
209772_s_at	CD24	100133941	-1.26377	-1.48593	-1.04162	11.2025	-5.02099	6.83e-07	3.32e-06	5.1179
226930_at	FNDC1	84624	2.06142	1.82525	2.29758	5.48943	5.01467	7.05e-07	3.42e-06	5.0876
228176_at	S1PR3	1903	1.21832	1.00099	1.43564	6.34484	5.00406	7.43e-07	3.6e-06	5.03687
234973_at	SLC38A5	92745	1.39198	1.08372	1.70024	6.72495	4.99716	7.69e-07	3.72e-06	5.00389
219956_at	GALNT6	11226	1.42586	0.973659	1.87806	7.71387	4.9963	7.72e-07	3.73e-06	4.99983
226961_at	PRR15	222171	-1.11272	-1.23498	-0.990462	8.85256	-4.99231	7.88e-07	3.8e-06	4.98076
222271_at	LOC105371267	105371267	-1.13976	-1.67629	-0.60323	5.83837	-4.99065	7.94e-07	3.83e-06	4.97288
1559361_at	MACC1//LOC101927668	346389//101927668	1.0626	0.721398	1.40381	5.74844	4.98842	8.03e-07	3.87e-06	4.96224
224964_s_at	GNG2	54331	-1.09275	-1.35757	-0.827927	6.38052	-4.98605	8.13e-07	3.91e-06	4.95096
204379_s_at	FGFR3	2261	-1.35562	-1.64727	-1.06397	7.23544	-4.96238	9.14e-07	4.36e-06	4.83844
210108_at	CACNA1D	776	1.24873	0.917738	1.57972	5.13678	4.95992	9.25e-07	4.41e-06	4.82678
37966_at	PARVB	29780	1.12359	0.852714	1.39447	6.15014	4.94411	1e-06	4.74e-06	4.75199
227662_at	SYNPO2	171024	-2.0752	-2.24561	-1.90478	5.43791	-4.94273	1.01e-06	4.77e-06	4.74544
209847_at	CDH17	1015	-1.16361	-1.32696	-1.00027	10.8634	-4.93681	1.04e-06	4.9e-06	4.71749
214039_s_at	LAPTM4B	55353	1.18619	0.816795	1.55558	10.9699	4.93344	1.05e-06	4.97e-06	4.70157
238846_at	TNFRSF11A	8792	-1.6054	-1.79978	-1.41101	7.46064	-4.93097	1.07e-06	5.03e-06	4.68993
204401_at	KCNN4	3783	1.11389	0.977511	1.25028	7.95621	4.92482	1.1e-06	5.18e-06	4.66098
227676_at	FAM3D	131177	-1.59461	-1.73137	-1.45786	9.4309	-4.91704	1.14e-06	5.37e-06	4.62435
204051_s_at	SFRP4	6424	2.24406	1.94648	2.54165	6.14678	4.91637	1.15e-06	5.38e-06	4.62123
212956_at	TBC1D9	23158	-1.30489	-1.49053	-1.11925	6.41283	-4.89329	1.28e-06	5.99e-06	4.51293
209170_s_at	GPM6B	2824	-1.24824	-1.44948	-1.047	5.30201	-4.88954	1.31e-06	6.09e-06	4.4954
235088_at	C4orf46	201725	1.02601	0.865629	1.18639	5.54369	4.88283	1.35e-06	6.28e-06	4.46401
211518_s_at	BMP4	652	1.08561	0.827745	1.34347	7.64771	4.87842	1.38e-06	6.39e-06	4.44342
208335_s_at	ACKR1	2532	-1.20527	-1.36997	-1.04056	5.72794	-4.87755	1.39e-06	6.42e-06	4.43936
221268_s_at	SGPP1	81537	-1.14292	-1.33856	-0.94728	5.78628	-4.87483	1.4e-06	6.49e-06	4.42667
203851_at	IGFBP6	3489	-1.06616	-1.17391	-0.958408	6.69406	-4.85468	1.55e-06	7.12e-06	4.33284
238617_at	KIF26B	55083	1.2442	1.02753	1.46087	5.39587	4.84923	1.59e-06	7.3e-06	4.30753
217428_s_at	COL10A1	1300	2.30446	2.08148	2.52744	5.70469	4.84569	1.62e-06	7.41e-06	4.29109
209199_s_at	MEF2C	4208	-1.02609	-1.17437	-0.877803	6.63756	-4.83545	1.7e-06	7.76e-06	4.24365
224221_s_at	VAV3	10451	-1.82122	-2.1119	-1.53053	6.09672	-4.83037	1.74e-06	7.94e-06	4.22013
209160_at	AKR1C3	8644	-1.63946	-2.00307	-1.27585	9.40346	-4.8214	1.82e-06	8.26e-06	4.17868
201397_at	PHGDH	26227	1.15938	0.615539	1.70322	7.0344	4.82083	1.82e-06	8.28e-06	4.17605
1568604_a_at	CADPS	8618	1.62646	1.42108	1.83184	6.35924	4.81763	1.85e-06	8.39e-06	4.16128
226932_at	SSPN	8082	-1.27314	-1.51586	-1.03041	6.15455	-4.81681	1.86e-06	8.42e-06	4.15749
226695_at	PRRX1	5396	1.54505	1.16177	1.92834	6.82877	4.80489	1.97e-06	8.88e-06	4.10257
213909_at	LRRC15	131578	1.27253	1.03472	1.51034	6.20745	4.8024	1.99e-06	8.98e-06	4.09113
226863_at	FAM110C	642273	-1.16003	-1.50917	-0.810887	7.60265	-4.80141	2e-06	9.02e-06	4.08654
214657_s_at	NEAT1	283131	-1.34592	-1.58338	-1.10847	5.99084	-4.79976	2.02e-06	9.09e-06	4.07895
204698_at	ISG20	3669	-1.04782	-1.16743	-0.928209	7.66321	-4.79928	2.02e-06	9.1e-06	4.07678
205199_at	CA9	768	1.49577	1.24399	1.74754	6.70199	4.78533	2.16e-06	9.7e-06	4.01269
210072_at	CCL19	6363	-1.37318	-1.59698	-1.14938	5.72992	-4.77702	2.25e-06	1.01e-05	3.97465
219049_at	CSGALNACT1	55790	1.08628	0.766169	1.40639	6.08275	4.76458	2.39e-06	1.06e-05	3.91774
203305_at	F13A1	2162	-1.4937	-1.95955	-1.02784	6.23353	-4.76402	2.39e-06	1.07e-05	3.91521
205799_s_at	SLC3A1	6519	-1.75197	-1.99231	-1.51163	7.2906	-4.76155	2.42e-06	1.08e-05	3.90389
203936_s_at	MMP9	4318	1.35762	1.20301	1.51223	7.90757	4.74947	2.57e-06	1.14e-05	3.84881
1559190_s_at	RDH13	112724	-1.03827	-1.16456	-0.911973	5.49543	-4.73701	2.72e-06	1.2e-05	3.79215
207741_x_at	TPSAB1	7177	-1.13769	-1.30472	-0.97065	6.85778	-4.73298	2.78e-06	1.22e-05	3.77385
206696_at	GPR143	4935	1.2595	0.856223	1.66279	5.59798	4.72633	2.87e-06	1.25e-05	3.74368
239155_at	CXADR	1525	-1.08092	-1.2828	-0.879032	6.87189	-4.72558	2.88e-06	1.26e-05	3.74029
229667_s_at	HOXB8	3218	1.4616	1.35258	1.57063	5.31507	4.72417	2.89e-06	1.27e-05	3.73391
201957_at	PPP1R12B	4660	-1.03835	-1.19722	-0.879476	7.05776	-4.72212	2.92e-06	1.28e-05	3.72462
1552767_a_at	HS6ST2	90161	2.13627	1.78359	2.48895	6.17197	4.71851	2.97e-06	1.3e-05	3.70824
207134_x_at	TPSB2//TPSAB1	64499//7177	-1.40902	-1.85593	-0.962114	7.25433	-4.71362	3.04e-06	1.33e-05	3.68614
236565_s_at	LARP6	55323	1.24407	0.896195	1.59195	6.15827	4.71225	3.06e-06	1.33e-05	3.67993
209752_at	REG1A	5967	3.37661	3.04322	3.71	7.93599	4.71355	3.04e-06	1.33e-05	3.68582
222848_at	CENPK	64105	1.10318	0.943919	1.26243	6.34892	4.69988	3.25e-06	1.41e-05	3.62408
227061_at	CCDC80	151887	-1.6624	-2.05686	-1.26793	5.58355	-4.69645	3.3e-06	1.43e-05	3.60864
209071_s_at	RGS5	8490	1.14186	1.08769	1.19603	9.20781	4.69005	3.4e-06	1.47e-05	3.57979
216474_x_at	TPSAB1//TPSB2	7177//64499	-1.4454	-1.86335	-1.02745	7.26079	-4.68903	3.42e-06	1.48e-05	3.57523
204580_at	MMP12	4321	1.53294	1.32724	1.73864	9.90611	4.68034	3.56e-06	1.53e-05	3.53612
219148_at	PBK	55872	1.31286	1.10392	1.5218	7.92631	4.67256	3.69e-06	1.58e-05	3.50123
201645_at	TNC	3371	1.77676	1.57162	1.98191	7.91528	4.66166	3.89e-06	1.66e-05	3.45237
227566_at	NTM	50863	1.76182	1.62074	1.90291	6.37113	4.65711	3.97e-06	1.7e-05	3.43202
216010_x_at	FUT3	2525	-1.10139	-1.17451	-1.02828	6.7392	-4.6347	4.41e-06	1.87e-05	3.33203
220048_at	EDAR	10913	1.17938	0.845282	1.51349	6.37192	4.6302	4.5e-06	1.91e-05	3.31201
209550_at	NDN	4692	-1.14981	-1.33072	-0.96889	6.62559	-4.61942	4.73e-06	2e-05	3.2641
203953_s_at	CLDN3	1365	-1.08766	-1.17258	-1.00274	10.2752	-4.60763	5e-06	2.1e-05	3.21186
212372_at	MYH10	4628	1.21815	1.00898	1.42732	7.65212	4.59927	5.2e-06	2.17e-05	3.17487
205513_at	TCN1	6947	2.43213	2.17138	2.69287	6.35302	4.59365	5.33e-06	2.23e-05	3.15003
225328_at	FBXO32	114907	-1.30904	-1.48368	-1.13441	7.01758	-4.58452	5.56e-06	2.32e-05	3.10976
227628_at	GPX8	493869	1.21106	1.06466	1.35746	6.73863	4.58187	5.63e-06	2.34e-05	3.09809
213558_at	PCLO	27445	-1.04205	-1.2514	-0.832712	4.85119	-4.57778	5.74e-06	2.39e-05	3.08006
238593_at	C11orf80	79703	1.0587	0.680229	1.43718	4.96246	4.57291	5.87e-06	2.43e-05	3.05868
242093_at	SYTL5	94122	-1.5039	-1.68362	-1.32418	5.652	-4.571	5.92e-06	2.45e-05	3.05027
229613_at	NKD1	85407	1.21179	0.995026	1.42855	5.55561	4.57054	5.93e-06	2.46e-05	3.04824
224209_s_at	GDA	9615	-1.3177	-1.64357	-0.991835	7.37274	-4.56807	6e-06	2.48e-05	3.03739
206467_x_at	TNFRSF6B//RTEL1-TNFRSF6B	8771//100533107	1.23332	0.999099	1.46754	7.34224	4.55494	6.38e-06	2.62e-05	2.97977
209591_s_at	BMP7	655	1.53954	1.36942	1.70965	5.35026	4.55443	6.39e-06	2.63e-05	2.97755
209457_at	DUSP5	1847	-1.08842	-1.29384	-0.883012	7.0843	-4.55083	6.5e-06	2.67e-05	2.96181
224646_x_at	H19//LOC102724852	283120//102724852	2.27471	1.98292	2.5665	7.22525	4.53808	6.89e-06	2.82e-05	2.90607
222685_at	HAUS6	54801	1.01801	0.848947	1.18707	6.88199	4.53613	6.95e-06	2.85e-05	2.89755
205051_s_at	KIT	3815	-1.20604	-1.40191	-1.01018	5.55091	-4.5346	7e-06	2.86e-05	2.89088
1555759_a_at	CCL5	6352	-1.13033	-1.30279	-0.957876	7.5905	-4.52685	7.25e-06	2.96e-05	2.85711
227725_at	ST6GALNAC1	55808	-1.91987	-2.25843	-1.58132	8.92396	-4.52253	7.4e-06	3.01e-05	2.83831
224355_s_at	MS4A8	83661	-1.18086	-2.25369	-0.108029	5.57009	-4.50886	7.87e-06	3.19e-05	2.77889
242447_at	C3orf70	285382	-1.22697	-1.53294	-0.920992	6.59724	-4.5015	8.14e-06	3.29e-05	2.74698
214352_s_at	KRAS	3845	-1.15293	-1.39825	-0.907607	8.53362	-4.4979	8.27e-06	3.34e-05	2.73141
218943_s_at	DDX58	23586	-1.02404	-2.07276	0.0246881	5.6124	-4.49818	8.26e-06	3.34e-05	2.73259
202007_at	NID1	4811	1.06342	0.876643	1.2502	7.56607	4.49375	8.43e-06	3.4e-05	2.71342
204529_s_at	TOX	9760	-1.35465	-1.60185	-1.10745	5.6619	-4.48914	8.61e-06	3.47e-05	2.69348
222938_x_at	ENPP3	5169	-1.37377	-1.56673	-1.1808	6.77963	-4.48166	8.91e-06	3.58e-05	2.6612
210095_s_at	IGFBP3	3486	1.02008	0.806749	1.23341	9.74532	4.45213	1.02e-05	4.05e-05	2.53417
213358_at	MTCL1	23255	1.15638	0.966282	1.34649	6.30075	4.44715	1.04e-05	4.14e-05	2.51284
224835_at	GPCPD1	56261	1.04667	0.698995	1.39435	7.60521	4.44584	1.05e-05	4.16e-05	2.5072
213435_at	SATB2	23314	-1.42223	-1.62985	-1.21461	9.00924	-4.44227	1.06e-05	4.22e-05	2.49195
230352_at	PRPS2	5634	1.01319	0.853486	1.17289	8.15743	4.43922	1.08e-05	4.27e-05	2.4789
217022_s_at	IGH//IGHA1//IGHA2	3492//3493//3494	-2.32102	-2.60751	-2.03453	11.6243	-4.422	1.17e-05	4.59e-05	2.40538
201792_at	AEBP1	165	1.3011	1.13036	1.47185	8.09171	4.42195	1.17e-05	4.59e-05	2.40518
201691_s_at	TPD52	7163	-1.01984	-1.26309	-0.776594	6.06671	-4.42013	1.18e-05	4.62e-05	2.39742
235911_at	MELTF	4241	1.05558	0.872763	1.2384	8.18406	4.41638	1.2e-05	4.69e-05	2.38142
205713_s_at	COMP	1311	1.60897	1.36291	1.85503	5.34767	4.41507	1.2e-05	4.72e-05	2.37588
204673_at	MUC2	4583	-2.42787	-2.65543	-2.20031	8.89795	-4.41381	1.21e-05	4.74e-05	2.37051
228776_at	GJC1	10052	1.13277	1.02469	1.24085	5.64118	4.40094	1.28e-05	5e-05	2.31584
209189_at	FOS	2353	-1.26138	-1.45492	-1.06784	9.35631	-4.39681	1.3e-05	5.08e-05	2.29833
201030_x_at	LDHB	3945	1.03516	0.623366	1.44696	11.348	4.39262	1.33e-05	5.17e-05	2.28059
216542_x_at	IGHA1//IGHG1//IGHM//IGHV3-20	3493//3500//3507//28445	-1.11742	-1.40014	-0.834691	7.35792	-4.38186	1.39e-05	5.41e-05	2.23505
213262_at	SACS	26278	1.08532	0.873661	1.29697	5.20725	4.38081	1.4e-05	5.43e-05	2.23065
205997_at	ADAM28	10863	-1.11401	-1.30426	-0.923768	5.53159	-4.37155	1.46e-05	5.64e-05	2.19156
231341_at	SLC35D3	340146	2.00001	1.80077	2.19924	5.30711	4.3555	1.57e-05	6.02e-05	2.12401
213680_at	KRT6B	3854	1.95209	1.46126	2.44292	6.22202	4.35011	1.6e-05	6.15e-05	2.10137
223315_at	NTN4	59277	-1.01836	-1.22559	-0.811133	5.357	-4.34488	1.64e-05	6.29e-05	2.07942
204116_at	IL2RG	3561	-1.0359	-1.24933	-0.822462	8.82161	-4.34048	1.67e-05	6.4e-05	2.06103
202499_s_at	SLC2A3	6515	1.3623	1.2608	1.46381	7.13829	4.32568	1.79e-05	6.8e-05	1.99915
224694_at	ANTXR1	84168	1.4222	1.22627	1.61814	8.72895	4.32421	1.8e-05	6.84e-05	1.99301
228241_at	AGR3	155465	-2.30023	-2.41219	-2.18827	8.72411	-4.32164	1.82e-05	6.91e-05	1.98226
213194_at	ROBO1	6091	1.0867	0.752921	1.42048	7.25617	4.31602	1.86e-05	7.07e-05	1.95887
238542_at	ULBP2	80328	1.1468	0.922767	1.37084	5.42955	4.31295	1.89e-05	7.15e-05	1.94609
222557_at	STMN3	50861	1.25492	1.0228	1.48705	6.99991	4.31023	1.91e-05	7.23e-05	1.93475
202450_s_at	CTSK	1513	1.13136	0.808579	1.45414	9.12697	4.29938	2.01e-05	7.55e-05	1.88969
205765_at	CYP3A5	1577	-1.26867	-1.57809	-0.959257	7.89957	-4.29586	2.04e-05	7.66e-05	1.87507
204733_at	KLK6	5653	1.55611	1.31329	1.79892	5.80169	4.29445	2.05e-05	7.7e-05	1.86922
203570_at	LOXL1	4016	1.22856	0.885085	1.57204	6.83826	4.29384	2.05e-05	7.72e-05	1.8667
204646_at	DPYD	1806	-1.31791	-1.40435	-1.23146	6.02863	-4.28879	2.1e-05	7.88e-05	1.84575
221584_s_at	KCNMA1	3778	-1.29627	-1.53595	-1.05658	6.94727	-4.28278	2.16e-05	8.07e-05	1.82089
203180_at	ALDH1A3	220	1.05233	0.906933	1.19773	7.12334	4.27438	2.24e-05	8.34e-05	1.78618
241869_at	APOL6	80830	-1.12643	-1.36019	-0.892677	5.86158	-4.27233	2.26e-05	8.41e-05	1.77774
223620_at	GPR34	2857	-1.20341	-1.50869	-0.898128	5.34018	-4.27169	2.26e-05	8.42e-05	1.77509
210377_at	ACSM3	6296	-1.166	-1.35242	-0.979571	6.41147	-4.26528	2.33e-05	8.65e-05	1.74866
227194_at	FAM3B	54097	2.13658	1.95905	2.3141	6.49029	4.25969	2.38e-05	8.85e-05	1.72565
226535_at	ITGB6//LINC02478	3694//100505984	-1.09551	-1.5286	-0.662418	7.31319	-4.24527	2.54e-05	9.37e-05	1.66641
223748_at	SLC4A11	83959	1.17959	0.484828	1.87435	5.56491	4.24451	2.55e-05	9.4e-05	1.66331
202357_s_at	CFB	629	1.06472	0.663124	1.46632	8.05773	4.23833	2.62e-05	9.64e-05	1.63799
213456_at	SOSTDC1	25928	-1.33252	-1.60226	-1.06278	5.85451	-4.23416	2.66e-05	9.81e-05	1.62091
206025_s_at	TNFAIP6	7130	1.33044	1.12093	1.53994	6.13916	4.2258	2.76e-05	0.000101334	1.58676
236129_at	GALNT5	11227	-1.07446	-1.27656	-0.872351	6.4174	-4.21485	2.89e-05	0.000105784	1.54208
207191_s_at	ISLR	3671	1.29154	1.05321	1.52987	6.58052	4.21347	2.91e-05	0.000106384	1.53647
214511_x_at	FCGR1B	2210	1.09247	0.655684	1.52925	5.17488	4.20286	3.05e-05	0.000110883	1.49329
205488_at	GZMA	3001	-1.2769	-1.41856	-1.13524	5.93525	-4.2022	3.06e-05	0.000111165	1.49064
206023_at	NMU	10874	1.51056	1.02949	1.99163	6.23503	4.1996	3.09e-05	0.000112276	1.48007
205886_at	REG1B	5968	2.78555	2.60043	2.97068	6.54849	4.19338	3.17e-05	0.000115079	1.45483
201925_s_at	CD55	1604	1.10845	0.896273	1.32063	8.89624	4.19004	3.22e-05	0.000116579	1.4413
201185_at	HTRA1	5654	1.0582	0.736187	1.38022	8.17303	4.18864	3.24e-05	0.000117183	1.43565
227702_at	CYP4X1	260293	1.75044	1.48996	2.01091	5.25018	4.17764	3.39e-05	0.00012235	1.39115
214916_x_at	IGHA1//IGHA2//IGHG1//IGHG3//IGHM//IGHV4-31//IGHV3-23//IGHJ4//IGK//ZCWPW2	3493//3494//3500//3502//3507//28396//28442//28477//50802//152098	-1.46783	-1.87491	-1.06074	7.55646	-4.16672	3.56e-05	0.00012769	1.34708
214038_at	CCL8	6355	-1.30888	-1.86341	-0.754358	6.074	-4.16618	3.56e-05	0.000127968	1.34489
214974_x_at	CXCL5	6374	2.21531	1.8587	2.57192	6.35757	4.16033	3.65e-05	0.000130916	1.32134
227697_at	SOCS3	9021	1.06321	0.902696	1.22371	7.39776	4.14689	3.87e-05	0.000138039	1.26736
220038_at	SGK3//C8orf44-SGK3	23678//100533105	-1.0382	-1.39555	-0.680855	5.91385	-4.13708	4.03e-05	0.000143294	1.22805
214768_x_at	IGKV2D-28//IGKV2-28	28883//28921	-1.98688	-2.20104	-1.77272	8.06984	-4.13594	4.05e-05	0.000143858	1.22346
1553970_s_at	CEL	1056	2.3638	2.24594	2.48166	6.73876	4.13494	4.07e-05	0.000144409	1.21948
201843_s_at	EFEMP1	2202	-1.29297	-1.47429	-1.11166	5.45061	-4.13477	4.07e-05	0.000144498	1.21877
243296_at	NAMPT	10135	1.25774	0.731391	1.78409	8.30683	4.1342	4.08e-05	0.000144806	1.21651
205267_at	POU2AF1	5450	-1.57509	-1.74284	-1.40734	6.40995	-4.12956	4.16e-05	0.000147383	1.19798
231941_s_at	MUC20	200958	-1.23638	-1.45092	-1.02183	7.60521	-4.11524	4.42e-05	0.000155871	1.14083
205042_at	GNE	10020	-1.174	-1.4222	-0.925802	8.38821	-4.10577	4.6e-05	0.000161733	1.10317
209921_at	SLC7A11	23657	1.17529	1.00774	1.34284	7.23534	4.08618	5e-05	0.000174167	1.02549
241879_at	LPP	4026	-1.16309	-1.36663	-0.959556	8.50574	-4.08584	5e-05	0.000174353	1.02412
226769_at	FIBIN	387758	1.15408	0.954928	1.35324	6.55153	4.07828	5.16e-05	0.00017956	0.994265
228133_s_at	MYH11	4629	-1.37449	-1.9396	-0.80937	5.28214	-4.07824	5.16e-05	0.000179572	0.994081
217235_x_at	IGLV@	3546	-1.3813	-1.5914	-1.1712	8.50792	-4.056	5.67e-05	0.00019498	0.906487
224823_at	MYLK	4638	-1.25502	-1.70853	-0.801522	9.49165	-4.05464	5.7e-05	0.000196032	0.901172
204472_at	GEM	2669	1.06763	0.95359	1.18167	8.16257	4.05036	5.8e-05	0.0001992	0.884365
209844_at	HOXB13	10481	-1.14809	-1.41607	-0.880104	6.46862	-4.04856	5.84e-05	0.000200644	0.877311
212190_at	SERPINE2	5270	1.07223	0.811425	1.33304	9.10065	4.04826	5.85e-05	0.000200822	0.876116
213428_s_at	COL6A1	1291	1.06555	0.814107	1.317	9.4891	4.04799	5.86e-05	0.000200995	0.875062
205624_at	CPA3	1359	-1.41498	-1.60828	-1.22168	6.48731	-4.04611	5.9e-05	0.000202442	0.867698
212657_s_at	IL1RN	3557	1.31303	0.65613	1.96992	7.16349	4.04529	5.92e-05	0.000203085	0.864464
219850_s_at	EHF	26298	-1.08538	-1.30597	-0.864779	7.54998	-4.0405	6.04e-05	0.000206793	0.845724
203571_s_at	ADIRF	10974	-1.2415	-1.34501	-1.13798	8.37785	-4.02702	6.39e-05	0.000217737	0.793036
204041_at	MAOB	4129	-1.04154	-1.1772	-0.905877	6.26132	-4.02056	6.56e-05	0.000223122	0.76786
219434_at	TREM1	54210	1.08592	0.601267	1.57057	5.693	4.01819	6.63e-05	0.000225098	0.758603
215949_x_at	IGHM//IGHV3-33//IGHV3-30	3507//28434//28439	-1.03964	-1.39355	-0.685729	7.11888	-4.01628	6.68e-05	0.00022676	0.75119
218804_at	ANO1	55107	1.37188	1.14772	1.59604	5.58707	3.98779	7.51e-05	0.000252661	0.640658
211868_x_at	IGH//IGHA1//IGHA2//IGHD//IGHG1//IGHG2//IGHG3//IGHM//IGHV4-31//IGHV3-71//IGHV3-48//IGHV3-21//IGHJ5	3492//3493//3494//3495//3500//3501//3502//3507//28396//28411//28424//28444//28476	-1.07653	-1.41963	-0.733436	7.5988	-3.98215	7.69e-05	0.000258288	0.618854
211650_x_at	IGK	50802	-1.28427	-1.44969	-1.11885	7.24914	-3.97731	7.84e-05	0.000263061	0.600202
1555882_at	SPIN3	169981	1.04657	0.915762	1.17739	5.10872	3.96551	8.23e-05	0.000275081	0.554742
205815_at	REG3A	5068	2.81672	2.5213	3.11214	6.96338	3.96241	8.33e-05	0.000278308	0.542826
220177_s_at	TMPRSS3	64699	1.20937	0.839023	1.57971	5.58366	3.95013	8.76e-05	0.000291656	0.495704
228933_at	NHS	4810	1.03385	0.770559	1.29715	5.43421	3.94183	9.06e-05	0.000300928	0.463934
226603_at	SAMD9L	219285	-1.02783	-1.54855	-0.507121	6.38706	-3.9383	9.19e-05	0.000304938	0.450438
212192_at	KCTD12	115207	-1.17322	-1.39044	-0.955988	8.29568	-3.9325	9.41e-05	0.00031177	0.42832
201147_s_at	TIMP3	7078	1.23634	1.09798	1.3747	7.54532	3.92105	9.86e-05	0.000325532	0.384691
216557_x_at	IGHA1//IGHD//IGHG1//IGHG3//IGHM//IGHV4-31//IGHV3-71//IGHV3-48//IGHV3-21	3493//3495//3500//3502//3507//28396//28411//28424//28444	-1.2224	-1.40224	-1.04256	7.52287	-3.89581	0.000109139	0.000358192	0.288949
221031_s_at	APOLD1	81575	1.26263	1.0264	1.49885	6.92488	3.88734	0.000112918	0.000369431	0.256954
226907_at	PPP1R14C	81706	-1.19006	-1.48918	-0.890934	6.90775	-3.87016	0.000120965	0.000393484	0.192252
214973_x_at	IGHD	3495	-1.44467	-1.81673	-1.07261	7.12676	-3.86207	0.000124941	0.000405205	0.161863
220432_s_at	CYP39A1	51302	1.10726	0.520646	1.69388	5.15855	3.85963	0.000126163	0.000408776	0.152724
207202_s_at	NR1I2	8856	-1.08398	-1.78626	-0.381705	7.44364	-3.85836	0.000126805	0.000410709	0.147956
231786_at	HOXA13	3209	-1.30359	-1.44354	-1.16364	6.52813	-3.85724	0.000127368	0.000412288	0.143791
[truncated: 86 more rows]

## Sheet: Supplementary Table 4
Supplementary table : Genes involved in the whole ceRNA network
PROBEID	SYMBOL	ENTREZID	logFC	CI.L	CI.R	AveExpr	t	P.Value	adj.P.Val	B
240106_at	GNPTAB	79158	-1.27901	-1.49575	-1.06227	5.57186	-10.7016	1.55e-24	8.46e-23	44.8949
205809_s_at	WASL	8976	-1.66886	-1.95074	-1.38699	5.94537	-7.81946	2.47e-14	3.62e-13	21.7823
201647_s_at	SCARB2	950	-1.41466	-1.6933	-1.13603	7.37605	-6.40659	3.06e-10	2.5e-09	12.5792
207202_s_at	NR1I2	8856	-1.08398	-1.78626	-0.381705	7.44364	-3.85836	0.000126805	0.000410709	0.147956
209668_x_at	CES2	8824	-2.33703	-2.71663	-1.95743	9.2091	-8.63082	5.73e-17	1.2e-15	27.7362
1558015_s_at	ACTR2	10097	-1.19685	-1.57971	-0.813997	7.46513	-5.36919	1.14e-07	6.27e-07	6.83965
1559263_s_at	ZC3H12D	340152	-1.07417	-1.2692	-0.87915	5.08938	-5.50567	5.51e-08	3.18e-07	7.54305
206429_at	F2RL1	2150	-2.21025	-2.4442	-1.97631	7.64824	-11.0047	9.78e-26	6.29e-24	47.6201
219403_s_at	HPSE	10855	-1.48494	-1.87966	-1.09021	6.07913	-6.31768	5.25e-10	4.17e-09	12.0524
212570_at	ENDOD1	23052	-2.16801	-2.41546	-1.92056	5.8876	-14.5408	3.93e-41	1.91e-38	82.6543
219321_at	PALS1	64398	-1.36386	-1.51438	-1.21333	6.30232	-9.21446	5.53e-19	1.51e-17	32.2988
234994_at	TMEM200A	114801	-1.19704	-1.41158	-0.982497	7.32154	-3.47728	0.00054401	0.00154412	-1.21258
226185_at	CDS1	1040	-1.32394	-1.62287	-1.02501	8.17668	-6.45232	2.31e-10	1.92e-09	12.8526
243042_at	MIGA1	374986	-1.18266	-1.59405	-0.771269	4.8902	-5.40158	9.61e-08	5.34e-07	7.00515
235638_at	RASSF6	166824	-2.13446	-2.37268	-1.89624	5.14	-8.87561	8.4e-18	1.96e-16	29.6222
200710_at	ACADVL	37	-1.12528	-1.45143	-0.799125	9.9386	-8.89063	7.46e-18	1.76e-16	29.7393
221584_s_at	KCNMA1	3778	-1.29627	-1.53595	-1.05658	6.94727	-4.28278	2.16e-05	8.07e-05	1.82089
209687_at	CXCL12	6387	-2.87853	-3.11547	-2.6416	6.18652	-7.38313	5.33e-13	6.47e-12	18.7772
1555759_a_at	CCL5	6352	-1.13033	-1.30279	-0.957876	7.5905	-4.52685	7.25e-06	2.96e-05	2.85711
217548_at	ARPIN	348110	-1.27287	-1.7564	-0.789339	5.86718	-9.25257	4.05e-19	1.13e-17	32.6046
206917_at	GNA13	10672	-2.11884	-2.35651	-1.88116	5.29952	-11.3272	4.9e-27	3.63e-25	50.5734
204546_at	KIAA0513	9764	-1.14376	-1.32358	-0.963932	6.4019	-9.49219	5.62e-20	1.73e-18	34.5482
227662_at	SYNPO2	171024	-2.0752	-2.24561	-1.90478	5.43791	-4.94273	1.01e-06	4.77e-06	4.74544
213050_at	COBL	23242	-1.02253	-1.22005	-0.825017	7.94417	-6.08397	2.12e-09	1.52e-08	10.6984
202506_at	ITPRID2	6744	-1.14048	-1.28584	-0.995127	8.9639	-7.91378	1.25e-14	1.9e-13	22.4504
202472_at	MPI	4351	-1.17817	-1.27729	-1.07904	6.23418	-7.74894	4.1e-14	5.78e-13	21.2871
208960_s_at	KLF6	1316	-1.58531	-1.77699	-1.39363	8.86135	-9.62496	1.85e-20	6.12e-19	35.6409
222689_at	ACER3	55331	-1.4762	-1.81784	-1.13455	6.25351	-7.19049	1.97e-12	2.21e-11	17.4959
227948_at	FGD4	121512	-1.53381	-1.8046	-1.26303	7.62605	-8.04093	4.94e-15	7.92e-14	23.3611
227586_at	TMEM170A	124491	-1.0407	-1.24512	-0.836284	8.0372	-8.27235	8.85e-16	1.59e-14	25.0484
228835_at	TMEM59	9528	-1.36182	-1.55772	-1.16592	6.09168	-8.16114	2.03e-15	3.44e-14	24.2328
205016_at	TGFA	7039	-1.47343	-1.69372	-1.25313	6.82044	-6.44964	2.35e-10	1.95e-09	12.8366
224828_at	CPEB4	80315	-1.01686	-1.19021	-0.843506	5.05728	-5.27795	1.84e-07	9.78e-07	6.37836
221823_at	MACIR	90355	-1.82689	-2.02326	-1.63052	7.1571	-11.3573	3.7e-27	2.81e-25	50.8524
224989_at	SMIM14	201895	-2.44253	-2.61459	-2.27046	7.21011	-9.2646	3.67e-19	1.03e-17	32.7013
53991_at	DENND2A	27147	-2.07115	-2.43938	-1.70291	6.40483	-13.4061	6.11e-36	1.46e-33	70.8316
205263_at	BCL10	8915	-1.11295	-1.38732	-0.83857	9.06178	-8.95995	4.3e-18	1.05e-16	30.2813
201957_at	PPP1R12B	4660	-1.03835	-1.19722	-0.879476	7.05776	-4.72212	2.92e-06	1.28e-05	3.72462
223754_at	C2orf88	84281	-3.62346	-3.93172	-3.31521	5.52476	-16.6018	5.01e-51	8e-48	105.198
228454_at	LCOR	84458	-1.17797	-1.4359	-0.92005	8.36376	-6.40467	3.09e-10	2.53e-09	12.5677
225912_at	TP53INP1	94241	-1.15317	-1.44984	-0.856501	7.80344	-6.1486	1.45e-09	1.07e-08	11.0684
229579_s_at	DISP2	85455	-1.42915	-1.77208	-1.08623	5.03574	-9.97967	9.06e-22	3.51e-20	38.6135
205538_at	CORO2A	7464	-1.42122	-1.61616	-1.22628	6.1691	-7.7038	5.66e-14	7.85e-13	20.972
225328_at	FBXO32	114907	-1.30904	-1.48368	-1.13441	7.01758	-4.58452	5.56e-06	2.32e-05	3.10976
202364_at	MXI1	4601	-2.01274	-2.49958	-1.52589	9.65304	-14.3656	2.57e-40	1.09e-37	80.7983
210675_s_at	PTPRR	5801	-3.34988	-3.82567	-2.87408	5.34663	-11.8257	4.32e-29	4.13e-27	55.2463
231251_at	WIPF2	147179	-1.03111	-1.20231	-0.859902	4.90745	-7.98719	7.33e-15	1.14e-13	22.9748
229498_at	MBNL3	55796	-1.09505	-1.36869	-0.821412	8.00526	-5.31352	1.53e-07	8.24e-07	6.55736
236513_at	PRELID2	153768	-1.67502	-1.90343	-1.44661	6.1332	-7.27599	1.11e-12	1.29e-11	18.0611
227522_at	CMBL	134147	-1.88695	-2.41034	-1.36357	9.26177	-6.4433	2.44e-10	2.02e-09	12.7985
241547_at	A1CF	29974	-2.2001	-2.44342	-1.95678	5.63044	-6.62256	7.99e-11	7.1e-10	13.8853
239087_at	ANKS4B	257629	-1.31785	-1.63316	-1.00254	5.54288	-7.78944	3.07e-14	4.42e-13	21.5711
1553828_at	NXPE1	120400	-2.89775	-3.00837	-2.78713	6.80257	-7.9338	1.08e-14	1.65e-13	22.5929
244780_at	SGPP2	130367	-2.22141	-2.44662	-1.99621	6.609	-6.79108	2.73e-11	2.59e-10	14.9303
226492_at	SEMA6D	80031	-3.36402	-3.60273	-3.12531	5.54155	-10.9796	1.23e-25	7.76e-24	47.392
223744_s_at	SIAE	54414	-2.65497	-3.25508	-2.05487	5.909	-9.67869	1.18e-20	3.97e-19	36.0861
213353_at	ABCA5	23461	-1.94104	-2.10285	-1.77922	6.6879	-8.57988	8.5e-17	1.75e-15	27.3489
238461_at	EIF4E3	317649	-2.21979	-2.40553	-2.03405	5.35009	-11.9534	1.26e-29	1.32e-27	56.4627
227481_at	CNKSR3	154043	-1.22487	-1.35084	-1.0989	6.938	-6.06589	2.35e-09	1.68e-08	10.5956
201733_at	CLCN3	1182	-1.05227	-1.27831	-0.826226	5.99633	-5.83102	9.1e-09	5.94e-08	9.28375
212112_s_at	STX12	23673	-1.23899	-1.58569	-0.892279	8.65482	-11.4013	2.44e-27	1.89e-25	51.2607
214719_at	SLC46A3	283537	-1.67341	-2.07337	-1.27346	7.31757	-9.08006	1.64e-18	4.2e-17	31.2281
223551_at	PKIB	5570	-5.12311	-5.30334	-4.94289	6.54511	-13.524	1.81e-36	4.67e-34	72.037
209633_at	PPP2R3A	5523	-1.94218	-2.26461	-1.61976	6.09446	-14.7851	2.82e-42	1.74e-39	85.2594
227646_at	EBF1	1879	-1.2108	-1.60243	-0.819165	4.98996	-5.2502	2.13e-07	1.12e-06	6.23945
225283_at	ARRDC4	91947	-1.91831	-2.12515	-1.71148	7.40462	-8.70858	3.13e-17	6.78e-16	28.331
227506_at	SLC16A9	220963	-2.97567	-3.13603	-2.8153	6.15831	-10.746	1.04e-24	5.79e-23	45.2906
225198_at	VAPA	9218	-1.15828	-1.31428	-1.00229	7.97346	-7.8083	2.68e-14	3.91e-13	21.7037
226513_at	ASB7	140460	-1.2657	-1.57252	-0.958878	6.45863	-8.57691	8.69e-17	1.78e-15	27.3263
206100_at	CPM	1368	-3.26417	-3.57735	-2.951	5.54633	-11.1261	3.19e-26	2.17e-24	48.7254
230282_at	TSPAN3	10099	-1.47243	-1.668	-1.27687	5.74218	-16.3468	8.94e-50	1.28e-46	102.345
229114_at	GAB1	2549	-1.43029	-1.62742	-1.23317	6.02963	-7.65778	7.84e-14	1.06e-12	20.6523
1559977_a_at	SLC25A34	284723	-1.81072	-2.07694	-1.5445	5.0823	-20.2013	2.75e-69	3.73e-65	146.81
218208_at	SLC66A2	80148	-1.04602	-1.29658	-0.795466	7.19662	-8.7895	1.66e-17	3.75e-16	28.9542
1555175_a_at	PBLD	64081	-2.89981	-3.14335	-2.65627	5.55178	-12.0566	4.63e-30	5.17e-28	57.4522
209865_at	SLC35A3	23443	-1.54117	-1.74942	-1.33292	7.84392	-6.34288	4.51e-10	3.61e-09	12.2011
230110_at	MCOLN2	255231	-2.4864	-3.0117	-1.9611	6.40062	-10.2456	8.97e-23	3.96e-21	40.8923
205799_s_at	SLC3A1	6519	-1.75197	-1.99231	-1.51163	7.2906	-4.76155	2.42e-06	1.08e-05	3.90389
218139_s_at	AP5M1	55745	-1.05371	-1.51439	-0.593035	8.61623	-7.05054	5.03e-12	5.29e-11	16.5829
222362_at	AGFG2	3268	-1.19702	-1.69879	-0.695237	5.5705	-10.3562	3.39e-23	1.56e-21	41.8519
222571_at	ST6GALNAC6	30815	-2.21185	-2.45894	-1.96475	6.14573	-12.529	4.43e-32	6.34e-30	62.044
212448_at	NEDD4L	23327	-1.63023	-2.08302	-1.17744	6.21165	-9.38415	1.38e-19	4.03e-18	33.6673
205997_at	ADAM28	10863	-1.11401	-1.30426	-0.923768	5.53159	-4.37155	1.46e-05	5.64e-05	2.19156
218943_s_at	DDX58	23586	-1.02404	-2.07276	0.0246881	5.6124	-4.49818	8.26e-06	3.34e-05	2.73259
202731_at	PDCD4	27250	-2.6167	-2.99746	-2.23594	7.38185	-12.0268	6.18e-30	6.8e-28	57.1655
213558_at	PCLO	27445	-1.04205	-1.2514	-0.832712	4.85119	-4.57778	5.74e-06	2.39e-05	3.08006
227642_at	TFCP2L1	29842	-1.7797	-1.94207	-1.61733	7.16515	-6.88752	1.47e-11	1.45e-10	15.5384
236129_at	GALNT5	11227	-1.07446	-1.27656	-0.872351	6.4174	-4.21485	2.89e-05	0.000105784	1.54208
212601_at	ZZEF1	23140	-1.82955	-2.00822	-1.65088	7.54419	-13.362	9.62e-36	2.19e-33	70.3828
213056_at	FRMD4B	23150	-1.64166	-1.8325	-1.45081	6.29047	-9.30703	2.59e-19	7.37e-18	33.0431
209713_s_at	SLC35D1	23169	-1.95721	-2.33187	-1.58255	5.81928	-12.3204	3.5e-31	4.42e-29	60.0032
225809_at	PARM1	25849	-2.25475	-2.4625	-2.047	8.55831	-7.67349	7.01e-14	9.59e-13	20.7613
226510_at	HEATR5A	25938	-1.13335	-1.36497	-0.901726	7.34341	-6.46882	2.08e-10	1.75e-09	12.9517
213805_at	ABHD5	51099	-1.51332	-1.65054	-1.3761	4.80026	-9.18426	7.06e-19	1.9e-17	32.0572
242263_at	TMED5	50999	-1.03928	-1.27884	-0.799729	6.77517	-5.78505	1.18e-08	7.54e-08	9.0324
226742_at	SAR1B	51128	-1.07688	-1.26065	-0.893118	8.10321	-6.84768	1.9e-11	1.84e-10	15.2863
218657_at	RAPGEFL1	51195	-1.38582	-1.62931	-1.14233	7.06213	-8.34599	5.08e-16	9.46e-15	25.5933
222775_s_at	MRPL35	51318	-1.104	-1.82497	-0.383022	6.84706	-10.0152	6.67e-22	2.64e-20	38.9156
219316_s_at	FLVCR2	55640	-1.63832	-1.79129	-1.48535	5.33647	-10.5729	4.93e-24	2.54e-22	43.7531
219180_s_at	PEX26	55670	-1.90425	-2.23307	-1.57543	6.5805	-14.7525	4.02e-42	2.38e-39	84.9102
235350_at	C4orf19	55286	-2.18972	-2.4381	-1.94135	6.34457	-9.80307	4.11e-21	1.45e-19	37.1239
218191_s_at	LMBRD1	55788	-1.0111	-1.3241	-0.698091	9.44224	-8.83304	1.18e-17	2.69e-16	29.2913
225622_at	PAG1	55824	-2.62373	-2.80511	-2.44235	6.29046	-13.7905	1.12e-37	3.47e-35	74.7832
222834_s_at	GNG12	55970	-1.69971	-1.95084	-1.44859	7.12078	-11.4655	1.34e-27	1.07e-25	51.8572
229415_at	CYCS	54205	-1.69076	-2.00538	-1.37613	5.86168	-10.3448	3.75e-23	1.72e-21	41.7527
213953_at	KRT20	54474	-2.9752	-3.21763	-2.73277	10.2545	-6.73786	3.85e-11	3.57e-10	14.5979
1552612_at	CDC42SE2	56990	-2.09107	-2.50344	-1.67871	6.91604	-9.38095	1.41e-19	4.13e-18	33.6414
218901_at	PLSCR4	57088	-1.71139	-1.95588	-1.46689	7.00795	-8.80517	1.47e-17	3.32e-16	29.0754
224314_s_at	EGLN1	54583	-1.14086	-1.47999	-0.801729	5.16322	-7.9066	1.32e-14	1.99e-13	22.3993
219232_s_at	EGLN3	112399	-2.10284	-2.43905	-1.76662	6.35343	-8.86213	9.35e-18	2.17e-16	29.5173
225373_at	VSIR	64115	-1.06652	-1.32079	-0.812249	7.18482	-7.30449	9.12e-13	1.08e-11	18.2507
223692_at	NMNAT1	64802	-1.49687	-1.62207	-1.37167	5.73673	-9.33606	2.04e-19	5.87e-18	33.2776
218433_at	PANK3	79646	-1.42233	-1.73286	-1.11181	6.10994	-10.6038	3.73e-24	1.96e-22	44.0265
218546_at	C1orf115	79762	-2.66188	-3.10198	-2.22178	6.87515	-12.5003	5.9e-32	8.35e-30	61.7617
220342_x_at	EDEM3	80267	-1.17709	-1.55468	-0.799501	7.11218	-5.86316	7.58e-09	5.01e-08	9.46058
224862_at	GNAQ	2776	-1.26942	-1.58502	-0.953831	7.52001	-8.03288	5.24e-15	8.37e-14	23.3031
228133_s_at	MYH11	4629	-1.37449	-1.9396	-0.80937	5.28214	-4.07824	5.16e-05	0.000179572	0.994081
209550_at	NDN	4692	-1.14981	-1.33072	-0.96889	6.62559	-4.61942	4.73e-06	2e-05	3.2641
202742_s_at	PRKACB	5567	-2.78396	-2.90419	-2.66374	7.12074	-8.70697	3.17e-17	6.86e-16	28.3186
202971_s_at	DYRK2	8445	-1.45967	-1.59099	-1.32834	7.29859	-6.64252	7.04e-11	6.31e-10	14.0079
211639_x_at	SKAP2	8935	-1.09803	-1.45724	-0.738825	6.64098	-3.80433	0.000157101	0.000498664	-0.0531416
206020_at	SOCS6	9306	-1.4154	-1.96529	-0.865502	5.73476	-7.66355	7.53e-14	1.02e-12	20.6923
211559_s_at	CCNG2	901	-1.52336	-2.02125	-1.02547	7.18326	-7.62352	9.99e-14	1.34e-12	20.4153
219508_at	GCNT3	9245	-3.04998	-3.45149	-2.64848	8.5221	-8.29744	7.32e-16	1.33e-14	25.2337
241879_at	LPP	4026	-1.16309	-1.36663	-0.959556	8.50574	-4.08584	5e-05	0.000174353	1.02412
221590_s_at	ALDH6A1	4329	-1.26663	-1.43239	-1.10088	4.87748	-5.6518	2.48e-08	1.51e-07	8.31382
224221_s_at	VAV3	10451	-1.82122	-2.1119	-1.53053	6.09672	-4.83037	1.74e-06	7.94e-06	4.22013
209844_at	HOXB13	10481	-1.14809	-1.41607	-0.880104	6.46862	-4.04856	5.84e-05	0.000200644	0.877311
203474_at	IQGAP2	10788	-2.11815	-2.23174	-2.00456	7.12356	-7.25599	1.27e-12	1.46e-11	17.9284
227265_at	FGL2	10875	-2.04151	-2.4192	-1.66383	7.30549	-7.20873	1.75e-12	1.97e-11	17.616
226188_at	LGALSL	29094	-1.43893	-1.67877	-1.19908	7.82146	-9.86637	2.39e-21	8.74e-20	37.6556
204263_s_at	CPT2	1376	-1.64947	-1.89822	-1.40072	7.4079	-12.4825	7.04e-32	9.85e-30	61.5876
202129_s_at	RIOK3	8780	-2.17508	-2.37863	-1.97152	7.45482	-12.0066	7.52e-30	8.14e-28	56.9721
235299_at	SLC41A2	84102	-2.06047	-2.37356	-1.74739	5.93696	-9.41829	1.04e-19	3.09e-18	33.9449
211548_s_at	HPGD	3248	-4.07578	-4.29458	-3.85698	7.21911	-11.1768	1.99e-26	1.39e-24	49.1896
212930_at	ATP2B1	490	-1.57859	-1.80408	-1.3531	6.61191	-8.06656	4.09e-15	6.62e-14	23.5461
226302_at	ATP8B1	5205	-1.68126	-1.98576	-1.37677	9.51067	-7.77633	3.37e-14	4.82e-13	21.479
206576_s_at	CEACAM1	634	-3.30126	-3.47963	-3.1229	8.39591	-12.6263	1.68e-32	2.58e-30	63.0021
203305_at	F13A1	2162	-1.4937	-1.95955	-1.02784	6.23353	-4.76402	2.39e-06	1.07e-05	3.91521
216321_s_at	NR3C1	2908	-1.55904	-1.76036	-1.35772	6.51983	-6.00104	3.43e-09	2.39e-08	10.2288
205051_s_at	KIT	3815	-1.20604	-1.40191	-1.01018	5.55091	-4.5346	7e-06	2.86e-05	2.89088
236083_at	BCL2L15	440603	-1.79147	-2.03814	-1.5448	6.52557	-6.97833	8.1e-12	8.3e-11	16.1176
226249_at	SNX30	401548	-1.01159	-1.26655	-0.756638	7.08986	-7.06367	4.61e-12	4.88e-11	16.6679
203060_s_at	PAPSS2	9060	-1.9793	-2.13567	-1.82294	10.2544	-9.30109	2.72e-19	7.72e-18	32.9952
213285_at	TMEM30B	161291	-1.38616	-1.57116	-1.20117	8.74156	-8.53104	1.24e-16	2.5e-15	26.9791
226818_at	MPEG1	219972	-1.41088	-1.72979	-1.09196	7.00675	-5.1279	3.99e-07	2.01e-06	5.63534
226041_at	NAPEPLD	222236	-1.19047	-1.65052	-0.730431	7.02733	-6.30278	5.75e-10	4.54e-09	11.9648
218717_s_at	P3H2	55214	-1.68825	-2.31336	-1.06314	6.0143	-6.83946	2e-11	1.94e-10	15.2344
211689_s_at	TMPRSS2	7113	-2.48149	-2.67565	-2.28734	7.98625	-10.901	2.53e-25	1.53e-23	46.6817
201739_at	SGK1	6446	-2.58856	-2.7094	-2.46773	8.97116	-11.7739	7.1e-29	6.62e-27	54.7551
1554246_at	C1orf210	149466	-2.14129	-2.36721	-1.91537	6.4463	-12.2773	5.35e-31	6.6e-29	59.5839
227703_s_at	SYTL4	94121	-1.53572	-1.71017	-1.36126	5.67993	-7.75732	3.86e-14	5.46e-13	21.3457
205765_at	CYP3A5	1577	-1.26867	-1.57809	-0.959257	7.89957	-4.29586	2.04e-05	7.66e-05	1.87507
235583_at	ILDR1	286676	-1.19631	-1.44176	-0.950863	6.18167	-7.98942	7.21e-15	1.13e-13	22.9907
202284_s_at	CDKN1A	1026	-1.22007	-1.54668	-0.893456	8.7924	-7.76483	3.66e-14	5.21e-13	21.3983
209160_at	AKR1C3	8644	-1.63946	-2.00307	-1.27585	9.40346	-4.8214	1.82e-06	8.26e-06	4.17868
202125_s_at	TRAK2	66008	-1.07685	-1.472	-0.68169	7.94303	-8.05264	4.53e-15	7.29e-14	23.4455
225354_s_at	SH3BGRL2	83699	-1.24388	-1.58412	-0.903648	8.6978	-7.31894	8.27e-13	9.81e-12	18.3472
213119_at	SLC36A1	206358	-1.73009	-1.87665	-1.58353	7.43049	-15.6482	2.21e-46	1.93e-43	94.6152
230047_at	ARHGAP42	143872	-2.04931	-2.37305	-1.72557	4.92869	-11.4166	2.12e-27	1.65e-25	51.4028
231370_at	PPM1A	5494	-1.33053	-1.68167	-0.979388	6.38293	-7.38018	5.43e-13	6.59e-12	18.7574
227694_at	STPG1	90529	-1.21306	-1.64022	-0.78589	5.66907	-11.8283	4.21e-29	4.05e-27	55.271
202149_at	NEDD9	4739	-1.13551	-1.52843	-0.742597	8.50268	-5.60906	3.14e-08	1.88e-07	8.08651
241370_at	TMEM65	157378	-1.07261	-1.35031	-0.794911	6.03747	-5.31894	1.49e-07	8.02e-07	6.58472
204179_at	MB	4151	-1.15809	-1.27026	-1.04591	5.52161	-5.10396	4.5e-07	2.25e-06	5.51858
207121_s_at	MAPK6	5597	-1.27788	-1.61445	-0.941297	9.19727	-8.5484	1.08e-16	2.21e-15	27.1104
206000_at	MEP1A	4224	-2.88024	-3.08472	-2.67576	8.47731	-7.02438	5.98e-12	6.23e-11	16.4139
204237_at	GULP1	51454	-1.11986	-1.26242	-0.9773	6.61277	-3.68155	0.000253204	0.000770133	-0.500063
227435_at	USF3	205717	-1.13741	-1.27113	-1.00368	6.71922	-5.72082	1.69e-08	1.06e-07	8.68415
227230_s_at	CRACD	57482	-2.54199	-2.77724	-2.30673	6.57649	-10.4151	2.01e-23	9.59e-22	42.3655
220800_s_at	TMOD3	29766	-1.44307	-1.62411	-1.26204	5.06134	-6.7951	2.66e-11	2.53e-10	14.9555
212441_at	KIAA0232	9778	-1.06114	-1.41451	-0.707769	8.16213	-7.85572	1.9e-14	2.83e-13	22.0383
204301_at	KBTBD11	9920	-1.5269	-1.66969	-1.38412	6.39899	-7.67137	7.12e-14	9.73e-13	20.7465
226811_at	TENT5C	54855	-1.45397	-1.71065	-1.19729	7.11737	-5.70001	1.9e-08	1.18e-07	8.57206
229163_at	CAMK2N1	55450	-1.88049	-2.10571	-1.65526	6.47174	-10.1721	1.71e-22	7.25e-21	40.2575
235146_at	TMCC3	57458	-3.2901	-3.58873	-2.99147	6.35837	-12.6964	8.34e-33	1.37e-30	63.6952
232244_at	MYORG	57462	-1.60926	-1.805	-1.41353	5.53718	-9.72939	7.68e-21	2.64e-19	36.508
218867_s_at	SPRING1	79794	-1.05733	-1.23979	-0.874867	6.85541	-8.45209	2.27e-16	4.42e-15	26.3849
206227_at	CILP	8483	-1.37966	-1.97413	-0.785198	5.37898	-5.72209	1.68e-08	1.05e-07	8.69102
219802_at	PYROXD1	79912	-1.589	-1.88509	-1.29291	7.40426	-7.50657	2.27e-13	2.89e-12	19.613
204255_s_at	VDR	7421	-1.49539	-1.66156	-1.32922	7.67994	-8.10257	3.14e-15	5.16e-14	23.8068
211681_s_at	PDLIM5	10611	-1.05106	-1.21733	-0.884788	6.24178	-5.65253	2.47e-08	1.51e-07	8.31772
200706_s_at	LITAF	9516	-1.27062	-1.42324	-1.11801	9.1484	-9.17769	7.45e-19	2e-17	32.0047
218803_at	CHFR	55743	-1.31832	-1.54865	-1.08799	6.78193	-5.71311	1.77e-08	1.1e-07	8.64261
240389_at	TRPM6	140803	-3.37907	-3.58633	-3.17181	5.18431	-14.993	2.96e-43	2.01e-40	87.4917
205289_at	BMP2	650	-2.74487	-3.0068	-2.48294	6.68134	-10.5745	4.86e-24	2.51e-22	43.767
222850_s_at	DNAJB14	79982	-1.12586	-1.44331	-0.808413	6.7675	-5.21966	2.49e-07	1.29e-06	6.08738
219891_at	PGPEP1	54858	-1.13935	-1.35677	-0.92193	6.08653	-10.6529	2.4e-24	1.29e-22	44.4618
203787_at	SSBP2	23635	-1.03544	-1.16284	-0.908039	5.05762	-5.03897	6.24e-07	3.06e-06	5.20419
217889_s_at	CYBRD1	79901	-1.31081	-1.51349	-1.10813	5.4986	-5.05631	5.72e-07	2.83e-06	5.28773
236225_at	GGT6	124975	-2.17846	-2.36967	-1.98725	6.99163	-7.77701	3.35e-14	4.8e-13	21.4837
207414_s_at	PCSK6	5046	-1.20292	-1.46838	-0.937462	7.01049	-6.57987	1.04e-10	9.15e-10	13.6242
204698_at	ISG20	3669	-1.04782	-1.16743	-0.928209	7.66321	-4.79928	2.02e-06	9.1e-06	4.07678
1555594_a_at	MBNL1	4154	-1.416	-1.52367	-1.30833	5.62941	-7.80362	2.77e-14	4.03e-13	21.6708
219304_s_at	PDGFD	80310	-1.16867	-1.45642	-0.880914	5.63752	-5.17809	3.08e-07	1.58e-06	5.8817
231899_at	ZC3H12C	85463	-2.16077	-2.28648	-2.03505	5.71435	-7.07482	4.28e-12	4.55e-11	16.7402
1558143_a_at	BCL2L11	10018	-1.08569	-1.27798	-0.893397	6.91896	-7.29404	9.8e-13	1.15e-11	18.1811
1552519_at	ACVR1C	130399	-2.02013	-2.14079	-1.89947	6.29749	-7.67489	6.94e-14	9.51e-13	20.771
219563_at	SYNE3	161176	-1.1958	-1.5133	-0.878291	5.45567	-6.89398	1.41e-11	1.4e-10	15.5794
235728_at	ZFP3	124961	-1.33976	-1.54528	-1.13424	5.58574	-6.86809	1.66e-11	1.63e-10	15.4153
232087_at	BCLAF3	256643	-1.12306	-1.68142	-0.564699	5.33606	-6.41807	2.85e-10	2.35e-09	12.6476
230308_at	FAM120AOS	158293	-1.33239	-1.78488	-0.8799	4.82024	-14.4337	1.24e-40	5.7e-38	81.5178
206818_s_at	CNNM2	54805	-1.38621	-1.55514	-1.21728	5.34387	-13.0703	1.91e-34	3.62e-32	67.4292
227061_at	CCDC80	151887	-1.6624	-2.05686	-1.26793	5.58355	-4.69645	3.3e-06	1.43e-05	3.60864
232158_x_at	NIPAL1	152519	-1.95629	-2.16467	-1.74791	5.94718	-10.3101	5.09e-23	2.31e-21	41.4507
206323_x_at	OPHN1	4983	-1.11508	-1.25851	-0.971651	9.46233	-9.27327	3.42e-19	9.63e-18	32.7711
205232_s_at	PAFAH2	5051	-1.42022	-1.5044	-1.33605	6.60812	-10.6671	2.11e-24	1.14e-22	44.5875
202537_s_at	CHMP2B	25978	-1.07344	-1.19733	-0.949559	8.58778	-8.83669	1.14e-17	2.62e-16	29.3197
215772_x_at	SUCLG2	8801	-1.10188	-1.29774	-0.906024	9.50426	-7.9118	1.27e-14	1.92e-13	22.4363
211113_s_at	ABCG1	9619	-1.02272	-1.49433	-0.55111	5.84002	-6.92868	1.12e-11	1.13e-10	15.8002
212480_at	SPECC1L	23384	-1.08024	-1.23166	-0.928818	7.13184	-12.6015	2.15e-32	3.21e-30	62.758
202224_at	CRK	1398	-1.02003	-1.38756	-0.652504	8.42355	-7.90787	1.31e-14	1.98e-13	22.4083
236548_at	GIPC2	54810	-1.5554	-1.89202	-1.21877	6.68108	-5.50192	5.62e-08	3.24e-07	7.52354
211098_x_at	TMCO1	54499	-1.17339	-1.36538	-0.98141	8.55029	-10.7892	7.01e-25	4.02e-23	45.6767
213341_at	FEM1C	56929	-1.21284	-1.37354	-1.05214	7.38611	-7.65988	7.72e-14	1.05e-12	20.6669
225943_at	NLN	57486	-1.04431	-1.19773	-0.890892	6.65881	-7.79147	3.02e-14	4.36e-13	21.5853
223315_at	NTN4	59277	-1.01836	-1.22559	-0.811133	5.357	-4.34488	1.64e-05	6.29e-05	2.07942
202073_at	OPTN	10133	-1.27323	-1.44963	-1.09684	7.2734	-6.88658	1.48e-11	1.46e-10	15.5324
213839_at	CLMN	79789	-1.61824	-2.04997	-1.1865	6.70119	-8.93043	5.44e-18	1.3e-16	30.0501
219418_at	NHEJ1	79840	-1.25739	-1.59209	-0.922696	7.04667	-10.4776	1.15e-23	5.71e-22	42.9139
224064_s_at	DHDDS	79947	-1.28121	-1.64573	-0.916693	6.02117	-13.1699	6.91e-35	1.43e-32	68.4336
202543_s_at	GMFB	2764	-1.23076	-1.44426	-1.01726	7.85977	-5.93032	5.17e-09	3.5e-08	9.8328
228708_at	RAB27B	5874	-1.20818	-1.80341	-0.612947	7.15861	-3.26952	0.00114038	0.00301266	-1.89723
216985_s_at	STX3	6809	-1.85928	-1.98907	-1.72949	6.06809	-8.43117	2.66e-16	5.12e-15	26.2282
203118_at	PCSK7	9159	-1.14523	-1.28278	-1.00769	7.93456	-9.70794	9.21e-21	3.15e-19	36.3294
208116_s_at	MAN1A1	4121	-1.52829	-1.61393	-1.44265	5.88487	-6.51383	1.58e-10	1.35e-09	13.2231
1552478_a_at	IRF6	3664	-1.6946	-1.93494	-1.45426	5.46726	-8.36971	4.24e-16	7.96e-15	25.7696
209992_at	PFKFB2	5208	-1.35265	-1.60179	-1.10352	5.04764	-8.14559	2.28e-15	3.85e-14	24.1195
219195_at	PPARGC1A	10891	-2.28391	-2.55034	-2.01749	5.29023	-9.85341	2.68e-21	9.71e-20	37.5465
207387_s_at	GK	2710	-1.22642	-1.40099	-1.05186	6.00711	-5.5919	3.45e-08	2.05e-07	7.99567
235016_at	REEP3	221035	-2.11269	-2.24798	-1.9774	4.95386	-8.06125	4.25e-15	6.88e-14	23.5077
207392_x_at	UGT2B15	7366	-2.8687	-3.07546	-2.66195	6.38846	-8.64165	5.27e-17	1.11e-15	27.8188
226863_at	FAM110C	642273	-1.16003	-1.50917	-0.810887	7.60265	-4.80141	2e-06	9.02e-06	4.08654
238465_at	SETD9	133383	-1.04738	-1.38716	-0.707593	6.0441	-5.44226	7.74e-08	4.36e-07	7.21431
239155_at	CXADR	1525	-1.08092	-1.2828	-0.879032	6.87189	-4.72558	2.88e-06	1.26e-05	3.74029
226594_at	ENTPD5	957	-2.80671	-3.09355	-2.51986	7.824	-12.1129	2.67e-30	3.1e-28	57.9939
231283_at	MGAT4A	11320	-1.85973	-2.04595	-1.67351	6.24118	-11.8018	5.44e-29	5.11e-27	55.0187
238846_at	TNFRSF11A	8792	-1.6054	-1.79978	-1.41101	7.46064	-4.93097	1.07e-06	5.03e-06	4.68993
219460_s_at	TMEM127	55654	-1.06795	-1.3403	-0.7956	7.66096	-12.4615	8.67e-32	1.19e-29	61.381
228670_at	TEP1	7011	-1.14405	-1.33473	-0.953369	6.55426	-8.53983	1.16e-16	2.35e-15	27.0455
210174_at	NR5A2	2494	-2.96748	-3.18665	-2.74831	5.53684	-12.4828	7.02e-32	9.85e-30	61.5905
221824_s_at	MARCHF8	220972	-1.13457	-1.29062	-0.978522	7.17011	-9.04272	2.22e-18	5.58e-17	30.9328
1568600_at	CALML4	91860	-1.45274	-1.6986	-1.20688	5.82805	-7.9872	7.33e-15	1.14e-13	22.9748
223273_at	GON7	84520	-1.14339	-1.32722	-0.959557	6.85884	-7.17489	2.19e-12	2.44e-11	17.3934
229460_at	FAM126B	285172	-1.65476	-1.8644	-1.44513	6.78636	-7.82087	2.45e-14	3.58e-13	21.7923
223686_at	TPK1	27010	-1.37013	-2.08084	-0.659427	5.54116	-7.15033	2.59e-12	2.83e-11	17.2323
226932_at	SSPN	8082	-1.27314	-1.51586	-1.03041	6.15455	-4.81681	1.86e-06	8.42e-06	4.15749
233979_s_at	ESPN	83715	-1.28974	-1.4656	-1.11389	5.29493	-7.58839	1.28e-13	1.68e-12	20.1732
202266_at	TDP2	51567	-1.95529	-2.19273	-1.71785	10.2212	-10.8674	3.44e-25	2.03e-23	46.3788
224097_s_at	F11R	50848	-1.01536	-1.24739	-0.783343	8.13474	-7.31023	8.77e-13	1.04e-11	18.289
208300_at	PTPRH	5794	-2.33735	-2.67296	-2.00173	6.22429	-13.0734	1.85e-34	3.54e-32	67.46
207980_s_at	CITED2	10370	-1.64779	-1.87112	-1.42446	6.44855	-7.92012	1.19e-14	1.82e-13	22.4955
210971_s_at	ARNTL	406	-1.05253	-1.37582	-0.729234	5.02699	-8.0618	4.24e-15	6.85e-14	23.5117
227135_at	NAAA	27163	-2.57592	-2.82572	-2.32612	7.36353	-13.3621	9.62e-36	2.19e-33	70.383
226490_at	NHSL1	57224	-1.47622	-1.67249	-1.27995	8.07054	-8.17587	1.82e-15	3.11e-14	24.3403
205414_s_at	ARHGAP44	9912	-2.37692	-2.63049	-2.12335	5.96134	-10.8895	2.81e-25	1.68e-23	46.5781
205698_s_at	MAP2K6	5608	-1.32754	-1.54372	-1.11136	8.05172	-6.74681	3.63e-11	3.38e-10	14.6536
213456_at	SOSTDC1	25928	-1.33252	-1.60226	-1.06278	5.85451	-4.23416	2.66e-05	9.81e-05	1.62091
220768_s_at	CSNK1G3	1456	-1.03118	-1.23301	-0.82935	7.62496	-6.53686	1.37e-10	1.18e-09	13.3626
223239_at	GSKIP	51527	-1.43734	-1.86614	-1.00854	9.69266	-6.96875	8.62e-12	8.8e-11	16.0563
223803_s_at	ZCCHC10	54819	-1.13707	-1.37219	-0.90195	6.53008	-8.09471	3.32e-15	5.46e-14	23.7498
232707_at	ISX	91464	-2.74428	-2.95949	-2.52908	6.58438	-7.47464	2.83e-13	3.58e-12	19.3957
223126_s_at	C1orf21	81563	-1.58367	-1.78589	-1.38146	6.19834	-8.37914	3.95e-16	7.44e-15	25.8398
227626_at	PAQR8	85315	-1.8861	-2.16849	-1.60371	8.04163	-8.5366	1.19e-16	2.4e-15	27.0212
1552476_s_at	PLCD3	113026	-1.3661	-1.63861	-1.0936	6.34057	-10.5198	7.92e-24	4.01e-22	43.2849
243904_at	STXBP5	134957	-1.02809	-1.21539	-0.840802	5.66098	-5.95761	4.41e-09	3.02e-08	9.98509
226959_at	CAMK1D	57118	-1.2489	-1.50149	-0.996312	7.02101	-5.77288	1.26e-08	8.04e-08	8.96616
210752_s_at	MLX	6945	-1.03625	-1.20687	-0.865625	5.65198	-10.1188	2.72e-22	1.12e-20	39.8002
241946_at	ZDHHC21	340481	-1.48481	-1.74502	-1.2246	4.99034	-8.93511	5.24e-18	1.26e-16	30.0867
242871_at	PAQR5	54852	-2.53662	-2.80123	-2.27201	6.33089	-9.08774	1.54e-18	3.97e-17	31.289
243386_at	CASZ1	54897	-1.24675	-1.49899	-0.994516	5.53776	-6.24811	7.99e-10	6.15e-09	11.6447
218816_at	LRRC1	55227	-1.64938	-1.95874	-1.34001	8.2735	-12.9805	4.75e-34	8.78e-32	66.5267
218177_at	CHMP1B	57132	-1.54088	-1.75403	-1.32773	6.91938	-11.4866	1.09e-27	8.9e-26	52.054
226208_at	ZSWIM6	57688	-1.04354	-2.34818	0.26111	8.07715	-8.33001	5.73e-16	1.06e-14	25.4747
219496_at	SOWAHC	65124	-1.09848	-1.2939	-0.903052	7.83159	-5.60331	3.24e-08	1.94e-07	8.05604
209925_at	OCLN	100506658	-1.11224	-1.49681	-0.727676	6.72356	-5.79493	1.12e-08	7.17e-08	9.08628
208383_s_at	PCK1	5105	-3.55059	-3.78095	-3.32023	7.46275	-7.86616	1.77e-14	2.64e-13	22.1122
211317_s_at	CFLAR	8837	-1.30753	-1.54335	-1.07171	7.09489	-7.07415	4.3e-12	4.57e-11	16.7358
202902_s_at	CTSS	1520	-1.35928	-1.50474	-1.21382	9.99513	-7.17526	2.19e-12	2.43e-11	17.3958
220266_s_at	KLF4	9314	-2.84639	-3.21241	-2.48037	7.23968	-11.163	2.27e-26	1.57e-24	49.063
208170_s_at	TRIM31	11074	-2.08641	-2.29751	-1.87531	7.13382	-6.07904	2.18e-09	1.56e-08	10.6703
221041_s_at	SLC17A5	26503	-1.21467	-1.64774	-0.781586	7.38367	-8.3366	5.45e-16	1.01e-14	25.5236
228810_at	CCNYL1	151195	-2.07911	-2.25279	-1.90542	6.27196	-13.8404	6.66e-38	2.15e-35	75.2998
204151_x_at	AKR1C1	1645	-1.53744	-1.90237	-1.17251	7.86961	-7.24296	1.39e-12	1.59e-11	17.8421
210398_x_at	FUT6	2528	-1.12774	-1.38718	-0.868299	6.69164	-5.05869	5.65e-07	2.8e-06	5.2992
238440_at	CLYBL	171425	-1.11389	-1.38337	-0.844414	6.696	-5.9933	3.59e-09	2.49e-08	10.1853
211026_s_at	MGLL	11343	-1.5916	-2.11117	-1.07203	9.32072	-9.36911	1.56e-19	4.53e-18	33.5453
202421_at	IGSF3	3321	-1.21366	-1.51709	-0.910233	6.84416	-9.70409	9.51e-21	3.24e-19	36.2973
1555480_a_at	FBLIM1	54751	-1.183	-1.28808	-1.07792	7.36894	-8.33694	5.44e-16	1.01e-14	25.5261
56256_at	SIDT2	51092	-1.04891	-1.35414	-0.743679	8.57046	-7.60309	1.15e-13	1.53e-12	20.2744
204256_at	ELOVL6	79071	-1.7626	-2.21564	-1.30956	7.45041	-7.93165	1.1e-14	1.68e-13	22.5777
209199_s_at	MEF2C	4208	-1.02609	-1.17437	-0.877803	6.63756	-4.83545	1.7e-06	7.76e-06	4.24365
241359_at	TLCD2	727910	-2.15468	-2.38931	-1.92006	6.59192	-12.584	2.57e-32	3.81e-30	62.5848
213499_at	CLCN2	1181	-1.53659	-1.71532	-1.35786	6.0245	-12.3355	3.01e-31	3.84e-29	60.1508
215253_s_at	RCAN1	1827	-1.93317	-2.07285	-1.7935	6.48665	-11.9287	1.6e-29	1.64e-27	56.2265
210935_s_at	WDR1	9948	-1.2289	-1.48016	-0.977632	7.55273	-6.73281	3.97e-11	3.68e-10	14.5664
1554541_a_at	GPRIN2	9721	-1.26417	-1.59035	-0.937981	5.06257	-10.6199	3.23e-24	1.72e-22	44.1684
37152_at	PPARD	5467	-1.12449	-1.32986	-0.919111	8.33027	-10.4338	1.7e-23	8.24e-22	42.5292
239350_at	MARVELD3	91862	-1.58973	-1.84994	-1.32951	6.29226	-11.3482	4.03e-27	3.05e-25	50.7677
1555105_a_at	MIER1	57708	-1.72892	-2.01893	-1.43891	5.0074	-10.6536	2.39e-24	1.28e-22	44.4678
239994_at	B3GALT5	10317	-3.17929	-3.39269	-2.96588	5.38893	-12.3323	3.11e-31	3.95e-29	60.119
223268_at	C11orf54	28970	-1.37762	-1.62864	-1.12661	8.38073	-7.13402	2.88e-12	3.14e-11	17.1257
232103_at	BPNT1	10380	-1.45423	-1.70218	-1.20628	6.89711	-8.90792	6.5e-18	1.54e-16	29.8742
234850_at	MOGAT3	346606	-1.20041	-1.46064	-0.940174	5.58567	-6.45444	2.28e-10	1.9e-09	12.8653
209758_s_at	MFAP5	8076	-2.00992	-2.24783	-1.77202	6.00033	-5.76566	1.32e-08	8.35e-08	8.9269
208399_s_at	EDN3	1908	-3.88492	-4.08468	-3.68517	5.85204	-14.836	1.63e-42	1.03e-39	85.8045
226603_at	SAMD9L	219285	-1.02783	-1.54855	-0.507121	6.38706	-3.9383	9.19e-05	0.000304938	0.450438
220441_at	DNAJC22	79962	-1.18776	-1.69753	-0.677977	6.29367	-5.96167	4.31e-09	2.96e-08	10.0078
225355_at	NEURL1B	54492	-1.3514	-1.62642	-1.07639	8.20504	-7.64138	8.8e-14	1.18e-12	20.5388
205006_s_at	NMT2	9397	-1.50548	-1.66611	-1.34485	5.45164	-7.95314	9.39e-15	1.45e-13	22.731
201130_s_at	CDH1	999	-1.39354	-1.54269	-1.24439	7.5707	-5.73314	1.58e-08	9.9e-08	8.75069
221188_s_at	CIDEB	27141	-1.22709	-1.60201	-0.852174	6.19788	-8.99111	3.35e-18	8.26e-17	30.5261
221679_s_at	ABHD6	57406	-1.2631	-1.66811	-0.858093	5.48355	-8.30508	6.92e-16	1.26e-14	25.2901
213115_at	ATG4A	115201	-1.06177	-1.32926	-0.794275	6.88857	-8.94322	4.91e-18	1.19e-16	30.1502
217967_s_at	NIBAN1	116496	-1.08702	-1.3046	-0.869432	6.44061	-3.54671	0.00042122	0.001224	-0.974778
236313_at	CDKN2B	1030	-3.86122	-4.16508	-3.55736	6.15523	-12.5563	3.38e-32	4.88e-30	62.3128
232181_at	PPARGC1B	133522	-1.24856	-1.75162	-0.745512	5.95416	-6.93003	1.11e-11	1.12e-10	15.8087
235256_s_at	GALM	130589	-1.14328	-1.35959	-0.926964	7.96422	-7.512	2.18e-13	2.79e-12	19.65
229146_at	C7orf31	136895	-1.30513	-1.50574	-1.10451	5.19848	-8.67951	3.92e-17	8.4e-16	28.1082
235871_at	LIPH	200879	-2.06211	-2.23096	-1.89325	6.77188	-10.828	4.92e-25	2.86e-23	46.0249
234980_at	TLCD4	148534	-2.16617	-2.41004	-1.9223	6.75078	-8.5083	1.47e-16	2.94e-15	26.8076
229909_at	B4GALNT3	283358	-1.17451	-1.44853	-0.900496	6.65641	-8.3987	3.4e-16	6.47e-15	25.9856
230914_at	HNF4A	3172	-1.10893	-1.2796	-0.938259	7.05905	-6.10703	1.85e-09	1.34e-08	10.83
226333_at	IL6R	3570	-2.34495	-2.48261	-2.20729	6.20196	-13.6189	6.74e-37	1.81e-34	73.0117
203355_s_at	PSD3	23362	-1.8554	-2.10257	-1.60823	6.37103	-6.30401	5.7e-10	4.5e-09	11.9719
223343_at	MS4A7	58475	-1.01573	-1.23627	-0.795189	6.31001	-3.39858	0.000723293	0.00199665	-1.47669
204342_at	SLC25A24	29957	-1.06353	-1.18671	-0.940354	9.43956	-7.68208	6.6e-14	9.08e-13	20.8209
205076_s_at	MTMR11	10903	-1.33778	-1.60969	-1.06587	8.65714	-6.49104	1.82e-10	1.54e-09	13.0855
226292_at	CAPN5	726	-1.49703	-1.96182	-1.03224	7.92345	-9.13299	1.07e-18	2.8e-17	31.6484
224964_s_at	GNG2	54331	-1.09275	-1.35757	-0.827927	6.38052	-4.98605	8.13e-07	3.91e-06	4.95096
209741_x_at	SCAPER	49855	-1.26126	-1.52602	-0.996501	5.73494	-8.32906	5.77e-16	1.06e-14	25.4677
230142_s_at	CIRBP	1153	-1.09891	-1.22003	-0.977791	6.00158	-7.62839	9.65e-14	1.29e-12	20.449
228503_at	RPS6KA6	27330	-1.27953	-1.51718	-1.04188	5.26063	-6.03576	2.81e-09	1.98e-08	10.4247
214483_s_at	ARFIP1	27236	-1.10442	-1.32232	-0.886521	6.81209	-5.88455	6.71e-09	4.46e-08	9.57868
201133_s_at	PJA2	9867	-1.12782	-1.33068	-0.924975	7.89673	-7.63447	9.24e-14	1.24e-12	20.491
201751_at	JOSD1	9929	-1.06783	-1.18138	-0.954286	9.0454	-12.6021	2.14e-32	3.21e-30	62.7631
203158_s_at	GLS	2744	-1.25805	-1.37163	-1.14447	5.58161	-8.27497	8.67e-16	1.56e-14	25.0677
212286_at	ANKRD12	23253	-1.65901	-1.91235	-1.40568	6.46557	-8.22766	1.24e-15	2.19e-14	24.7196
213435_at	SATB2	23314	-1.42223	-1.62985	-1.21461	9.00924	-4.44227	1.06e-05	4.22e-05	2.49195
219267_at	GLTP	51228	-1.96236	-2.26866	-1.65606	6.62559	-13.309	1.66e-35	3.66e-33	69.8435
1554897_s_at	RHBDL2	54933	-2.15394	-2.28764	-2.02024	5.60971	-8.78816	1.68e-17	3.78e-16	28.9438
207735_at	RNF125	54941	-2.37437	-2.55618	-2.19257	5.24695	-10.4067	2.17e-23	1.03e-21	42.2926
221220_s_at	SCYL2	55681	-1.35971	-1.62265	-1.09677	5.86164	-6.15306	1.41e-09	1.04e-08	11.094
219010_at	INAVA	55765	-1.05152	-1.36954	-0.733513	9.35258	-7.17269	2.23e-12	2.47e-11	17.3789
222912_at	ARRB1	408	-1.30347	-1.48892	-1.11801	6.59616	-7.78469	3.17e-14	4.56e-13	21.5377
225726_s_at	PLEKHH1	57475	-1.19401	-1.49349	-0.894522	7.66729	-5.97891	3.9e-09	2.69e-08	10.1044
212095_s_at	MTUS1	57509	-1.12609	-1.28881	-0.963373	6.19879	-6.22045	9.43e-10	7.18e-09	11.4837
224836_at	TP53INP2	58476	-2.28104	-2.47895	-2.08313	7.30931	-12.6647	1.15e-32	1.85e-30	63.3818
219132_at	PELI2	57161	-1.54039	-2.06661	-1.01416	6.23239	-7.18479	2.05e-12	2.29e-11	17.4584
219962_at	ACE2	59272	-1.04647	-1.30515	-0.787784	6.55007	-2.37554	0.0178436	0.0351296	-4.37553
207291_at	PRRG4	79056	-1.16609	-1.36375	-0.968422	6.74398	-6.38285	3.53e-10	2.87e-09	12.4379
229568_at	MOB3B	79817	-1.97603	-2.19632	-1.75574	6.28705	-9.23492	4.68e-19	1.29e-17	32.4629
210688_s_at	CPT1A	1374	-1.32443	-1.46277	-1.18608	5.62599	-10.3712	2.97e-23	1.38e-21	41.9828
213716_s_at	SECTM1	6398	-2.33193	-2.60788	-2.05598	7.14606	-10.4268	1.81e-23	8.72e-22	42.468
205632_s_at	PIP5K1B	8395	-1.775	-2.06187	-1.48812	8.41067	-8.22025	1.31e-15	2.29e-14	24.6653
207456_at	HNF4G	3174	-1.59359	-2.28801	-0.899171	4.96285	-8.45364	2.24e-16	4.37e-15	26.3966
211569_s_at	HADH	3033	-1.03243	-1.20279	-0.862075	8.52041	-7.19061	1.97e-12	2.21e-11	17.4967
244487_at	NCK1	4690	-1.03976	-1.34888	-0.730641	4.85968	-5.96873	4.14e-09	2.84e-08	10.0473
1566785_x_at	NSF	4905	-1.2539	-1.44693	-1.06086	5.588	-8.19243	1.61e-15	2.77e-14	24.4614
225926_at	VTI1B	10490	-1.03272	-1.30844	-0.757004	6.77819	-7.13949	2.78e-12	3.03e-11	17.1614
202995_s_at	FBLN1	2192	-1.12834	-1.24602	-1.01066	6.77556	-3.15947	0.00166193	0.00423118	-2.24341
238816_at	PSEN1	5663	-1.31794	-1.6104	-1.02547	5.53239	-9.62255	1.89e-20	6.24e-19	35.6209
228256_s_at	EPB41L4A	64097	-2.25596	-2.43142	-2.08049	5.47655	-9.36797	1.57e-19	4.56e-18	33.5361
204491_at	PDE4D	5144	-1.16684	-1.33117	-1.0025	7.00551	-6.95665	9.34e-12	9.49e-11	15.9788
206284_x_at	CLTB	1212	-1.09015	-1.27373	-0.906575	8.27379	-7.59798	1.2e-13	1.58e-12	20.2393
224392_s_at	OPN3	23596	-1.82549	-2.0765	-1.57448	5.58083	-9.82102	3.53e-21	1.25e-19	37.2744
216010_x_at	FUT3	2525	-1.10139	-1.17451	-1.02828	6.7392	-4.6347	4.41e-06	1.87e-05	3.33203
210007_s_at	GPD2	2820	-1.42242	-1.77685	-1.06799	5.36298	-8.70273	3.27e-17	7.07e-16	28.2861
203685_at	BCL2	596	-1.51849	-1.77798	-1.25899	5.01468	-7.73897	4.4e-14	6.18e-13	21.2173
214261_s_at	ADH6	130	-1.53347	-1.74042	-1.32652	5.36592	-5.94158	4.84e-09	3.29e-08	9.89553
242447_at	C3orf70	285382	-1.22697	-1.53294	-0.920992	6.59724	-4.5015	8.14e-06	3.29e-05	2.74698
1554980_a_at	ATF3	467	-1.17922	-1.38286	-0.975577	6.35759	-6.40781	3.03e-10	2.49e-09	12.5864
220232_at	SCD5	79966	-1.41388	-1.61521	-1.21255	5.65753	-7.16512	2.34e-12	2.59e-11	17.3293
226430_at	RELL1	768211	-1.90178	-2.46977	-1.33379	8.37457	-12.0816	3.63e-30	4.16e-28	57.6926
1554878_a_at	ABCD3	5825	-1.62094	-1.7388	-1.50307	6.79674	-7.35346	6.53e-13	7.85e-12	18.578
1555434_a_at	SLC39A14	23516	-1.14654	-1.2687	-1.02439	6.18467	-6.38069	3.58e-10	2.91e-09	12.4251
213309_at	PLCL2	23228	-2.32526	-2.61135	-2.03916	5.90565	-11.2147	1.4e-26	9.91e-25	49.5372
203638_s_at	FGFR2	2263	-1.97532	-2.08916	-1.86147	6.66637	-7.11016	3.38e-12	3.65e-11	16.9699
228993_s_at	BBIP1	92482	-1.58918	-1.72316	-1.4552	7.97215	-7.6578	7.84e-14	1.06e-12	20.6524
206877_at	MXD1	4084	-3.0952	-3.32661	-2.86379	5.72433	-17.4344	3.68e-55	9.09e-52	114.618
211682_x_at	UGT2B28	54490	-1.31801	-1.59614	-1.03987	4.95237	-6.76235	3.29e-11	3.08e-10	14.7506
203498_at	RCAN2	10231	-1.31409	-1.40658	-1.22159	6.12496	-6.17956	1.2e-09	9.02e-09	11.2468
214264_s_at	EFCAB11	90141	1.02581	0.81115	1.24047	6.85638	6.83403	2.07e-11	2e-10	15.2002
218593_at	RBM28	55131	1.30052	0.955498	1.64555	7.59767	10.4625	1.32e-23	6.49e-22	42.7813
209581_at	PLAAT3	11145	1.25433	0.655532	1.85313	7.86658	5.09391	4.73e-07	2.36e-06	5.46975
228933_at	NHS	4810	1.03385	0.770559	1.29715	5.43421	3.94183	9.06e-05	0.000300928	0.463934
208851_s_at	THY1	7070	1.58772	1.37592	1.79952	8.01772	7.2836	1.05e-12	1.23e-11	18.1117
229613_at	NKD1	85407	1.21179	0.995026	1.42855	5.55561	4.57054	5.93e-06	2.46e-05	3.04824
203962_s_at	NEBL	10529	1.92492	1.78472	2.06513	8.42827	7.37498	5.63e-13	6.82e-12	18.7224
212789_at	NCAPD3	23310	1.28644	0.987441	1.58543	7.87757	10.0801	3.8e-22	1.56e-20	39.4691
201340_s_at	ENC1	8507	1.78451	1.66373	1.90529	7.63512	7.58811	1.28e-13	1.69e-12	20.1713
243000_at	CDK6	1021	1.37673	1.21122	1.54224	5.26809	6.79303	2.7e-11	2.56e-10	14.9425
204334_at	KLF7	8609	1.20682	1.00255	1.41109	6.58581	7.30955	8.81e-13	1.04e-11	18.2844
222557_at	STMN3	50861	1.25492	1.0228	1.48705	6.99991	4.31023	1.91e-05	7.23e-05	1.93475
227174_at	WDR72	256764	1.62934	1.45266	1.80602	6.49069	3.14123	0.00176712	0.00447299	-2.29966
218574_s_at	LMCD1	29995	1.25479	1.03198	1.47761	6.73852	6.52606	1.46e-10	1.26e-09	13.2971
201710_at	MYBL2	4605	1.25717	1.1282	1.38614	7.30688	7.77979	3.29e-14	4.71e-13	21.5033
219588_s_at	NCAPG2	54892	1.55946	1.16636	1.95256	7.16354	9.3279	2.19e-19	6.24e-18	33.2117
224894_at	YAP1	10413	1.06688	0.875934	1.25782	9.04535	7.86204	1.82e-14	2.71e-13	22.0831
223666_at	SNX5	27131	1.05871	0.771597	1.34582	6.33138	5.92471	5.33e-09	3.6e-08	9.80153
222608_s_at	ANLN	54443	2.67698	2.49608	2.85787	8.08742	12.0711	4.02e-30	4.55e-28	57.591
201911_s_at	FARP1	10160	1.10069	0.966415	1.23497	7.86979	5.61071	3.11e-08	1.87e-07	8.09527
204252_at	CDK2	1017	1.11949	0.713157	1.52583	7.4419	7.44699	3.43e-13	4.29e-12	19.2082
200787_s_at	PEA15	8682	1.14712	1.02644	1.2678	8.08752	8.05627	4.41e-15	7.12e-14	23.4717
221436_s_at	CDCA3	83461	1.46626	1.22846	1.70405	7.55947	9.68172	1.15e-20	3.89e-19	36.1113
200750_s_at	RAN	5901	1.29836	1.05097	1.54575	11.262	12.7912	3.22e-33	5.53e-31	64.6359
207173_x_at	CDH11	1009	1.86203	1.33738	2.38667	8.46083	6.15947	1.36e-09	1.01e-08	11.1309
201251_at	PKM	5315	1.03914	0.687637	1.39063	10.3412	6.29782	5.92e-10	4.67e-09	11.9356
218894_s_at	MAGOHB	55110	1.05523	0.500607	1.60985	6.11864	7.68125	6.64e-14	9.13e-13	20.8152
222077_s_at	RACGAP1	29127	1.31536	1.11414	1.51657	9.17143	8.82538	1.25e-17	2.86e-16	29.2319
209321_s_at	ADCY3	109	1.19108	0.939228	1.44293	6.741	8.44032	2.48e-16	4.8e-15	26.2967
209431_s_at	PATZ1	23598	1.10739	0.901929	1.31284	7.00354	7.97786	7.84e-15	1.22e-13	22.9079
224523_s_at	CMSS1	84319	1.69469	1.13311	2.25628	8.06823	11.3315	4.71e-27	3.5e-25	50.6137
223349_s_at	BOK	666	1.01187	0.837676	1.18606	6.82938	5.43133	8.2e-08	4.6e-07	7.15794
224753_at	CDCA5	113130	1.72668	1.51451	1.93884	7.70114	10.514	8.35e-24	4.21e-22	43.2334
213909_at	LRRC15	131578	1.27253	1.03472	1.51034	6.20745	4.8024	1.99e-06	8.98e-06	4.09113
222757_s_at	MAP3K20	51776	2.35757	1.9942	2.72094	7.80163	14.705	6.71e-42	3.88e-39	84.4027
226134_s_at	MSI2	124540	1.10347	0.851312	1.35563	8.01933	6.78199	2.9e-11	2.74e-10	14.8734
209792_s_at	KLK10	5655	2.39809	2.2527	2.54347	7.24518	5.29278	1.7e-07	9.11e-07	6.45282
209295_at	TNFRSF10B	8795	1.07102	0.806403	1.33564	8.38225	6.8075	2.46e-11	2.35e-10	15.0333
227759_at	PCSK9	255738	1.30675	1.03159	1.58191	6.79697	6.34075	4.57e-10	3.65e-09	12.1885
205342_s_at	SULT1C2	6819	1.19023	0.626445	1.75401	5.53625	3.54708	0.000420651	0.00122273	-0.973518
229538_s_at	IQGAP3	128239	1.73662	1.54387	1.92937	7.08921	10.216	1.16e-22	5.06e-21	40.6363
202570_s_at	DLGAP4	22839	1.04715	0.630653	1.46365	6.83131	10.7755	7.93e-25	4.52e-23	45.5543
222449_at	PMEPA1	56937	1.89093	1.60542	2.17643	9.24101	7.42022	4.12e-13	5.1e-12	19.0271
228033_at	E2F7	144455	1.69485	1.59129	1.79841	5.70928	6.70916	4.62e-11	4.25e-10	14.4195
203367_at	DUSP14	11072	1.9451	1.75349	2.1367	6.71609	13.7049	2.75e-37	7.77e-35	73.8984
201587_s_at	IRAK1	3654	1.15644	0.931644	1.38124	9.7271	9.43769	8.83e-20	2.66e-18	34.103
242438_at	ASXL1	171023	1.31743	1.13101	1.50386	6.49626	6.10037	1.92e-09	1.39e-08	10.792
1555882_at	SPIN3	169981	1.04657	0.915762	1.17739	5.10872	3.96551	8.23e-05	0.000275081	0.554742
209152_s_at	TCF3	6929	1.0609	0.800242	1.32155	6.58976	7.82587	2.36e-14	3.46e-13	21.8275
218712_at	C1orf109	54955	1.14963	0.994347	1.30492	6.20789	10.9275	1.99e-25	1.21e-23	46.9207
200755_s_at	CALU	813	1.27842	0.960502	1.59633	8.89223	10.4987	9.57e-24	4.79e-22	43.0986
202196_s_at	DKK3	27122	1.297	1.16926	1.42475	6.47673	5.51986	5.1e-08	2.96e-07	7.61714
226311_at	ADAMTS2	9509	2.87089	2.35449	3.38729	7.19217	8.78759	1.68e-17	3.79e-16	28.9394
231887_s_at	PALD1	27143	1.13329	0.899576	1.36701	6.30114	6.75694	3.4e-11	3.18e-10	14.7168
205499_at	SRPX2	27286	2.07598	1.75713	2.39482	6.83462	6.59424	9.54e-11	8.4e-10	13.7119
202779_s_at	UBE2S	27338	1.81562	1.66427	1.96696	8.78713	9.55578	3.31e-20	1.06e-18	35.0701
213230_at	CDR2L	30850	1.28042	0.945941	1.61489	6.09382	8.38613	3.75e-16	7.09e-15	25.8919
203062_s_at	MDC1	9656	1.0635	0.918033	1.20897	7.05599	7.33506	7.4e-13	8.85e-12	18.4549
209567_at	RRS1	23212	1.33393	1.10135	1.5665	8.61182	11.0627	5.73e-26	3.8e-24	48.1469
213338_at	TMEM158	25907	1.99803	1.80717	2.18889	7.32436	8.62886	5.81e-17	1.22e-15	27.7213
204318_s_at	GTSE1	51512	1.18195	1.03159	1.33231	6.4597	6.31612	5.3e-10	4.2e-09	12.0432
222988_s_at	TMEM9	252839	1.21574	0.818611	1.61286	8.73797	8.9813	3.62e-18	8.92e-17	30.4489
217805_at	ILF3	3609	1.10573	0.799423	1.41204	8.02644	11.2914	6.85e-27	4.98e-25	50.243
219646_at	DEF8	54849	1.0325	0.814011	1.251	6.9714	8.26621	9.26e-16	1.67e-14	25.0032
238617_at	KIF26B	55083	1.2442	1.02753	1.46087	5.39587	4.84923	1.59e-06	7.3e-06	4.30753
221987_s_at	TSR1	55720	1.13895	0.625707	1.6522	6.65401	8.45629	2.2e-16	4.3e-15	26.4165
222433_at	ENAH	55740	1.00871	0.712347	1.30508	8.84583	6.27685	6.72e-10	5.24e-09	11.8126
224835_at	GPCPD1	56261	1.04667	0.698995	1.39435	7.60521	4.44584	1.05e-05	4.16e-05	2.5072
226237_at	COL8A1	1295	2.58273	2.43869	2.72677	7.33762	6.42662	2.7e-10	2.23e-09	12.6987
235296_at	EIF5A2	56648	1.19754	1.02425	1.37084	5.34584	5.81331	1.01e-08	6.51e-08	9.18673
223057_s_at	XPO5	57510	1.37307	0.924532	1.82161	7.41807	12.3723	2.1e-31	2.75e-29	60.5095
226777_at	ADAM12	8038	2.26076	2.03319	2.48834	5.88781	5.99655	3.52e-09	2.45e-08	10.2035
218479_s_at	XPO4	64328	1.05415	0.885781	1.22253	5.36947	6.28495	6.4e-10	5.01e-09	11.8601
219202_at	RHBDF2	79651	1.53367	1.22284	1.8445	6.78215	11.9167	1.8e-29	1.83e-27	56.1127
218898_at	TLCD3A	79850	1.2708	1.04966	1.49193	7.63722	7.9163	1.23e-14	1.86e-13	22.4683
203256_at	CDH3	1001	2.97566	2.85836	3.09296	8.18743	14.672	9.58e-42	5.31e-39	84.0502
200770_s_at	LAMC1	3915	1.16657	0.945504	1.38764	8.28357	9.84851	2.79e-21	1.01e-19	37.5053
203417_at	MFAP2	4237	2.2068	1.86513	2.54848	7.71209	8.52002	1.35e-16	2.7e-15	26.896
208502_s_at	PITX1	5307	1.17957	0.971699	1.38744	6.60085	6.3465	4.41e-10	3.53e-09	12.2225
201063_at	RCN1	5954	1.0441	0.79067	1.29753	9.69041	8.48752	1.73e-16	3.42e-15	26.651
201563_at	SORD	6652	1.64165	1.42272	1.86058	9.33493	9.94272	1.24e-21	4.73e-20	38.3002
205990_s_at	WNT5A	7474	1.92873	1.74448	2.11299	7.31903	7.90433	1.34e-14	2.02e-13	22.3831
217388_s_at	KYNU	8942	1.11254	0.849854	1.37523	5.71765	3.68241	0.00025237	0.000768028	-0.496981
215646_s_at	VCAN	1462	2.30979	1.87821	2.74138	7.83589	6.46185	2.18e-10	1.82e-09	12.9098
229242_at	TNFSF15	9966	1.21109	1.06158	1.3606	7.09367	7.04635	5.17e-12	5.43e-11	16.5558
204420_at	FOSL1	8061	1.10487	0.828819	1.38092	5.90805	5.50612	5.49e-08	3.17e-07	7.54544
213823_at	HOXA11	3207	1.04576	0.793372	1.29814	6.8069	5.69743	1.93e-08	1.19e-07	8.55823
200993_at	IPO7	10527	1.01208	0.763843	1.26032	9.53329	8.01525	5.97e-15	9.44e-14	23.1762
205129_at	NPM3	10360	1.29038	1.03519	1.54557	6.85074	7.50413	2.31e-13	2.94e-12	19.5963
209183_s_at	DEPP1	11067	1.24452	0.948755	1.54028	7.42651	5.07937	5.1e-07	2.53e-06	5.3992
217996_at	PHLDA1	22822	3.03257	2.78245	3.28269	8.67609	11.9053	2.01e-29	2e-27	56.0035
210976_s_at	PFKM	5213	1.0052	0.765362	1.24503	8.59517	7.20624	1.78e-12	2e-11	17.5996
202589_at	TYMS	7298	1.11239	0.917407	1.30736	9.28703	5.91873	5.52e-09	3.72e-08	9.76825
202431_s_at	MYC	4609	1.90159	1.47046	2.33273	10.9881	10.1378	2.3e-22	9.59e-21	39.9635
235153_at	RNF183	138065	1.27057	1.07639	1.46476	5.74071	5.8062	1.05e-08	6.76e-08	9.14781
202834_at	AGT	183	2.0395	1.80156	2.27745	7.23767	7.47178	2.89e-13	3.65e-12	19.3763
201289_at	CCN1	3491	1.02281	0.860623	1.18499	8.94256	3.54967	0.000416616	0.00121152	-0.964547
231779_at	IRAK2	3656	1.03892	0.921408	1.15643	6.58526	5.3428	1.31e-07	7.14e-07	6.70551
201147_s_at	TIMP3	7078	1.23634	1.09798	1.3747	7.54532	3.92105	9.86e-05	0.000325532	0.384691
204682_at	LTBP2	4053	1.19259	1.0342	1.35098	6.93108	6.13853	1.53e-09	1.13e-08	11.0105
202718_at	IGFBP2	3485	1.06396	0.899523	1.22841	8.61164	2.73957	0.00633904	0.0140669	-3.45863
212014_x_at	CD44	960	1.97721	1.73566	2.21875	8.6747	11.9586	1.2e-29	1.26e-27	56.5123
200903_s_at	AHCY	191	1.64646	1.53383	1.75909	9.96468	10.946	1.68e-25	1.03e-23	47.0879
231240_at	DIO2	1734	1.80608	1.61807	1.99408	5.4744	6.08091	2.15e-09	1.55e-08	10.681
213459_at	RPL37A	6168	1.34332	1.08857	1.59806	6.19128	6.12947	1.62e-09	1.19e-08	10.9585
209488_s_at	RBPMS	11030	1.56455	1.34064	1.78845	7.73725	6.9158	1.22e-11	1.22e-10	15.7181
1553979_at	ZNF121	7675	1.25857	1.15018	1.36696	9.17266	8.38139	3.88e-16	7.33e-15	25.8565
225150_s_at	RTKN	6242	1.19522	0.84058	1.54985	7.63539	8.45126	2.28e-16	4.44e-15	26.3787
227103_s_at	ECE2	9718	1.11262	0.817729	1.40752	6.78512	8.33525	5.51e-16	1.02e-14	25.5136
225578_at	MZT1	440145	1.23026	0.885157	1.57537	8.59889	6.92089	1.18e-11	1.18e-10	15.7505
204866_at	JADE3	9767	1.33113	1.10963	1.55264	7.07896	7.63815	9.01e-14	1.21e-12	20.5164
228754_at	SLC6A6	6533	2.9652	2.84172	3.08867	9.0027	13.4546	3.7e-36	9.22e-34	71.3274
227566_at	NTM	50863	1.76182	1.62074	1.90291	6.37113	4.65711	3.97e-06	1.7e-05	3.43202
209071_s_at	RGS5	8490	1.14186	1.08769	1.19603	9.20781	4.69005	3.4e-06	1.47e-05	3.57979
203418_at	CCNA2	890	1.60083	1.48394	1.71773	7.08861	7.83146	2.27e-14	3.34e-13	21.8669
208788_at	ELOVL5	60481	1.42123	1.17639	1.66607	8.98495	6.13474	1.57e-09	1.15e-08	10.9887
202580_x_at	FOXM1	2305	1.60146	1.2387	1.96423	7.3508	8.00523	6.42e-15	1.01e-13	23.1042
220658_s_at	ARNTL2	56938	1.44446	1.11182	1.77711	5.67315	7.10509	3.5e-12	3.76e-11	16.937
212372_at	MYH10	4628	1.21815	1.00898	1.42732	7.65212	4.59927	5.2e-06	2.17e-05	3.17487
209335_at	DCN	1634	-1.08946	-1.28074	-0.898174	7.61922	-3.31198	0.00098334	0.00263261	-1.76061
242093_at	SYTL5	94122	-1.5039	-1.68362	-1.32418	5.652	-4.571	5.92e-06	2.45e-05	3.05027
228531_at	SAMD9	54809	-2.04435	-2.35999	-1.72872	5.98609	-7.61551	1.06e-13	1.41e-12	20.3601
220622_at	LRRC31	79782	-2.00083	-2.15364	-1.84801	5.65372	-6.58337	1.02e-10	8.97e-10	13.6455
202946_s_at	BTBD3	22903	-1.33046	-1.44142	-1.21951	7.50332	-8.29057	7.71e-16	1.4e-14	25.1828
222838_at	SLAMF7	57823	-1.07117	-1.41726	-0.725086	6.05525	-3.82754	0.000143333	0.000459096	0.0329112
223059_s_at	FAM107B	83641	-1.67033	-1.83025	-1.51041	7.95455	-7.68398	6.51e-14	8.97e-13	20.8341
209074_s_at	FAM107A	11170	-1.55769	-2.15003	-0.965349	5.31134	-8.83567	1.15e-17	2.64e-16	29.3117
202502_at	ACADM	34	-1.19542	-1.42429	-0.966541	8.44942	-7.0951	3.74e-12	4e-11	16.8719
222507_s_at	TMEM9B	56674	-1.29123	-1.53546	-1.047	8.05076	-8.71034	3.08e-17	6.71e-16	28.3444
224009_x_at	DHRS9	10170	-4.54892	-4.72672	-4.37113	6.39815	-11.3358	4.52e-27	3.38e-25	50.6536
1558214_s_at	CTNNA1	1495	-1.11613	-1.28714	-0.945126	7.6378	-5.38528	1.05e-07	5.78e-07	6.92176
206198_s_at	CEACAM7	1087	-6.0262	-6.38891	-5.6635	6.95621	-10.1423	2.21e-22	9.23e-21	40.0021
238750_at	CCL28	56477	-2.77079	-3.19501	-2.34656	7.2404	-8.69549	3.46e-17	7.46e-16	28.2306
227189_at	CPNE5	57699	-1.32958	-1.59821	-1.06095	5.2383	-8.62942	5.79e-17	1.21e-15	27.7256
204378_at	BCAS1	8537	-2.28611	-2.44212	-2.1301	6.28596	-10.0152	6.67e-22	2.64e-20	38.9153
241869_at	APOL6	80830	-1.12643	-1.36019	-0.892677	5.86158	-4.27233	2.26e-05	8.41e-05	1.77774
226353_at	SPPL2A	84888	-1.98937	-2.17838	-1.80036	8.84835	-13.1391	9.47e-35	1.93e-32	68.1218
224823_at	MYLK	4638	-1.25502	-1.70853	-0.801522	9.49165	-4.05464	5.7e-05	0.000196032	0.901172
230323_s_at	TMEM45B	120224	-1.89686	-2.16353	-1.63019	9.05061	-8.07948	3.72e-15	6.06e-14	23.6395
214142_at	ZG16	653808	-5.82996	-6.08938	-5.57055	7.49886	-10.073	4.04e-22	1.65e-20	39.4087
235054_at	NUDT16	131870	-1.17042	-1.30768	-1.03316	5.63181	-9.07341	1.73e-18	4.41e-17	31.1755
1554450_s_at	MIER3	166968	-2.82664	-3.05587	-2.5974	6.03623	-14.4948	6.44e-41	3.07e-38	82.166
242417_at	PLEKHA7	144100	-1.31392	-1.45752	-1.17033	6.26543	-10.7979	6.48e-25	3.73e-23	45.7547
208677_s_at	BSG	682	-1.54996	-1.833	-1.26693	9.76246	-9.46505	7.04e-20	2.14e-18	34.3263
205403_at	IL1R2	7850	-2.26927	-2.44202	-2.09653	7.20559	-6.86702	1.67e-11	1.64e-10	15.4086
212041_at	ATP6V0D1	9114	-1.28765	-1.47255	-1.10276	9.53077	-10.1936	1.41e-22	6.09e-21	40.4434
230924_at	TTLL6	284076	-1.74093	-1.8955	-1.58636	5.128	-13.7615	1.52e-37	4.59e-35	74.4828
213317_at	CLIC5	53405	-2.93803	-3.14673	-2.72933	7.69052	-9.73346	7.42e-21	2.56e-19	36.542
228494_at	PPP1R9A	55607	-1.2152	-1.47856	-0.951845	5.94773	-3.31507	0.000972717	0.00260803	-1.75059
231829_at	MAVS	57506	-1.25379	-2.1403	-0.367285	6.32652	-6.15581	1.39e-09	1.03e-08	11.1099
205384_at	FXYD1	5348	-1.22939	-1.42268	-1.03611	5.44595	-7.99587	6.88e-15	1.08e-13	23.037
218392_x_at	SFXN1	94081	-1.13011	-1.61161	-0.648601	7.43572	-8.00571	6.4e-15	1.01e-13	23.1077
205627_at	CDA	978	-2.36539	-2.69175	-2.03903	6.64145	-8.78818	1.68e-17	3.78e-16	28.9439
207463_x_at	PRSS3	5646	-1.06533	-1.36402	-0.766633	9.37974	-5.95897	4.38e-09	3e-08	9.99272
206271_at	TLR3	7098	-2.60245	-2.77555	-2.42936	5.39435	-10.7506	9.94e-25	5.58e-23	45.3317
209847_at	CDH17	1015	-1.16361	-1.32696	-1.00027	10.8634	-4.93681	1.04e-06	4.9e-06	4.71749
202242_at	TSPAN7	7102	-3.15724	-3.62341	-2.69107	6.58257	-11.5363	6.84e-28	5.68e-26	52.5179
204633_s_at	RPS6KA5	9252	-1.0884	-1.23193	-0.944866	7.39714	-6.55466	1.22e-10	1.06e-09	13.4707
205929_at	GPA33	10223	-2.30899	-2.3838	-2.23418	9.55936	-8.17357	1.85e-15	3.15e-14	24.3236
202003_s_at	ACAA2	10449	-1.65005	-2.0342	-1.26591	9.71059	-10.4382	1.64e-23	7.94e-22	42.5677
219059_s_at	LYVE1	10894	-1.94332	-2.12223	-1.76442	5.05822	-10.5069	8.89e-24	4.47e-22	43.1713
242317_at	HIGD1A	25994	-3.31037	-3.82819	-2.79256	6.45089	-15.8712	1.85e-47	1.8e-44	97.0684
219093_at	PID1	55022	-1.93407	-2.48354	-1.38459	6.15091	-7.27083	1.15e-12	1.33e-11	18.0268
208653_s_at	CD164	8763	-1.22197	-1.65064	-0.793302	9.29785	-6.8827	1.51e-11	1.49e-10	15.5079
238103_at	SMIM31	100505989	-2.09387	-2.71878	-1.46896	6.61323	-5.94339	4.79e-09	3.26e-08	9.90567
207259_at	ANKRD40CL	55018	-2.60383	-3.06835	-2.13931	6.426	-9.16592	8.2e-19	2.18e-17	31.9108
210962_s_at	AKAP9	10142	-1.38777	-1.59863	-1.17692	8.21721	-8.02529	5.54e-15	8.8e-14	23.2485
206709_x_at	GPT	2875	-1.12848	-1.37008	-0.886873	5.60476	-13.709	2.63e-37	7.53e-35	73.9402
220073_s_at	PLEKHG6	55200	-1.04394	-1.17998	-0.907897	7.24335	-6.62889	7.68e-11	6.84e-10	13.9242
206143_at	SLC26A3	1811	-5.27818	-5.49008	-5.06629	8.04892	-7.54214	1.77e-13	2.28e-12	19.856
203672_x_at	TPMT	7172	-1.16441	-1.31127	-1.01754	7.19043	-7.19129	1.96e-12	2.2e-11	17.5012
214440_at	NAT1	9	-1.69381	-1.97124	-1.41637	7.68672	-7.93839	1.05e-14	1.6e-13	22.6257
204041_at	MAOB	4129	-1.04154	-1.1772	-0.905877	6.26132	-4.02056	6.56e-05	0.000223122	0.76786
205309_at	SMPDL3B	27293	-1.17604	-1.47894	-0.873132	5.23588	-6.73455	3.93e-11	3.64e-10	14.5773
227379_at	MBOAT1	154141	-1.29019	-1.76986	-0.810523	7.00872	-7.10801	3.43e-12	3.7e-11	16.956
1552370_at	C4orf33	132321	-1.04016	-1.41555	-0.664778	6.15228	-5.79251	1.13e-08	7.26e-08	9.0731
1552365_at	SCIN	85477	-3.54297	-3.69926	-3.38668	5.63995	-9.83385	3.16e-21	1.14e-19	37.3821
242055_at	PSMG4	389362	-1.54722	-2.16509	-0.929345	5.42592	-6.88255	1.51e-11	1.49e-10	15.5069
202488_s_at	FXYD3	5349	-2.22636	-2.36012	-2.09259	8.77814	-9.85532	2.63e-21	9.59e-20	37.5626
219383_at	PRR5L	79899	-1.57113	-1.86541	-1.27686	6.36684	-8.45502	2.22e-16	4.33e-15	26.4069
224209_s_at	GDA	9615	-1.3177	-1.64357	-0.991835	7.37274	-4.56807	6e-06	2.48e-05	3.03739
212522_at	PDE8A	5151	-1.36338	-1.53528	-1.19148	7.96989	-10.6811	1.86e-24	1.01e-22	44.7119
227692_at	GNAI1	2770	-1.47675	-1.61152	-1.34199	6.29856	-5.23626	2.29e-07	1.19e-06	6.16996
226030_at	ACADSB	36	-1.13195	-1.50408	-0.759818	5.57956	-5.94974	4.62e-09	3.15e-08	9.94109
204497_at	ADCY9	115	-1.46505	-1.63722	-1.29288	7.25814	-9.58578	2.57e-20	8.28e-19	35.3173
215672_s_at	AHCYL2	23382	-3.21222	-3.63009	-2.79434	6.27628	-14.3318	3.68e-40	1.54e-37	80.4409
1555963_x_at	B3GNT7	93010	-2.58157	-2.71544	-2.4477	5.72951	-7.82413	2.39e-14	3.5e-13	21.8152
235076_at	CALCOCO2	10241	-1.24175	-1.51115	-0.972351	6.88441	-11.7265	1.12e-28	1.01e-26	54.3062
207181_s_at	CASP7	840	-1.73389	-2.02513	-1.44264	8.5931	-12.3808	1.93e-31	2.54e-29	60.592
209772_s_at	CD24	100133941	-1.26377	-1.48593	-1.04162	11.2025	-5.02099	6.83e-07	3.32e-06	5.1179
226702_at	CMPK2	129607	-1.06385	-1.21769	-0.910017	7.10432	-3.67882	0.000255874	0.000777818	-0.509867
205927_s_at	CTSE	1510	-1.53883	-1.70449	-1.37317	6.62034	-3.47318	0.000552228	0.0015648	-1.2265
239525_at	CTTNBP2NL	55917	-1.00436	-1.15235	-0.856369	5.88318	-7.04866	5.09e-12	5.36e-11	16.5707
205242_at	CXCL13	10563	-2.23951	-2.41594	-2.06307	5.41733	-5.0711	5.31e-07	2.64e-06	5.35918
204751_x_at	DSC2	1824	-2.4822	-2.64826	-2.31613	7.27039	-10.6897	1.72e-24	9.37e-23	44.7885
209368_at	EPHX2	2053	-1.74192	-1.99108	-1.49276	7.05565	-8.45796	2.17e-16	4.25e-15	26.429
224345_x_at	FAM162A	26355	-1.15057	-1.58269	-0.718462	10.7426	-9.54939	3.49e-20	1.11e-18	35.0176
230645_at	FRMD3	257019	-2.62796	-2.98206	-2.27387	5.58908	-8.72229	2.81e-17	6.13e-16	28.4362
225604_s_at	GLIPR2	152007	-1.53411	-1.82498	-1.24325	5.95356	-6.86045	1.75e-11	1.71e-10	15.367
212510_at	GPD1L	23171	-1.70898	-2.03574	-1.38221	8.54862	-11.9352	1.5e-29	1.54e-27	56.289
204149_s_at	GSTM4	2948	-1.07459	-1.36156	-0.78762	6.60178	-5.0451	6.05e-07	2.97e-06	5.2337
202070_s_at	IDH3A	3419	-1.59678	-1.73926	-1.4543	7.64357	-10.6191	3.26e-24	1.73e-22	44.1614
212196_at	IL6ST	3572	-1.05831	-1.44022	-0.676392	7.5765	-5.86878	7.35e-09	4.86e-08	9.49157
214352_s_at	KRAS	3845	-1.15293	-1.39825	-0.907607	8.53362	-4.4979	8.27e-06	3.34e-05	2.73141
200796_s_at	MCL1	4170	-1.48936	-1.65312	-1.3256	6.5428	-6.41888	2.83e-10	2.34e-09	12.6525
223242_s_at	MFSD11	79157	-1.02729	-1.1795	-0.875079	7.59113	-9.19296	6.58e-19	1.79e-17	32.1268
221856_s_at	MINDY1	55793	-1.23157	-1.69986	-0.763279	6.77148	-12.658	1.22e-32	1.96e-30	63.3159
202959_at	MMUT	4594	-1.18713	-1.32505	-1.04922	6.63743	-7.36026	6.23e-13	7.51e-12	18.6236
232428_at	MOGAT2	80168	-2.7315	-3.03271	-2.43029	6.05903	-10.771	8.26e-25	4.68e-23	45.5144
205552_s_at	OAS1	4938	-1.19553	-1.40842	-0.982642	8.01006	-5.6358	2.71e-08	1.64e-07	8.22857
1554691_a_at	PACSIN2	11252	-1.45036	-1.67364	-1.22708	7.34016	-13.3933	6.97e-36	1.65e-33	70.701
205160_at	PEX11A	8800	-1.58792	-1.83912	-1.33671	6.63446	-11.6236	2.99e-28	2.58e-26	53.3367
201409_s_at	PPP1CB	5500	-1.11349	-1.31143	-0.915542	9.07545	-9.05694	1.98e-18	5e-17	31.0452
202545_at	PRKCD	5580	-1.07206	-1.33997	-0.804152	7.39674	-9.03854	2.29e-18	5.75e-17	30.8998
1552797_s_at	PROM2	150696	-1.86721	-1.98092	-1.75349	5.91771	-6.0088	3.28e-09	2.29e-08	10.2725
57540_at	RBKS	64080	-1.4034	-1.79504	-1.01176	6.3607	-10.3627	3.2e-23	1.48e-21	41.9088
218510_x_at	RETREG1	54463	-2.18992	-2.39604	-1.9838	7.46509	-8.66774	4.3e-17	9.16e-16	28.0181
203225_s_at	RFK	55312	-1.20512	-1.33561	-1.07463	8.46403	-9.27068	3.49e-19	9.82e-18	32.7502
223168_at	RHOU	58480	-1.90575	-2.36999	-1.44151	8.12955	-10.3654	3.12e-23	1.45e-21	41.932
204040_at	RNF144A	9781	-1.03664	-1.15694	-0.916338	6.58	-5.3412	1.32e-07	7.19e-07	6.69741
214433_s_at	SELENBP1	8991	-2.8144	-2.9622	-2.66661	9.34159	-8.97329	3.86e-18	9.49e-17	30.386
212797_at	SORT1	6272	-1.26868	-1.54092	-0.996431	5.01234	-6.85421	1.82e-11	1.77e-10	15.3276
212730_at	SYNM	23336	-1.44816	-1.81275	-1.08357	6.46418	-3.53746	0.000435928	0.00126227	-1.00671
225840_at	TEF	7008	-1.14126	-1.36565	-0.916868	6.55796	-9.50719	4.96e-20	1.55e-18	34.6711

## Sheet: Supplementary Table 5
Supplementary table : Top 25 hub genes and their ranks by MCC method
Top 25 in network string_interactions_short.tsv ranked by MCC method
Rank	Name	Score
1	MYC	474636
2	CDK6	466681
3	CDKN1A	462538
4	BCL2L11	448088
5	MCL1	447964
6	CYCS	446791
7	CCNA2	441706
8	CDK2	425677
9	CDH1	420502
10	KRAS	419848
11	CD44	46019
12	CASP7	41880
13	FOXM1	32609
14	MYBL2	26768
15	TYMS	16599
16	RACGAP1	16570
17	CDCA5	16560
18	ANLN	15169
19	E2F7	12361
20	CDCA3	10105
21	CDKN2B	7226
22	GTSE1	5882
23	NCAPG2	5051
24	KIT	3145
25	KLF4	2398

## Sheet: Supplementary Table 6
Supplementary table : Differentially expression analysis of validation dataset GSE44076
PROBEID	SYMBOL	ENTREZID	logFC	CI.L	CI.R	AveExpr	t	P.Value	adj.P.Val	B
11729583_x_at	CA1	759	-7.81306	-8.00075	-7.62538	9.2838	-35.8384	5.25e-100	5.87e-97	217.897
11728771_a_at	CLCA4	22802	-7.35269	-7.56104	-7.14433	9.30988	-28.393	7.41e-80	1.03e-77	171.634
11737294_a_at	TMIGD1	388364	-7.00155	-7.08964	-6.91345	7.34519	-40.3043	8.5e-111	2.61e-107	242.634
11726764_at	AQP8	343	-6.95102	-7.06068	-6.84135	8.01474	-39.6381	3.04e-109	6.79e-106	239.075
11732838_at	GUCA2B	2981	-6.74662	-6.83746	-6.65578	7.80148	-43.5536	4.12e-118	2.02e-114	259.378
11733744_at	MS4A12	54860	-6.66858	-6.74908	-6.58808	9.092	-29.9311	2.95e-84	6.35e-82	181.743
11722059_at	ZG16	653808	-6.49593	-6.66038	-6.33147	10.1432	-25.2251	2.18e-70	1.2e-68	149.873
11730973_a_at	CA4	762	-6.28692	-6.38646	-6.18738	8.38638	-30.837	8.66e-87	2.53e-84	187.559
11731957_at	GUCA2A	2980	-6.14667	-6.25442	-6.03893	9.99618	-34.1164	1.35e-95	1.03e-92	207.781
11724538_a_at	ABCG2	9429	-5.82242	-5.90257	-5.74227	6.8545	-40.1409	2.04e-110	5.55e-107	241.765
11717820_a_at	SLC4A4	8671	-5.72231	-5.79959	-5.64504	8.5114	-30.7107	1.94e-86	5.48e-84	186.754
11758028_s_at	FOXQ1	94234	5.46476	5.34162	5.58789	5.91061	36.7046	3.6e-102	5.2e-99	222.861
11730779_at	ADH1C	126	-5.45206	-5.55276	-5.35137	8.87181	-23.4271	8.97e-65	3.17e-63	136.964
11751355_a_at	CEACAM7	1087	-5.44008	-5.61542	-5.26475	9.11583	-26.5372	2.24e-74	1.77e-72	159.04
11730765_at	CD177	57126	-5.37007	-5.42885	-5.3113	6.24967	-26.6074	1.38e-74	1.11e-72	159.524
11733115_a_at	CA2	760	-5.30296	-5.38292	-5.22301	10.0772	-27.3302	9.66e-77	9.8e-75	164.475
11722994_s_at	ADH1B//ADH1A//ADH1C	125//124//126	-5.07924	-5.16843	-4.99005	9.13926	-25.0906	5.64e-70	3.04e-68	148.921
11759464_at	OTOP2	92736	-5.05102	-5.34253	-4.75952	5.77229	-38.9508	1.28e-107	2.41e-104	235.356
11723899_a_at	DHRS9	10170	-5.01971	-5.10887	-4.93056	8.36526	-25.4738	3.76e-71	2.23e-69	151.627
11728397_at	MT1M	4499	-4.98111	-5.20457	-4.75766	7.44158	-24.7567	6.08e-69	3e-67	146.548
11728232_a_at	CLDN1	9076	4.94608	4.84478	5.04737	5.93655	46.3529	4.39e-124	9.9e-120	273.036
11753736_s_at	MT1JP//MT1M//MT1P3	4498//4499//140851	-4.91208	-5.08173	-4.74243	7.07007	-25.128	4.33e-70	2.36e-68	149.186
11722995_at	ADH1B	125	-4.90982	-5.06715	-4.75248	6.84077	-23.0266	1.68e-63	5.45e-62	134.035
11755975_x_at	PKIB	5570	-4.89006	-4.97783	-4.80229	8.60934	-30.4676	9.22e-86	2.38e-83	185.2
11718841_s_at	CXCL8	3576	4.85567	4.78344	4.92791	6.95278	24.2328	2.6e-67	1.12e-65	142.797
11728746_a_at	CLCA1	1179	-4.84288	-4.912	-4.77377	9.11756	-16.4513	1.33e-41	1.1e-40	83.6923
11729538_at	LYPD8	646627	-4.83888	-4.9459	-4.73187	9.12462	-23.6046	2.46e-65	9e-64	138.255
11746965_a_at	ANPEP	290	-4.83498	-4.92411	-4.74584	7.14597	-24.2767	1.9e-67	8.33e-66	143.113
11735833_a_at	CEMIP	57214	4.77373	4.63419	4.91327	5.3355	46.2264	8.06e-124	9.9e-120	272.433
11723302_a_at	CHGA	1113	-4.76005	-4.93114	-4.58897	8.3981	-27.22	2.05e-76	1.99e-74	163.725
11723027_at	ITLN1	55600	-4.68914	-4.7569	-4.62138	8.65555	-16.0683	2.73e-40	2.1e-39	80.6745
11759415_at	SLC51B	123264	-4.67632	-4.81227	-4.54037	7.35097	-31.0418	2.35e-87	7.04e-85	188.86
11744099_a_at	HSD17B2	3294	-4.60915	-4.76101	-4.45729	8.29941	-26.1592	3.08e-73	2.19e-71	156.421
11725226_at	CHP2	63928	-4.60147	-4.76787	-4.43506	7.13319	-29.3118	1.68e-82	2.97e-80	177.708
11723826_a_at	C2orf88	84281	-4.56569	-4.66333	-4.46805	7.22079	-35.0759	4.52e-98	4.62e-95	213.46
11756343_a_at	DPEP1	1800	4.56521	4.47173	4.65869	5.39152	24.738	6.95e-69	3.41e-67	146.415
11736648_at	UGT2B17	7367	-4.54011	-4.64828	-4.43193	8.01036	-10.8061	1.49e-22	4.83e-22	39.9813
11720105_a_at	SLC26A2	1836	-4.52855	-4.61998	-4.43711	9.1567	-26.9757	1.09e-75	9.78e-74	162.055
11724490_x_at	AKR1B10	57016	-4.52726	-4.74483	-4.30969	8.92628	-22.7885	9.72e-63	3e-61	132.285
11733581_a_at	CA7	766	-4.52127	-4.58799	-4.45456	5.51522	-39.6931	2.26e-109	5.55e-106	239.37
11729832_s_at	CLDN8	9073	-4.46806	-4.56379	-4.37233	6.40522	-19.2838	3.15e-51	4.45e-50	105.818
11763100_x_at	MT1JP	4498	-4.44905	-4.6383	-4.2598	6.41337	-24.2334	2.59e-67	1.12e-65	142.802
11729214_a_at	SLC26A3	1811	-4.42881	-4.57029	-4.28732	11.4226	-17.5533	2.27e-45	2.28e-44	92.3511
11742378_a_at	AKR1B15//AKR1B10	441282//57016	-4.33271	-4.46415	-4.20128	6.78146	-26.1683	2.89e-73	2.07e-71	156.484
11724489_s_at	AKR1B10//AKR1B15	57016//441282	-4.30259	-4.36981	-4.23536	7.82308	-25.3743	7.58e-71	4.36e-69	150.926
11743657_x_at	HPGD	3248	-4.2555	-4.37631	-4.13469	8.30087	-30.4204	1.25e-85	3.1e-83	184.897
11727597_at	PADI2	11240	-4.20489	-4.29152	-4.11826	8.37827	-27.1146	4.21e-76	3.96e-74	163.005
11731981_a_at	ADTRP	84830	-4.19815	-4.28714	-4.10915	6.41302	-27.3329	9.48e-77	9.66e-75	164.493
11720867_x_at	PLAC8	51316	-4.1601	-4.26231	-4.0579	9.68243	-21.6142	6.06e-59	1.44e-57	123.559
11742762_at	GCG	2641	-4.15605	-4.24989	-4.06221	5.62587	-22.1434	1.16e-60	3.13e-59	127.51
11721557_a_at	ABCA8	10351	-4.13481	-4.21375	-4.05587	6.2594	-37.6601	1.62e-104	2.65e-101	228.241
11754421_a_at	VSIG2	23584	-4.12667	-4.32379	-3.92955	7.69476	-22.4475	1.21e-61	3.49e-60	129.767
11741986_a_at	NXPE4	54827	-4.12614	-4.26762	-3.98466	8.18845	-18.2951	6.83e-48	7.85e-47	98.1484
11730091_at	BEST4	266675	-4.1159	-4.18793	-4.04388	5.82094	-34.426	2.12e-96	1.79e-93	209.625
11728575_a_at	CWH43	80157	-4.08996	-4.25267	-3.92725	5.34027	-30.8204	9.63e-87	2.78e-84	187.454
11735430_at	BEST2	54831	-4.06619	-4.20848	-3.9239	6.10969	-25.5317	2.5e-71	1.51e-69	152.035
11738028_a_at	LAMA1	284217	-4.02456	-4.13778	-3.91134	6.28996	-25.1279	4.33e-70	2.36e-68	149.185
11734396_at	PLAAT2	54979	-4.01829	-4.11737	-3.91922	5.27522	-25.6779	8.93e-72	5.55e-70	153.061
11724847_a_at	GBA3	57733	-4.0022	-4.09394	-3.91046	6.09882	-22.1157	1.42e-60	3.82e-59	127.305
11741266_x_at	UGT2B15	7366	-3.99943	-4.12866	-3.8702	7.83281	-11.3897	1.9e-24	6.73e-24	44.3166
11716486_at	FCGBP	8857	-3.99835	-4.30787	-3.68883	10.4957	-15.677	6.02e-39	4.26e-38	77.5899
11734979_at	BTNL3	10917	-3.98335	-4.2118	-3.7549	7.14868	-26.0183	8.24e-73	5.59e-71	155.44
11728821_a_at	HEPACAM2	253012	-3.97964	-4.04751	-3.91177	7.98146	-17.8291	2.61e-46	2.77e-45	94.5105
11734453_at	C11orf86	254439	-3.97851	-4.08017	-3.87685	5.73515	-30.4419	1.09e-85	2.78e-83	185.035
11733394_at	TRPM6	140803	-3.97657	-4.0711	-3.88204	6.48099	-24.2268	2.72e-67	1.17e-65	142.754
11734320_a_at	SLC17A4	10050	-3.97639	-4.0857	-3.86707	5.53266	-34.4768	1.57e-96	1.37e-93	209.927
11726273_a_at	PCK1	5105	-3.9225	-4.13309	-3.7119	8.59315	-20.8911	1.42e-56	2.85e-55	118.111
11727780_a_at	SCARA5	286133	-3.9075	-4.04246	-3.77254	5.99437	-31.5447	9.77e-89	3.53e-86	192.032
11731688_at	SI	6476	-3.8639	-4.05879	-3.669	7.34688	-16.0869	2.36e-40	1.81e-39	80.8213
11721417_at	SCNN1B	6338	-3.81971	-3.98894	-3.65047	5.43735	-26.2842	1.29e-73	9.53e-72	157.289
11715481_a_at	SST	6750	-3.81849	-4.021	-3.61598	5.0162	-23.512	4.83e-65	1.75e-63	137.582
11758287_s_at	TMEM236	653567	-3.77379	-3.89488	-3.6527	7.77453	-27.6777	9.11e-78	9.99e-76	166.832
11732094_a_at	PYY	5697	-3.77188	-3.86523	-3.67853	5.4741	-24.0589	9.12e-67	3.73e-65	141.545
11724090_s_at	EDN3	1908	-3.76905	-4.04902	-3.48908	6.18241	-28.6204	1.63e-80	2.43e-78	173.148
11723246_s_at	SFRP1	6422	-3.74105	-3.89886	-3.58324	5.1884	-17.6903	7.75e-46	7.99e-45	93.4245
11750410_a_at	UGT1A4//UGT1A10//UGT1A8//UGT1A7//UGT1A6//UGT1A5//UGT1A9//UGT1A1//UGT1A3	54657//54575//54576//54577//54578//54579//54600//54658//54659	-3.72359	-3.80437	-3.64281	7.27576	-22.2963	3.71e-61	1.04e-59	128.646
11731857_x_at	MT1H	4496	-3.72002	-3.80478	-3.63527	7.17464	-20.1083	5.53e-54	9.33e-53	112.154
11736163_a_at	CDKN2B	1030	-3.70081	-3.81467	-3.58696	6.66143	-30.6619	2.65e-86	7.32e-84	186.443
11724282_a_at	UGT1A10//UGT1A8//UGT1A7//UGT1A6//UGT1A5//UGT1A9//UGT1A4//UGT1A1//UGT1A3	54575//54576//54577//54578//54579//54600//54657//54658//54659	-3.69942	-3.79681	-3.60204	7.2632	-22.26	4.86e-61	1.35e-59	128.377
11718163_a_at	UGT1A6//UGT1A10//UGT1A8//UGT1A7//UGT1A5//UGT1A9//UGT1A4//UGT1A1//UGT1A3	54578//54575//54576//54577//54579//54600//54657//54658//54659	-3.68647	-3.76518	-3.60777	7.33595	-22.0445	2.42e-60	6.37e-59	126.774
11725553_at	UGT2A3	79799	-3.66996	-3.84519	-3.49472	6.499	-21.5781	7.95e-59	1.87e-57	123.288
11755928_s_at	MMP1	4312	3.66601	3.49742	3.8346	6.21123	15.924	8.55e-40	6.37e-39	79.537
11731606_at	SCIN	85477	-3.64879	-3.74752	-3.55005	6.87572	-25.5431	2.3e-71	1.4e-69	152.114
11742938_at	ASCL2	430	3.64584	3.5449	3.74679	7.17406	34.8833	1.41e-97	1.28e-94	212.328
11716665_s_at	GDF15	9518	3.63939	3.49095	3.78783	6.72649	24.355	1.08e-67	4.85e-66	143.675
11723411_s_at	PLP1	5354	-3.63034	-3.97804	-3.28265	4.7107	-28.5704	2.27e-80	3.38e-78	172.815
11742379_x_at	AKR1B15	441282	-3.6268	-3.72147	-3.53213	5.79035	-25.6809	8.74e-72	5.45e-70	153.082
11739128_a_at	CDH3	1001	3.59073	3.48929	3.69218	5.55866	43.5547	4.1e-118	2.02e-114	259.384
11728477_at	CXCL3	2921	3.58636	3.45541	3.71731	6.12488	20.9406	9.74e-57	1.97e-55	118.486
11719366_s_at	CXCL1	2919	3.56298	3.48067	3.64528	7.60712	19.2536	3.98e-51	5.57e-50	105.585
11732485_a_at	BTNL8	79908	-3.56092	-3.76342	-3.35841	6.5528	-12.0019	1.83e-26	7.09e-26	48.9397
11744718_a_at	CTHRC1	115908	3.53098	3.42881	3.63315	6.04093	22.1987	7.68e-61	2.09e-59	127.921
11731798_a_at	LGALS2	3957	-3.52058	-3.681	-3.36015	7.18382	-17.707	6.8e-46	7.03e-45	93.555
11734322_at	BMP3	651	-3.50305	-3.67502	-3.33109	4.26591	-35.0365	5.7e-98	5.38e-95	213.229
11725980_at	CFD	1675	-3.49481	-3.58165	-3.40798	7.02265	-22.4409	1.27e-61	3.66e-60	129.718
11721305_a_at	PHLDA1	22822	3.48464	3.41148	3.55781	6.41097	28.3705	8.61e-80	1.18e-77	171.484
11715352_x_at	COL1A1	1277	3.48042	3.36036	3.60048	4.82865	22.1172	1.41e-60	3.78e-59	127.316
11736853_at	LRRC19	64922	-3.47843	-3.64831	-3.30854	8.32314	-22.8784	5.01e-63	1.57e-61	132.946
11739216_x_at	RSAD2	91543	-3.46544	-3.60905	-3.32183	6.11059	-17.1756	4.42e-44	4.14e-43	89.3885
11755281_a_at	TGFBI	7045	3.45359	3.36453	3.54264	7.21675	28.3434	1.03e-79	1.4e-77	171.304
11720819_s_at	CXCL12	6387	-3.44953	-3.5821	-3.31696	8.08843	-20.8896	1.43e-56	2.88e-55	118.1
11736191_s_at	OGN	4969	-3.44295	-3.52018	-3.36573	6.136	-13.3947	3.83e-31	1.84e-30	59.6705
11751250_a_at	HHLA2	11148	-3.44055	-3.56138	-3.31973	6.91079	-27.2264	1.96e-76	1.92e-74	163.768
11720533_a_at	HMGCS2	3158	-3.41923	-3.49958	-3.33887	9.52933	-15.7686	2.92e-39	2.11e-38	78.312
11719811_a_at	TRIB3	57761	3.41377	3.23623	3.59131	5.53118	36.165	7.95e-101	9.3e-98	219.778
11726884_a_at	LDHD	197257	-3.4061	-3.49381	-3.31839	6.11653	-30.5963	4.04e-86	1.09e-83	186.024
11735989_s_at	JCHAIN	3512	-3.40164	-3.52845	-3.27483	8.13871	-14.9044	2.69e-36	1.67e-35	71.5017
11721993_at	SLC6A6	6533	3.39486	3.3034	3.48633	6.145	43.134	3.44e-117	1.41e-113	257.272
11746931_a_at	INHBA	3624	3.35807	3.22618	3.48996	4.77339	30.4343	1.14e-85	2.86e-83	184.986
11755349_a_at	GDPD3	79153	-3.30007	-3.51858	-3.08157	6.07857	-24.0366	1.07e-66	4.38e-65	141.384
11726063_a_at	ECRG4	84417	-3.29272	-3.36854	-3.2169	5.0431	-16.3154	3.88e-41	3.12e-40	82.6223
11717385_a_at	MT1G	4495	-3.28699	-3.44128	-3.13271	10.4347	-16.7357	1.41e-42	1.22e-41	85.9312
11740632_at	REP15	387849	-3.27269	-3.37052	-3.17487	6.54642	-18.5315	1.08e-48	1.29e-47	99.989
11719434_a_at	ETV4	2118	3.26904	3.15756	3.38053	5.21136	44.2535	1.24e-119	1.02e-115	262.857
11720946_at	CA12	771	-3.26763	-3.34874	-3.18652	8.56039	-24.405	7.54e-68	3.41e-66	144.034
11730385_at	GREM2	64388	-3.26709	-3.37792	-3.15626	5.05101	-20.5448	1.97e-55	3.65e-54	115.483
11716697_at	FABP4	2167	-3.26569	-3.32842	-3.20295	5.60856	-13.9365	5.5e-33	2.89e-32	63.9004
11746506_a_at	SPP1	6696	3.26353	3.08676	3.4403	4.86526	12.4055	8.26e-28	3.41e-27	52.0228
11751094_a_at	CEACAM1	634	-3.2604	-3.39503	-3.12576	8.0934	-25.3086	1.21e-70	6.85e-69	150.463
11718932_a_at	SDCBP2//FKBP1A-SDCBP2	27111//100528031	-3.25604	-3.38679	-3.12529	7.41388	-23.9276	2.36e-66	9.35e-65	140.597
11746142_a_at	ZNF611	81856	-3.23835	-3.40411	-3.07258	5.00889	-36.5296	9.79e-102	1.34e-98	221.865
11717979_at	C7	730	-3.23792	-3.33921	-3.13664	6.76077	-15.9086	9.65e-40	7.15e-39	79.4161
11764130_s_at	IGH//IGHA1//IGHA2	3492//3493//3494	-3.2364	-3.44717	-3.02562	10.1844	-12.9333	1.39e-29	6.21e-29	56.0892
11724367_a_at	SEMA6D	80031	-3.22748	-3.36251	-3.09245	7.79261	-24.5442	2.78e-68	1.3e-66	145.031
11728984_a_at	MTHFD1L//LOC100996643//LOC101928195	25902//100996643//101928195	3.22329	3.13294	3.31364	5.27053	30.6163	3.55e-86	9.69e-84	186.152
11728603_a_at	CLDN23	137075	-3.22016	-3.32041	-3.11991	8.85059	-27.1196	4.07e-76	3.84e-74	163.039
11763249_x_at	IGHA2//IGH	3494//3492	-3.21738	-3.33687	-3.0979	10.5691	-12.8535	2.59e-29	1.14e-28	55.4719
11724528_a_at	GCNT3	9245	-3.216	-3.32634	-3.10565	9.38191	-19.0732	1.61e-50	2.18e-49	104.191
11726054_a_at	MUC4	4585	-3.21016	-3.34063	-3.0797	7.57794	-14.5098	6.05e-35	3.5e-34	68.3977
11721124_s_at	MMP11	4320	3.20892	2.9493	3.46855	6.04963	25.1451	3.84e-70	2.1e-68	149.307
11727867_a_at	CLEC3B//EXOSC7	7123//23016	-3.19825	-3.38057	-3.01592	6.664	-18.9852	3.18e-50	4.22e-49	103.51
11740060_at	FABP2	2169	-3.19527	-3.2928	-3.09774	4.78024	-26.6197	1.27e-74	1.03e-72	159.609
11732818_at	TMEM171	134285	-3.17384	-3.2829	-3.06479	8.03639	-21.2135	1.24e-57	2.68e-56	120.547
11731015_at	C2CD4A	145741	3.14624	3.02297	3.26951	4.74878	21.9847	3.78e-60	9.77e-59	126.328
11750205_a_at	BCAS1	8537	-3.13749	-3.24771	-3.02727	7.43536	-18.5625	8.49e-49	1.02e-47	100.23
11731317_a_at	MMP28	79148	-3.1357	-3.20061	-3.07079	5.49413	-28.9416	1.93e-81	3.25e-79	175.274
11750826_x_at	ADAMDEC1	27299	-3.12226	-3.27414	-2.97038	5.99257	-18.2348	1.09e-47	1.25e-46	97.6788
11762091_x_at	IGH//IGHA2	3492//3494	-3.11451	-3.21612	-3.01289	10.1199	-12.3491	1.28e-27	5.22e-27	51.5901
11734418_s_at	MAMDC2	256691	-3.11119	-3.25141	-2.97097	5.68173	-24.8695	2.72e-69	1.38e-67	147.351
11748647_a_at	PTPRR	5801	-3.10807	-3.38242	-2.83372	6.32316	-21.363	4.01e-58	8.98e-57	121.673
11731461_x_at	CPM	1368	-3.09213	-3.20395	-2.98031	5.86775	-26.0773	5.46e-73	3.78e-71	155.851
11722756_at	TMEM37	140738	-3.09194	-3.19085	-2.99304	6.96174	-25.6214	1.33e-71	8.2e-70	152.665
11753702_a_at	TMEM220	388335	-3.08913	-3.45894	-2.71932	5.77679	-25.0391	8.14e-70	4.31e-68	148.556
11743172_a_at	SLCO4A1	28231	3.06009	2.94682	3.17335	5.77478	33.0801	7.13e-93	4.36e-90	201.53
11739527_a_at	SECTM1	6398	-3.04888	-3.17671	-2.92106	7.17007	-26.7044	7.05e-75	5.91e-73	160.192
11759120_a_at	LGR5	8549	3.03395	2.84528	3.22262	6.43752	17.4721	4.29e-45	4.24e-44	91.7148
11721560_a_at	AHCYL2	23382	-3.02059	-3.1087	-2.93247	6.51241	-26.0423	6.97e-73	4.79e-71	155.608
11727141_s_at	EPB41L3	23136	-3.01865	-3.11527	-2.92203	8.27427	-26.6967	7.43e-75	6.21e-73	160.14
11737158_at	SLC9A2	6549	-3.01464	-3.22317	-2.80611	7.90607	-19.772	7.3e-53	1.14e-51	109.577
11726892_a_at	SLC51A	200931	-3.01464	-3.08677	-2.94251	5.5347	-14.6201	2.53e-35	1.49e-34	69.2647
11742813_at	SEMA6A	57556	-3.00549	-3.09006	-2.92091	7.66204	-22.6427	2.85e-62	8.54e-61	131.21
11717826_x_at	STMN2	11075	-3.0052	-3.12242	-2.88797	5.21417	-23.4447	7.88e-65	2.81e-63	137.092
11739061_at	SLC7A5	8140	2.99251	2.90859	3.07642	5.04609	34.1323	1.23e-95	9.71e-93	207.876
11724620_a_at	DNAI4	79819	-2.99097	-3.07379	-2.90816	4.94093	-28.7445	7.13e-81	1.11e-78	173.971
11715752_at	TSPAN7	7102	-2.98748	-3.44878	-2.52618	8.75369	-25.8239	3.21e-72	2.09e-70	154.084
11728838_a_at	TMCC3	57458	-2.97785	-3.04714	-2.90856	6.04615	-26.9512	1.29e-75	1.14e-73	161.887
11719633_a_at	KLF4	9314	-2.96808	-3.05311	-2.88306	8.06524	-27.1606	3.07e-76	2.93e-74	163.319
11726787_s_at	TMEM100	55273	-2.96436	-3.06784	-2.86087	4.82155	-22.2367	5.78e-61	1.59e-59	128.204
11722941_at	MUC2	4583	-2.95986	-3.05536	-2.86436	7.25494	-11.9892	2.01e-26	7.8e-26	48.843
11742992_s_at	PSAT1	29968	2.95637	2.80484	3.1079	5.47268	22.2098	7.06e-61	1.93e-59	128.005
11762099_x_at	IGHA1	3493	-2.95548	-3.04573	-2.86523	10.1249	-12.0123	1.69e-26	6.56e-26	49.0193
11719843_a_at	ABI3BP	25890	-2.95195	-3.08123	-2.82267	6.87839	-18.4921	1.47e-48	1.75e-47	99.6825
11735743_at	ARL14	80117	-2.94545	-3.05827	-2.83263	8.07464	-21.818	1.32e-59	3.25e-58	125.084
11736061_a_at	SERPINB5	5268	2.93985	2.82619	3.0535	4.5375	14.5366	4.89e-35	2.85e-34	68.6087
11725496_a_at	GPAT3	84803	-2.93304	-3.09647	-2.7696	7.04354	-26.9886	9.99e-76	9.02e-74	162.143
11717301_at	TACSTD2	4070	2.93115	2.73497	3.12733	4.85605	15.3063	1.13e-37	7.48e-37	74.668
11738092_a_at	PDE9A	5152	-2.93022	-2.99821	-2.86224	6.3734	-23.4344	8.5e-65	3.02e-63	137.017
11723163_s_at	NR3C2	4306	-2.92868	-3.07504	-2.78232	8.51605	-26.9051	1.77e-75	1.54e-73	161.571
11723585_a_at	SMPDL3A	10924	-2.92794	-3.01664	-2.83924	9.26181	-31.1411	1.25e-87	3.95e-85	189.489
11758878_x_at	FABP1	2168	-2.91105	-3.08065	-2.74145	11.9741	-14.7769	7.36e-36	4.46e-35	70.4983
11722660_a_at	NFE2L3	9603	2.90215	2.77536	3.02895	6.73508	34.0067	2.6e-95	1.94e-92	207.126
11717566_at	EMP1	2012	-2.9003	-2.99678	-2.80382	6.69495	-21.5281	1.16e-58	2.68e-57	122.913
11733522_a_at	RUNDC3B	154661	-2.88663	-3.13597	-2.63729	5.6778	-31.3245	3.92e-88	1.32e-85	190.647
11723069_at	UBD//GABBR1	10537//2550	2.88204	2.79962	2.96446	7.33417	14.4139	1.29e-34	7.31e-34	67.6441
11755195_a_at	NXPE1	120400	-2.88122	-3.00886	-2.75357	6.62651	-17.5861	1.75e-45	1.77e-44	92.6086
11746966_a_at	DNASE1L3	1776	-2.86993	-2.97387	-2.76599	6.18249	-18.8853	6.9e-50	8.92e-49	102.735
11734472_a_at	TEX11	56159	-2.86238	-2.96296	-2.76179	4.56127	-27.9244	1.72e-78	2.11e-76	168.495
11727387_s_at	NPY1R	4886	-2.85073	-2.93741	-2.76404	5.05116	-19.21	5.57e-51	7.7e-50	105.248
11727176_a_at	ENTPD5	957	-2.84743	-2.926	-2.76886	5.7127	-26.2937	1.21e-73	8.97e-72	157.355
11734451_at	SULT1B1	27284	-2.83694	-3.02954	-2.64434	6.70603	-19.5463	4.15e-52	6.19e-51	107.842
11724044_a_at	USP2	9099	-2.83483	-2.94129	-2.72837	5.22927	-29.6426	1.93e-83	3.73e-81	179.87
11735213_a_at	CCDC68	80323	-2.83455	-2.93309	-2.73602	5.81542	-28.1857	2.97e-79	3.92e-77	170.249
11740394_a_at	FGFR2	2263	-2.83265	-2.9019	-2.7634	6.86459	-19.6946	1.32e-52	2.04e-51	108.983
11762999_at	IGH	3492	-2.81338	-2.91914	-2.70761	5.69085	-20.8422	2.06e-56	4.07e-55	117.74
11756338_x_at	DHRS11	79154	-2.80986	-2.93115	-2.68857	7.63132	-30.0366	1.49e-84	3.26e-82	182.426
11722863_at	SCGB2A1	4246	-2.80163	-2.90684	-2.69641	5.39249	-16.491	9.72e-42	8.1e-41	84.0048
11728500_a_at	IL1R2	7850	-2.79517	-2.87854	-2.7118	6.40469	-21.2012	1.36e-57	2.93e-56	120.454
11716112_at	PIGR	5284	-2.79509	-3.05842	-2.53177	9.79979	-11.337	2.83e-24	9.94e-24	43.9226
11721602_a_at	SYNPO2	171024	-2.78796	-2.92494	-2.65099	5.56106	-13.7083	3.29e-32	1.67e-31	62.1158
11726412_s_at	ZBTB7C	201501	-2.78696	-2.91424	-2.65967	7.37202	-24.0676	8.57e-67	3.52e-65	141.608
11726646_a_at	CDHR5	53841	-2.77877	-3.03813	-2.5194	7.47896	-24.5014	3.78e-68	1.75e-66	144.725
11722685_s_at	LIFR	3977	-2.77573	-2.86559	-2.68586	6.11941	-25.5183	2.74e-71	1.64e-69	151.94
11723599_a_at	PHLPP2	23035	-2.77172	-2.8668	-2.67664	7.67153	-31.7163	3.32e-89	1.26e-86	193.108
11730881_a_at	NEBL	10529	2.7636	2.63262	2.89458	6.72108	26.3797	6.66e-74	5.1e-72	157.951
11744319_a_at	PIGZ	80235	-2.75926	-2.9161	-2.60242	6.55074	-20.6532	8.63e-56	1.64e-54	116.307
11726330_a_at	SLC23A1	9963	-2.75468	-2.81166	-2.6977	5.39125	-19.1235	1.09e-50	1.49e-49	104.58
11731120_at	PDE6A	5145	-2.7497	-2.89425	-2.60515	4.40982	-27.2982	1.2e-76	1.2e-74	164.257
11717045_a_at	C2	717	2.74542	2.5958	2.89505	5.9936	26.1436	3.44e-73	2.42e-71	156.313
11744128_x_at	CXCL2	2920	2.74432	2.63493	2.85371	6.29927	15.6969	5.14e-39	3.66e-38	77.7469
11754040_a_at	FXYD3	5349	-2.73613	-2.9642	-2.50806	8.17147	-17.4668	4.48e-45	4.41e-44	91.6736
11751841_a_at	TNFRSF17	608	-2.73092	-2.86019	-2.60164	5.09784	-18.0746	3.82e-47	4.23e-46	96.4283
11728998_x_at	GCNT2	2651	-2.72916	-2.8793	-2.57901	6.56773	-33.1899	3.65e-93	2.36e-90	202.198
11746022_s_at	TDGF1P3//TDGF1	6998//6997	2.72751	2.48352	2.97151	6.1229	24.4872	4.18e-68	1.93e-66	144.623
11733464_at	XDH	7498	-2.72356	-2.84648	-2.60065	7.17331	-19.4408	9.36e-52	1.37e-50	107.029
11744051_at	TSPAN1	10103	-2.72195	-2.81614	-2.62776	10.2348	-20.3843	6.7e-55	1.2e-53	114.261
11733967_at	VIP	7432	-2.7213	-2.92735	-2.51524	5.52441	-9.30088	7.61e-18	2.03e-17	29.2181
11721352_at	SLC1A1	6505	-2.71356	-2.79427	-2.63286	7.53159	-20.9631	8.22e-57	1.67e-55	118.656
11745465_x_at	METTL7A	25840	-2.71155	-2.8039	-2.6192	5.10155	-27.8017	3.94e-78	4.52e-76	167.669
11721877_s_at	MT1F	4494	-2.70491	-2.79304	-2.61677	9.16808	-18.2087	1.34e-47	1.52e-46	97.4748
11723447_at	MALL	7851	-2.70014	-2.78931	-2.61098	8.08901	-24.2178	2.9e-67	1.24e-65	142.69
11730073_at	CNTN3	5067	-2.69835	-2.8009	-2.5958	4.51375	-23.6939	1.28e-65	4.81e-64	138.904
11726808_at	MAP3K20	51776	2.69677	2.58213	2.81141	4.79684	32.741	5.71e-92	2.98e-89	199.456
11716399_at	TP53INP2	58476	-2.67902	-2.75578	-2.60227	6.97842	-31.2979	4.64e-88	1.53e-85	190.48
11747669_x_at	ITM2C	81618	-2.67558	-2.76318	-2.58797	8.32578	-21.8661	9.17e-60	2.29e-58	125.444
11730699_at	PLA2G10//LOC100652777	8399//100652777	-2.67225	-2.85566	-2.48884	8.13695	-18.2879	7.22e-48	8.29e-47	98.0925
11723524_at	AGR3	155465	-2.66023	-2.74767	-2.57279	8.78242	-12.1224	7.27e-27	2.87e-26	49.8575
11723222_s_at	MYOT	9499	-2.65757	-2.9705	-2.34464	5.30921	-25.813	3.46e-72	2.24e-70	154.007
11734939_a_at	SLC16A9	220963	-2.65577	-2.75078	-2.56076	6.51375	-20.7615	3.79e-56	7.39e-55	117.129
11759055_at	TMEM72	643236	-2.6522	-2.81439	-2.49001	4.93637	-26.4829	3.26e-74	2.56e-72	158.665
11727751_a_at	NR5A2	2494	-2.65122	-2.79205	-2.51038	6.38276	-24.3008	1.59e-67	7.08e-66	143.286
11746269_a_at	ABHD3	171586	-2.64964	-2.74788	-2.55141	7.08965	-25.5986	1.56e-71	9.6e-70	152.505
11729998_a_at	B3GNT7	93010	-2.6488	-2.71564	-2.58197	6.55546	-13.002	8.17e-30	3.7e-29	56.621
11758134_s_at	PPM1H	57460	2.64541	2.5341	2.75671	5.05217	37.1256	3.29e-103	5.05e-100	225.243
11727088_a_at	DACH1	1602	2.64392	2.46054	2.82731	5.73717	24.2967	1.64e-67	7.27e-66	143.257
11742711_at	THBS2	7058	2.63756	2.50605	2.76907	5.16475	11.6717	2.26e-25	8.34e-25	46.4375
11718169_a_at	AZGP1	563	2.63407	2.49491	2.77323	6.03293	20.3947	6.19e-55	1.11e-53	114.34
11730726_s_at	AGT	183	2.63166	2.52488	2.73844	5.30238	18.5794	7.44e-49	9.01e-48	100.361
11715359_a_at	TIMP1	7076	2.62441	2.48544	2.76337	8.1934	19.1677	7.73e-51	1.06e-49	104.921
11731207_a_at	PTPRH	5794	-2.61896	-2.70739	-2.53054	5.11505	-26.7207	6.3e-75	5.3e-73	160.305
11736544_at	MACC1	346389	2.61388	2.50005	2.72771	5.18211	28.7101	8.95e-81	1.38e-78	173.743
11716401_a_at	SELENBP1	8991	-2.60349	-2.81563	-2.39136	9.63749	-22.8527	6.05e-63	1.9e-61	132.757
11722112_at	ADRA2A	150	-2.60166	-2.6889	-2.51441	6.42981	-15.5073	2.3e-38	1.58e-37	76.2519
11752857_x_at	GPT	2875	-2.59864	-2.85784	-2.33944	4.4869	-29.4986	4.94e-83	9.26e-81	178.931
11723404_at	PPARGC1A	10891	-2.59815	-2.69446	-2.50184	6.44433	-22.6455	2.79e-62	8.37e-61	131.231
11718302_at	HSD11B2	3291	-2.59799	-3.10032	-2.09566	8.56157	-22.6346	3.03e-62	9.04e-61	131.15
11715813_at	HIGD1A	25994	-2.59488	-2.74936	-2.44039	8.35661	-35.04	5.58e-98	5.38e-95	213.249
11730034_at	CDHR2	54825	-2.58967	-2.72101	-2.45833	5.98258	-23.9313	2.3e-66	9.13e-65	140.623
11745454_a_at	CCL28	56477	-2.58652	-2.72528	-2.44776	6.84398	-17.6773	8.58e-46	8.81e-45	93.3228
11745020_a_at	TNFRSF12A	51330	2.58625	2.41109	2.7614	6.10285	28.6603	1.25e-80	1.89e-78	173.412
11749885_a_at	ACADS	35	-2.57876	-2.67281	-2.48471	5.48174	-29.4044	9.16e-83	1.65e-80	178.315
11747328_a_at	FHL1	2273	-2.57328	-2.72137	-2.42519	5.53611	-13.0357	6.29e-30	2.86e-29	56.8819
11745087_a_at	ABCC13	150000	-2.57167	-2.66201	-2.48133	4.75427	-22.7213	1.59e-62	4.85e-61	131.79
11715353_s_at	COL1A2	1278	2.56789	2.48551	2.65026	9.58862	21.2421	9.97e-58	2.18e-56	120.762
11763568_a_at	NXPE2	120406	-2.56729	-2.64009	-2.49448	6.1565	-17.2105	3.35e-44	3.16e-43	89.6629
11737097_a_at	DSC2	1824	-2.56365	-2.66526	-2.46203	6.32196	-23.5454	3.78e-65	1.37e-63	137.826
11756822_s_at	LYVE1	10894	-2.56051	-2.67103	-2.45	4.87455	-13.3916	3.93e-31	1.89e-30	59.6459
11741959_x_at	IL6R	3570	-2.55986	-2.66649	-2.45323	6.08471	-32.3518	6.31e-91	3.1e-88	197.06
11727995_a_at	SPINK5	11005	-2.55835	-2.65927	-2.45742	6.73317	-13.7451	2.47e-32	1.26e-31	62.403
11728677_a_at	CES2	8824	-2.55127	-2.71236	-2.39019	8.94747	-18.3771	3.6e-48	4.2e-47	98.7871
11726972_s_at	HRCT1	646962	-2.53878	-2.66694	-2.41062	6.54757	-18.9946	2.96e-50	3.94e-49	103.582
11724221_at	NAP1L2	4674	-2.53775	-2.64897	-2.42654	4.44585	-25.8874	2.06e-72	1.36e-70	154.527
11732178_a_at	MYH11	4629	-2.53561	-2.61108	-2.46014	8.34331	-11.2205	6.79e-24	2.34e-23	43.0522
11757736_s_at	APCDD1	147495	2.53031	2.35203	2.70858	6.52866	14.194	7.27e-34	3.97e-33	65.9181
11716974_a_at	PDK4	5166	-2.52962	-2.57715	-2.4821	7.56161	-20.6103	1.2e-55	2.25e-54	115.981
11734233_at	TMEM253	643382	-2.52312	-2.61618	-2.43006	4.92332	-27.9582	1.37e-78	1.71e-76	168.723
11721572_at	C10orf99	387695	-2.52115	-2.61805	-2.42425	10.3819	-15.0397	9.24e-37	5.86e-36	72.5674
11731633_at	HPGDS	27306	-2.52066	-2.61105	-2.43027	4.90284	-25.9022	1.85e-72	1.24e-70	154.631
11756222_a_at	NR1H4	9971	-2.51381	-2.67305	-2.35457	4.69405	-13.9835	3.8e-33	2.02e-32	64.2682
11724562_x_at	RHOF	54509	-2.51054	-2.60505	-2.41603	6.42965	-19.5914	2.93e-52	4.42e-51	108.189
11743742_at	ATP11A	23250	2.5065	2.38661	2.62638	5.13622	32.782	4.44e-92	2.37e-89	199.708
11723418_a_at	VSNL1	7447	2.50192	2.41225	2.59159	6.02094	18.362	4.05e-48	4.7e-47	98.6695
11718816_a_at	PLCD1	5333	-2.49742	-2.59249	-2.40235	6.62107	-31.0868	1.77e-87	5.49e-85	189.145
11723845_a_at	DEFB1	1672	-2.49567	-2.64488	-2.34646	6.55081	-13.572	9.58e-32	4.75e-31	61.0519
11721978_a_at	PLCE1	51196	-2.49497	-2.85677	-2.13318	5.87641	-28.9263	2.14e-81	3.57e-79	175.173
11725771_at	MIER3	166968	-2.49404	-2.56861	-2.41947	5.85613	-27.9174	1.8e-78	2.2e-76	168.448
11718237_a_at	C1orf115	79762	-2.49174	-2.56983	-2.41366	6.47091	-24.7277	7.48e-69	3.66e-67	146.341
11757018_a_at	COL12A1	1303	2.48913	2.22081	2.75746	8.08779	15.5775	1.32e-38	9.17e-38	76.8052
11744942_a_at	SLC22A18AS	5003	-2.48898	-2.79004	-2.18792	6.66806	-24.9899	1.15e-69	6.01e-68	148.207
11732768_at	RNF152	220441	-2.48848	-2.6002	-2.37676	4.60869	-29.9942	1.96e-84	4.25e-82	182.152
11755443_a_at	MAOA	4128	-2.47765	-2.60336	-2.35194	8.72738	-23.9343	2.25e-66	8.95e-65	140.645
11724296_a_at	BMP7	655	2.47303	2.38135	2.56472	4.37208	13.3955	3.81e-31	1.83e-30	59.6768
11740334_at	TUBAL3	79861	-2.46882	-2.58818	-2.34946	4.88161	-26.9634	1.19e-75	1.05e-73	161.971
11722926_a_at	MMRN1	22915	-2.46525	-2.79463	-2.13588	5.56317	-13.9157	6.47e-33	3.39e-32	63.7377
11732372_a_at	CLIC5	53405	-2.45784	-2.57481	-2.34087	6.99842	-21.8189	1.31e-59	3.24e-58	125.091
11732548_a_at	MYO1A	4640	-2.45314	-2.54294	-2.36333	7.66337	-20.401	5.9e-55	1.06e-53	114.388
11716151_a_at	PMEPA1	56937	2.45201	2.36445	2.53957	7.33823	23.4125	9.98e-65	3.51e-63	136.857
11738370_x_at	SGK2	10110	-2.44594	-2.53451	-2.35737	5.41341	-22.0495	2.33e-60	6.15e-59	126.811
11721719_at	NAAA	27163	-2.44455	-2.58109	-2.30802	7.74452	-27.1604	3.08e-76	2.93e-74	163.318
11755307_a_at	MEP1A	4224	-2.44443	-2.53124	-2.35763	7.46984	-17.7552	4.66e-46	4.87e-45	93.932
11718452_at	AXIN2	8313	2.44375	2.36741	2.52009	7.23159	22.7218	1.59e-62	4.84e-61	131.794
11725223_at	SNTB1	6641	2.44203	2.30079	2.58328	6.07411	32.3021	8.59e-91	4.14e-88	196.753
11724328_a_at	UBE2C	11065	2.44105	2.32125	2.56086	7.95455	21.6815	3.66e-59	8.8e-58	124.063
11721759_a_at	ASAP3	55616	-2.43921	-2.50945	-2.36896	5.97385	-24.8144	4.03e-69	2.01e-67	146.959
11724605_a_at	HS6ST2	90161	2.43724	2.32626	2.54821	5.08846	13.6934	3.7e-32	1.87e-31	61.9998
11716413_x_at	MT1E	4493	-2.4355	-2.51514	-2.35586	4.76487	-21.2304	1.09e-57	2.37e-56	120.674
11724641_a_at	ARHGAP44	9912	-2.43023	-2.52307	-2.33738	5.6426	-24.8683	2.74e-69	1.39e-67	147.343
11724900_a_at	GZMB	3002	2.42552	2.35651	2.49452	4.42653	14.9065	2.65e-36	1.64e-35	71.5181
11763971_at	LINC01082	101000000	-2.42388	-2.54337	-2.3044	5.34824	-21.4586	1.95e-58	4.45e-57	122.391
11752581_x_at	GGT6	124975	-2.42356	-2.51657	-2.33056	6.67202	-19.5867	3.04e-52	4.58e-51	108.152
11736582_a_at	TRIM36	55521	-2.4223	-2.57121	-2.27339	6.99633	-20.0534	8.42e-54	1.41e-52	111.734
11730611_at	MCOLN2	255231	-2.41508	-2.53475	-2.29541	6.47686	-15.6776	5.99e-39	4.25e-38	77.5949
11732719_at	EREG	2069	2.41485	2.28316	2.54654	6.4177	10.5866	7.53e-22	2.37e-21	38.371
11757097_s_at	SMIM6	100000000	-2.40493	-2.55166	-2.2582	6.12129	-20.4318	4.66e-55	8.43e-54	114.623
11732326_x_at	PBLD	64081	-2.4039	-2.47589	-2.33192	9.672	-20.4504	4.04e-55	7.34e-54	114.765
11733804_at	AMN	81693	-2.40153	-2.47667	-2.32639	7.84691	-19.082	1.5e-50	2.04e-49	104.259
11735786_at	BARX2	8538	-2.40098	-2.55482	-2.24715	5.26322	-22.0235	2.83e-60	7.41e-59	126.618
11733298_a_at	VIPR1	7433	-2.39766	-2.5005	-2.29483	6.63086	-21.0051	5.98e-57	1.23e-55	118.974
11755172_s_at	CDKN2B-AS1	100000000	-2.39147	-2.4727	-2.31023	4.08805	-25.7186	6.71e-72	4.23e-70	153.346
11726364_x_at	OASL	8638	-2.39114	-2.57761	-2.20467	6.99242	-14.5699	3.76e-35	2.2e-34	68.8702
11730926_at	SLC4A10	57282	-2.38959	-2.49627	-2.28292	4.04944	-17.3371	1.24e-44	1.2e-43	90.6564
11733699_a_at	TEAD4	7004	2.38892	2.29457	2.48327	5.82878	29.906	3.47e-84	7.41e-82	181.581
11755331_a_at	ANK2	287	-2.38868	-2.50749	-2.26986	5.32728	-15.4019	5.29e-38	3.57e-37	75.4211
11756174_s_at	SCD	6319	2.38609	2.24985	2.52232	9.29273	19.4911	6.35e-52	9.38e-51	107.417
11734332_a_at	LINC01559	283422	-2.38093	-2.6341	-2.12776	4.853	-15.8757	1.25e-39	9.23e-39	79.1565
11747640_a_at	TDP2	51567	-2.3805	-2.51342	-2.24757	7.41515	-23.5775	3e-65	1.09e-63	138.058
11724966_s_at	RDH5//CPT1A//BLOC1S1-RDH5	5959//1374//100528022	-2.38017	-2.65509	-2.10526	5.12777	-28.5566	2.49e-80	3.68e-78	172.724
11735913_s_at	TNXB//TNXA	7148//7146	-2.37947	-2.4463	-2.31263	4.97473	-13.92	6.26e-33	3.28e-32	63.7713
11723912_at	MS4A8	83661	-2.37386	-2.49477	-2.25294	5.36438	-13.2102	1.62e-30	7.56e-30	58.2358
11726345_at	GPA33	10223	-2.37035	-2.58397	-2.15672	6.45187	-20.8592	1.81e-56	3.6e-55	117.87
11729281_s_at	PTP4A3	11156	2.36754	2.29289	2.4422	5.24216	20.1674	3.52e-54	5.99e-53	112.605
11758048_s_at	THRB	7068	-2.3633	-2.43948	-2.28712	6.35791	-13.3865	4.08e-31	1.96e-30	59.6065
11718930_a_at	TGIF2	60436	2.36293	2.23053	2.49533	5.00236	32.0203	4.96e-90	2.1e-87	195.005
11734959_at	TRHDE	29953	-2.36221	-2.45208	-2.27233	4.47012	-20.1693	3.46e-54	5.9e-53	112.62
11736305_x_at	MIR22HG//MIR22	84981//407004	-2.36186	-2.5414	-2.18232	6.79875	-30.1853	5.69e-85	1.3e-82	183.385
11737874_a_at	SULF1	23213	2.35588	2.25674	2.45503	6.41048	13.8015	1.59e-32	8.17e-32	62.844
11758346_s_at	PAPSS2	9060	-2.35432	-2.41693	-2.29171	7.87589	-19.2903	2.99e-51	4.24e-50	105.868
11728308_at	KRT20	54474	-2.35272	-2.43928	-2.26616	12.0636	-17.4262	6.15e-45	6.02e-44	91.3555
11730399_at	ARID3A	1820	2.34945	2.25936	2.43953	5.52526	23.6243	2.13e-65	7.85e-64	138.398
11750598_s_at	TPX2	22974	2.34634	2.2388	2.45387	7.34036	23.1475	6.93e-64	2.3e-62	134.921
11735051_a_at	CRACD	57482	-2.34474	-2.51122	-2.17825	6.58863	-25.2468	1.87e-70	1.04e-68	150.026
11750604_a_at	GTF2IRD1	9569	2.34232	2.22391	2.46072	5.55337	39.3092	1.81e-108	3.7e-105	237.301
11729445_at	ALKAL2	285016	-2.34201	-2.50476	-2.17926	5.37617	-21.0803	3.39e-57	7.08e-56	119.541
11739365_x_at	CIBAR1	137392	2.33679	2.16289	2.51069	5.06951	18.5061	1.32e-48	1.57e-47	99.7914
11731797_a_at	RGS13	6003	-2.32929	-2.45244	-2.20614	4.39369	-16.4099	1.84e-41	1.51e-40	83.366
11756800_a_at	CELSR1	9620	2.3284	2.22058	2.43622	4.79813	25.7543	5.22e-72	3.32e-70	153.596
11721061_a_at	IQGAP2	10788	-2.32046	-2.40204	-2.23888	6.77502	-19.4278	1.04e-51	1.51e-50	106.929
11725714_a_at	RPS14	6208	2.31953	2.13652	2.50255	7.16122	25.4012	6.27e-71	3.63e-69	151.116
11717886_a_at	PLAU	5328	2.31881	2.23016	2.40746	6.54066	24.1777	3.87e-67	1.64e-65	142.401
11739823_a_at	CPNE8	144402	-2.31854	-2.39165	-2.24542	5.84555	-24.3286	1.31e-67	5.84e-66	143.486
11755434_a_at	PRKACB	5567	-2.31609	-2.47814	-2.15404	6.20956	-25.1078	5e-70	2.7e-68	149.043
11759848_at	KIF16B	55614	-2.31561	-2.47522	-2.156	6.94451	-20.5976	1.32e-55	2.48e-54	115.884
11756284_x_at	RNF43	54894	2.31559	2.23377	2.39741	6.05525	27.391	6.39e-77	6.64e-75	164.888
11742697_a_at	ITM2A	9452	-2.31268	-2.41382	-2.21155	7.30274	-19.8333	4.56e-53	7.23e-52	110.047
11737749_a_at	SGK1	6446	-2.31161	-2.4213	-2.20193	5.94051	-15.8885	1.13e-39	8.37e-39	79.2571
11720033_s_at	TRIM29	23650	2.30772	2.21145	2.40399	5.15487	20.0106	1.17e-53	1.92e-52	111.406
11717560_at	SLCO2A1	6578	-2.30713	-2.3779	-2.23636	6.12985	-24.0117	1.28e-66	5.21e-65	141.204
11717481_s_at	FKBP10	60681	2.30685	2.22906	2.38464	7.20036	17.3134	1.49e-44	1.44e-43	90.4706
11730907_a_at	ABCB1	5243	-2.3063	-2.395	-2.21759	6.7311	-15.612	1.01e-38	7.04e-38	77.0778
11743497_at	BMP2	650	-2.30523	-2.46227	-2.14818	7.79652	-19.6073	2.59e-52	3.93e-51	108.311
11738611_s_at	CCL14//CCL15-CCL14	6358//348249	-2.30438	-2.39416	-2.2146	6.34889	-26.4918	3.06e-74	2.42e-72	158.727
11726049_a_at	FMO5	2330	-2.30397	-2.57695	-2.031	7.03153	-19.0488	1.94e-50	2.62e-49	104.002
11735077_a_at	CYP2C18	1562	-2.29999	-2.42074	-2.17924	5.39086	-13.7694	2.04e-32	1.05e-31	62.5935
11740032_s_at	DUSP14	11072	2.29972	2.05948	2.53995	5.00085	25.0069	1.02e-69	5.33e-68	148.327
11732089_a_at	ISX	91464	-2.2982	-2.38022	-2.21618	7.0764	-14.6343	2.27e-35	1.34e-34	69.3764
11724466_x_at	ANLN	54443	2.29776	2.13171	2.46381	5.2034	23.8719	3.53e-66	1.38e-64	140.194
11720280_at	KCNMA1	3778	-2.29609	-2.40162	-2.19056	7.02106	-13.8134	1.44e-32	7.46e-32	62.9373
11728809_a_at	COL8A1	1295	2.29591	2.19252	2.3993	5.42668	12.0299	1.48e-26	5.74e-26	49.1531
11718293_a_at	CDKN2A	1029	2.29324	2.19409	2.3924	5.64836	15.6065	1.05e-38	7.34e-38	77.034
11758438_s_at	CD36	948	-2.29205	-2.41866	-2.16543	4.5634	-18.5197	1.18e-48	1.42e-47	99.8967
11718005_a_at	CDC25B	994	2.28974	2.20337	2.37612	7.07988	25.3788	7.34e-71	4.24e-69	150.958
11720794_a_at	SRPX	8406	-2.28682	-2.38737	-2.18627	6.01174	-14.5885	3.25e-35	1.91e-34	69.0165
11724589_s_at	MMP12	4321	2.2866	2.12311	2.4501	7.04627	11.2101	7.34e-24	2.53e-23	42.9744
11737366_a_at	LRRC66	339977	-2.28553	-2.38149	-2.18958	4.94344	-20.939	9.86e-57	2e-55	118.474
11756809_a_at	EFHC2	80258	-2.2854	-2.40331	-2.16748	4.596	-20.614	1.16e-55	2.19e-54	116.009
11725375_at	HAPLN1	1404	-2.28199	-2.42827	-2.13571	5.26748	-20.0353	9.67e-54	1.61e-52	111.595
11745021_a_at	MYC	4609	2.27823	2.07934	2.47713	9.35831	28.0447	7.65e-79	9.84e-77	169.304
11757634_a_at	LCN2	3934	2.27822	2.18176	2.37467	9.44281	12.11	7.99e-27	3.15e-26	49.7635
11763640_x_at	IGKC	3514	-2.27549	-2.44693	-2.10405	8.23191	-8.50255	1.77e-15	4.26e-15	23.8219
11729101_a_at	AKR1C2	1646	-2.27233	-2.34914	-2.19552	6.54338	-16.9502	2.6e-43	2.34e-42	87.6178
11754709_x_at	SLC25A34	284723	-2.27025	-2.38547	-2.15503	4.81529	-27.2235	2e-76	1.95e-74	163.748
11732467_x_at	CXCL11	6373	2.2672	2.14864	2.38576	4.19861	10.6554	4.53e-22	1.44e-21	38.8745
11754189_s_at	AKR1C2//AKR1C1	1646//1645	-2.26667	-2.34533	-2.18801	6.1609	-15.7296	3.97e-39	2.84e-38	78.0048
11729556_a_at	EYA2	2139	-2.26393	-2.37603	-2.15183	4.75193	-17.9524	9.94e-47	1.08e-45	95.4741
11750074_a_at	RHBDL2	54933	-2.25724	-2.46141	-2.05307	5.87886	-16.9302	3.05e-43	2.74e-42	87.4605
11724965_at	RDH5//BLOC1S1-RDH5	5959//100528022	-2.25719	-2.52896	-1.98543	5.61831	-30.4376	1.12e-85	2.83e-83	185.007
11725512_a_at	SLC38A4	55089	-2.25256	-2.36644	-2.13868	5.24323	-10.6669	4.17e-22	1.33e-21	38.9589
11729750_a_at	LPAR1	1902	-2.24758	-2.35347	-2.14169	6.4584	-25.7842	4.23e-72	2.71e-70	153.806
11748266_a_at	RETSAT//LOC100996506	54884//100996506	-2.24707	-2.33186	-2.16227	6.22708	-27.6577	1.04e-77	1.14e-75	166.696
11744162_a_at	DUSP4	1846	2.24653	2.14666	2.34641	4.94984	18.9962	2.92e-50	3.89e-49	103.595
11743405_a_at	SMIM14	201895	-2.24643	-2.40062	-2.09224	8.30401	-27.2557	1.61e-76	1.59e-74	163.968
11718290_a_at	FXYD5	53827	2.24187	2.07106	2.41268	6.77485	24.8383	3.4e-69	1.71e-67	147.129
11716479_s_at	F13A1	2162	-2.2393	-2.60601	-1.87259	5.98	-16.8328	6.56e-43	5.79e-42	86.6946
11756881_a_at	PCDH20//LINC02339	64881//101926951	-2.23882	-2.32892	-2.14871	5.66536	-12.3053	1.79e-27	7.26e-27	51.2549
11722426_a_at	FGL2	10875	-2.23805	-2.32797	-2.14813	4.92713	-21.0331	4.83e-57	1e-55	119.186
11757044_x_at	HILPDA	29923	2.23727	2.10957	2.36497	6.66851	30.9648	3.84e-87	1.13e-84	188.372
11732476_at	NAT2	10	-2.23273	-2.30853	-2.15693	7.75053	-16.5264	7.35e-42	6.16e-41	84.284
11726333_s_at	LEF1	51176	2.23185	2.14355	2.32016	4.54894	17.3154	1.47e-44	1.42e-43	90.4862
11730843_a_at	MXI1	4601	-2.23142	-2.31675	-2.14609	6.0275	-18.8933	6.48e-50	8.4e-49	102.798
11757312_x_at	SERPINE1	5054	2.23084	2.04222	2.41946	4.79421	14.6474	2.04e-35	1.21e-34	69.4798
11741376_a_at	LRP8	7804	2.22973	2.14752	2.31193	4.7992	28.1157	4.75e-79	6.24e-77	169.78
11756820_a_at	IFIT1	3434	-2.22262	-2.34247	-2.10277	7.21802	-10.5562	9.4e-22	2.94e-21	38.1497
11755180_x_at	TCF7	6932	2.21187	2.0857	2.33803	7.35325	23.4131	9.93e-65	3.5e-63	136.862
11723041_s_at	FABP1//PRDM10	2168//56980	-2.21186	-2.35603	-2.06768	11.9008	-12.3971	8.81e-28	3.63e-27	51.9587
11726303_a_at	MFSD4A	148808	-2.20861	-2.28867	-2.12854	6.90888	-13.361	4.98e-31	2.39e-30	59.4079
11724501_at	SPON1	10418	-2.20573	-2.34183	-2.06963	5.64407	-14.8644	3.69e-36	2.27e-35	71.1869
11721975_s_at	TPSAB1//TPSB2	7177//64499	-2.20473	-2.27841	-2.13105	8.43756	-13.0115	7.59e-30	3.44e-29	56.6941
11717048_a_at	DES	1674	-2.20456	-2.35198	-2.05715	5.48964	-7.98036	5.43e-14	1.22e-13	20.4361
11717790_a_at	APPL2	55198	-2.20022	-2.31189	-2.08856	6.60688	-24.6353	1.45e-68	6.94e-67	145.682
11733852_at	EGLN3	112399	-2.19833	-2.31791	-2.07874	6.23096	-17.8502	2.21e-46	2.36e-45	94.6757
11741113_a_at	PDCD4//MIR4680	27250//100616113	-2.19596	-2.44587	-1.94605	7.60334	-27.3627	7.74e-77	8.02e-75	164.696
11746928_a_at	ENC1	8507	2.19531	2.01641	2.37422	6.7511	31.8098	1.85e-89	7.32e-87	193.692
11750685_a_at	GALNT6	11226	2.19329	2.03195	2.35463	4.34732	23.7369	9.4e-66	3.55e-64	139.216
11731727_x_at	CASP5	838	-2.18398	-2.33428	-2.03369	5.04782	-15.6218	9.3e-39	6.52e-38	77.1552
11720447_s_at	SOX9	6662	2.18392	2.10418	2.26367	6.94558	23.0333	1.6e-63	5.19e-62	134.084
11722791_s_at	MATN2	4147	-2.17753	-2.2962	-2.05886	7.41161	-18.2133	1.29e-47	1.47e-46	97.5107
11739742_x_at	B3GNT6	192134	-2.1761	-2.27913	-2.07307	6.21733	-16.2825	5.04e-41	4.02e-40	82.3629
11756443_x_at	PROM2	150696	-2.17353	-2.33267	-2.01439	6.4921	-15.0808	6.68e-37	4.27e-36	72.8914
11718620_a_at	CHRDL1	91851	-2.17044	-2.25534	-2.08554	5.66622	-11.9605	2.51e-26	9.66e-26	48.625
11717843_at	ETNK1	55500	-2.16943	-2.30554	-2.03332	7.58124	-11.5278	6.71e-25	2.43e-24	45.3539
11721032_s_at	FAM107A	11170	-2.1661	-2.26187	-2.07033	5.45011	-14.7807	7.14e-36	4.33e-35	70.5279
11732951_a_at	ENTPD8	377841	-2.16175	-2.27489	-2.04862	4.88864	-21.9051	6.86e-60	1.73e-58	125.735
11719647_a_at	CASP7	840	-2.16163	-2.2646	-2.05867	5.41321	-24.2448	2.39e-67	1.03e-65	142.883
11730369_a_at	EIF4E3	317649	-2.15906	-2.33199	-1.98614	6.57278	-29.4261	7.95e-83	1.45e-80	178.457
11737522_a_at	PDZD3	79849	-2.15119	-2.35161	-1.95077	5.35036	-26.0765	5.49e-73	3.79e-71	155.846
11724375_at	PAG1	55824	-2.14463	-2.22727	-2.06199	6.13486	-25.5828	1.74e-71	1.07e-69	152.393
11731526_s_at	TRIP13	9319	2.13922	2.0582	2.22024	6.57782	23.1011	9.74e-64	3.21e-62	134.581
11743548_a_at	SLC22A23	63027	-2.13774	-2.28218	-1.9933	6.75668	-25.8978	1.91e-72	1.27e-70	154.6
11746554_a_at	SPARC	6678	2.1342	1.96536	2.30304	6.91153	12.981	9.62e-30	4.33e-29	56.4585
11729940_x_at	TLCD4	148534	-2.13148	-2.29735	-1.96561	7.82299	-17.3526	1.1e-44	1.06e-43	90.7778
11731177_at	BCL2L15	440603	-2.13077	-2.21859	-2.04296	7.1426	-17.4001	7.56e-45	7.36e-44	91.1503
11764248_s_at	LDLRAD3	143458	2.12976	2.06209	2.19744	6.49865	20.8512	1.92e-56	3.82e-55	117.809
11749586_x_at	RMDN2	151393	-2.12925	-2.33298	-1.92552	6.42818	-27.2588	1.57e-76	1.56e-74	163.989
11758500_s_at	TMEM140	55281	-2.12899	-2.27877	-1.97922	6.11687	-21.028	5.03e-57	1.04e-55	119.146
11753004_a_at	CKB	1152	-2.12556	-2.20687	-2.04424	10.1083	-12.8722	2.24e-29	9.9e-29	55.6165
11744236_a_at	DDX60	55601	-2.12467	-2.37954	-1.86981	9.33552	-19.4795	6.94e-52	1.02e-50	107.327
11740481_x_at	PAQR5	54852	-2.12088	-2.20248	-2.03927	7.02628	-18.8754	7.45e-50	9.62e-49	102.659
11727537_at	CPA3	1359	-2.11442	-2.2101	-2.01875	6.81283	-13.3234	6.69e-31	3.19e-30	59.1155
11741588_a_at	TNFRSF6B//RTEL1-TNFRSF6B	8771//100533107	2.10859	1.99387	2.22332	6.09826	15.0009	1.26e-36	7.92e-36	72.2615
11733632_s_at	P2RY14	9934	-2.10707	-2.19235	-2.02179	6.38437	-20.0818	6.77e-54	1.14e-52	111.951
11717049_s_at	DES//SUPT20H	1674//55578	-2.1069	-2.16113	-2.05267	6.52982	-8.58209	1.04e-15	2.53e-15	24.3481
11750189_s_at	CD44	960	2.10582	2.02275	2.1889	6.37396	25.6875	8.35e-72	5.22e-70	153.128
11715708_s_at	MB	4151	-2.10519	-2.50864	-1.70174	5.95751	-16.0115	4.28e-40	3.24e-39	80.227
11717113_a_at	ETHE1	23474	-2.10503	-2.22688	-1.98318	8.78667	-26.1407	3.51e-73	2.46e-71	156.293
11763408_x_at	ANKRD36BP2	645784	-2.10452	-2.3529	-1.85614	5.2256	-16.2072	9.13e-41	7.17e-40	81.7693
11746264_a_at	PLPP1	8611	-2.10397	-2.18917	-2.01877	8.01355	-28.2229	2.31e-79	3.09e-77	170.498
11732240_a_at	SLITRK6	84189	-2.10061	-2.21649	-1.98473	4.92433	-12.9249	1.49e-29	6.63e-29	56.0238
11720441_x_at	OLFML2B	25903	2.09606	2.01146	2.18066	5.69358	14.6104	2.74e-35	1.61e-34	69.1885
11731195_at	SEMA3D	223117	-2.08465	-2.27632	-1.89297	4.64059	-17.1061	7.63e-44	7.07e-43	88.843
11754593_x_at	TUBB3	10381	2.08398	1.95513	2.21283	5.66991	14.0593	2.1e-33	1.12e-32	64.8618
11727604_a_at	EPB41L4A	64097	-2.08379	-2.15255	-2.01504	5.85253	-17.2975	1.69e-44	1.62e-43	90.3457
11721141_x_at	TCEA3	6920	-2.08239	-2.27164	-1.89315	8.43889	-17.103	7.82e-44	7.24e-43	88.8185
11722251_a_at	NEK2	4751	2.07899	1.98249	2.17549	4.97971	16.8	8.5e-43	7.45e-42	86.4368
11730923_x_at	ADAMTS4	9507	2.07852	1.95424	2.20281	5.00911	12.403	8.42e-28	3.47e-27	52.0035
11739135_s_at	COL5A2	1290	2.06899	1.86204	2.27594	6.10556	16.7171	1.63e-42	1.41e-41	85.7848
11753626_a_at	CDA	978	-2.06552	-2.30752	-1.82352	6.22638	-12.6834	9.67e-29	4.15e-28	54.1592
11729431_a_at	PALD1	27143	2.06496	1.73757	2.39235	5.09962	18.0791	3.69e-47	4.09e-46	96.4642
11725830_a_at	PLCL2	23228	-2.06273	-2.17905	-1.94641	4.31147	-27.7128	7.18e-78	8.02e-76	167.069
11721876_s_at	SLC7A11	23657	2.06141	1.87326	2.24957	5.44534	18.8522	8.92e-50	1.14e-48	102.479
11731739_a_at	PROX1	5629	2.06117	1.95633	2.16601	5.68294	17.4583	4.78e-45	4.7e-44	91.6073
11744199_a_at	RETSAT	54884	-2.06112	-2.12755	-1.99469	8.20814	-28.8019	4.87e-81	7.92e-79	174.351
11757266_s_at	GPX3	2878	-2.05952	-2.15834	-1.9607	6.71702	-13.0982	3.87e-30	1.78e-29	57.3661
11741427_a_at	OSBPL1A	114876	-2.0564	-2.15786	-1.95494	7.4867	-20.9616	8.31e-57	1.69e-55	118.645
11721257_at	CCND1	595	2.05486	1.97064	2.13908	5.44404	22.7375	1.42e-62	4.34e-61	131.909
11720064_a_at	GLIPR2	152007	-2.05325	-2.14217	-1.96433	7.26814	-21.6927	3.36e-59	8.13e-58	124.147
11748223_a_at	LIPH	200879	-2.05265	-2.18882	-1.91648	6.46146	-16.8599	5.3e-43	4.71e-42	86.9079
11719249_at	MXD1	4084	-2.04857	-2.1675	-1.92965	8.74293	-20.6042	1.25e-55	2.36e-54	115.935
11718832_a_at	LOXL2	4017	2.0468	1.95742	2.13617	6.42202	19.0533	1.88e-50	2.53e-49	104.036
11732899_s_at	SULT1A2//SULT1A1//SULT1A3//SULT1A4//SLX1A-SULT1A3//SLX1B-SULT1A4	6799//6817//6818//445329//100526830//100526831	-2.04643	-2.10077	-1.99209	9.40429	-24.3949	8.11e-68	3.65e-66	143.962
11718363_a_at	ST6GALNAC6	30815	-2.04457	-2.14856	-1.94058	4.12822	-15.3873	5.93e-38	3.99e-37	75.3066
11721844_a_at	MFAP5	8076	-2.04448	-2.22038	-1.86857	5.59227	-7.96166	6.13e-14	1.38e-13	20.3171
11725052_a_at	TOP1MT	116447	2.04198	1.88891	2.19505	5.98837	25.7181	6.73e-72	4.23e-70	153.343
11719608_a_at	BCAR3	8412	-2.03649	-2.12496	-1.94802	5.2703	-21.8725	8.75e-60	2.19e-58	125.492
11735589_at	PTGDR	5729	-2.03262	-2.1501	-1.91514	3.99532	-18.2294	1.14e-47	1.3e-46	97.636
11724510_at	PMAIP1	5366	2.03193	1.92918	2.13469	4.88758	22.4082	1.62e-61	4.59e-60	129.476
11716639_a_at	COL4A1	1282	2.02977	1.87005	2.18949	5.88515	14.5617	4.02e-35	2.34e-34	68.8053
11730478_at	RNF125	54941	-2.02945	-2.17771	-1.88118	6.1756	-20.7854	3.16e-56	6.2e-55	117.31
11745929_a_at	AHCY	191	2.0291	1.77852	2.27969	7.43632	25.1276	4.34e-70	2.36e-68	149.183
11728822_a_at	GDPD2	54857	-2.02781	-2.11592	-1.9397	3.76002	-24.062	8.92e-67	3.66e-65	141.567
11731862_at	CDH19	28513	-2.02517	-2.16661	-1.88373	4.0876	-13.7087	3.28e-32	1.67e-31	62.1189
11730296_a_at	TLR3	7098	-2.02129	-2.10696	-1.93562	4.62633	-23.2123	4.31e-64	1.45e-62	135.395
11726434_at	CHL1	10752	-2.01991	-2.14886	-1.89095	4.73886	-15.7812	2.64e-39	1.92e-38	78.4115
11746733_x_at	GRAMD2B	65983	-2.01965	-2.18773	-1.85157	4.94381	-27.7031	7.67e-78	8.49e-76	167.003
11740657_a_at	SLC22A5	6584	-2.01925	-2.15288	-1.88563	6.08232	-24.6072	1.77e-68	8.44e-67	145.481
11755394_a_at	ZNF575	284346	-2.01002	-2.0868	-1.93324	5.20744	-30.239	4.02e-85	9.49e-83	183.732
11728039_s_at	CCL8	6355	-2.007	-2.13039	-1.8836	6.34447	-13.2292	1.39e-30	6.54e-30	58.3831
11715541_a_at	THY1	7070	2.00623	1.81759	2.19488	5.52799	12.7655	5.12e-29	2.23e-28	54.7922
11727347_at	ITPKA	3706	-2.005	-2.19827	-1.81174	5.82722	-20.7444	4.32e-56	8.39e-55	116.999
11747125_a_at	RIOK3	8780	-2.00486	-2.25725	-1.75246	7.59772	-25.1818	2.96e-70	1.62e-68	149.567
11756898_a_at	PGM5	5239	-2.00255	-2.10155	-1.90355	5.6986	-9.88254	1.25e-19	3.6e-19	33.2958
11735212_at	STYK1	55359	-2.00251	-2.18071	-1.8243	5.90304	-23.9764	1.66e-66	6.66e-65	140.95
11756588_a_at	ST6GALNAC1	55808	-2.00219	-2.13321	-1.87118	8.44455	-11.2871	4.12e-24	1.44e-23	43.5491
11740442_s_at	APOBEC3A//APOBEC3B//APOBEC3A_B	200315//9582//100913187	-2.00172	-2.10093	-1.90251	6.26938	-16.2593	6.05e-41	4.8e-40	82.1795
11723948_s_at	SLC3A1	6519	-1.99755	-2.11229	-1.88281	8.09698	-12.5721	2.29e-28	9.68e-28	53.302
11755911_a_at	ADGRG7	84873	-1.99355	-2.19944	-1.78766	5.58031	-12.0884	9.43e-27	3.7e-26	49.5986
11721125_at	SPPL2A	84888	-1.99218	-2.09405	-1.8903	9.61313	-30.545	5.61e-86	1.48e-83	185.696
11726102_a_at	PPP2R3A	5523	-1.99003	-2.07516	-1.90491	6.6618	-26.6046	1.4e-74	1.13e-72	159.505
11721756_a_at	DENND2A	27147	-1.9897	-2.14448	-1.83493	6.32965	-24.4267	6.46e-68	2.94e-66	144.189
11748700_a_at	TOMM34	10953	1.98852	1.85957	2.11747	4.25904	24.1175	5.98e-67	2.5e-65	141.967
11721245_s_at	BGN	633	1.9828	1.87949	2.0861	5.17489	15.6625	6.75e-39	4.77e-38	77.4759
11723961_s_at	PTN	5764	-1.98241	-2.06298	-1.90184	5.51959	-12.9691	1.06e-29	4.75e-29	56.3657
11729021_a_at	CNTN4	152330	-1.97921	-2.09418	-1.86424	5.71689	-19.8972	2.79e-53	4.47e-52	110.538
11717475_a_at	CHGB	1114	-1.97865	-2.07981	-1.87749	4.61523	-16.6153	3.65e-42	3.1e-41	84.9834
11755947_x_at	CMBL	134147	-1.97613	-2.19283	-1.75944	10.0972	-18.9578	3.93e-50	5.19e-49	103.297
11749164_a_at	PACC1	55248	1.97506	1.88626	2.06387	5.42206	33.8287	7.59e-95	5.48e-92	206.058
11749120_a_at	SCUBE2	57758	-1.97371	-2.0705	-1.87691	4.81711	-16.3291	3.49e-41	2.81e-40	82.73
11720247_a_at	CEP55	55165	1.97196	1.85788	2.08604	5.28208	18.9478	4.25e-50	5.59e-49	103.22
11723854_at	SAMD9	54809	-1.97076	-2.03696	-1.90457	8.07782	-16.6402	2.99e-42	2.56e-41	85.1795
11748627_x_at	UGDH	7358	-1.96992	-2.18886	-1.75098	7.29104	-22.773	1.09e-62	3.35e-61	132.171
11749144_s_at	ETFDH	2110	-1.96354	-2.06026	-1.86682	6.51843	-26.3064	1.11e-73	8.29e-72	157.443
11729419_a_at	ATP2A3	489	-1.96289	-2.21442	-1.71136	7.56816	-18.5421	9.95e-49	1.19e-47	100.071
11750860_a_at	CMAHP	8418	-1.95996	-2.04301	-1.87692	4.80907	-17.6493	1.07e-45	1.09e-44	93.1031
11724911_a_at	TMPRSS2	7113	-1.95849	-2.08316	-1.83381	6.30907	-17.6863	7.99e-46	8.23e-45	93.3933
11723192_a_at	UHRF1	29128	1.95782	1.84792	2.06772	5.26615	21.6891	3.45e-59	8.35e-58	124.12
11726565_at	COL17A1	1308	-1.9557	-2.02812	-1.88329	8.03657	-12.672	1.06e-28	4.52e-28	54.0712
11743417_a_at	P3H2	55214	-1.95518	-2.15186	-1.75851	5.42601	-15.2427	1.86e-37	1.22e-36	74.1663
11719215_a_at	STBD1//FAM47E//FAM47E-STBD1	8987//100129583//100631383	-1.95374	-2.08577	-1.8217	6.48388	-23.9864	1.54e-66	6.21e-65	141.022
11735269_x_at	SLC41A2	84102	-1.95363	-2.07907	-1.82818	6.36678	-21.624	5.63e-59	1.34e-57	123.633
11726228_x_at	GNG4	2786	1.95358	1.75376	2.1534	5.73196	10.5593	9.2e-22	2.88e-21	38.1717
11717730_s_at	SQLE	6713	1.95085	1.87197	2.02973	6.76812	16.4471	1.37e-41	1.13e-40	83.659
11726432_a_at	OSBPL3	26031	1.94896	1.82055	2.07738	6.12194	28.4307	5.76e-80	8.12e-78	171.886
11759815_a_at	IGHG1//IGHM	3500//3507	-1.94649	-2.03927	-1.85371	7.891	-8.00241	4.71e-14	1.07e-13	20.5765
11720901_a_at	GRAMD1C	54762	-1.94389	-2.11546	-1.77232	5.67081	-16.0547	3.04e-40	2.32e-39	80.5675
11722085_a_at	PDCD2L	84306	1.93764	1.82766	2.04762	5.40594	27.8124	3.66e-78	4.25e-76	167.741
11739458_at	SYNC	81493	-1.93729	-2.10935	-1.76523	4.96204	-18.3909	3.23e-48	3.77e-47	98.895
11719560_at	SOX4	6659	1.93492	1.82913	2.0407	8.79572	29.7362	1.05e-83	2.11e-81	180.479
11716982_at	CMSS1	84319	1.93102	1.87174	1.99031	5.86156	26.9129	1.68e-75	1.47e-73	161.625
11719849_s_at	UBE2S	27338	1.92904	1.80179	2.05628	7.69873	22.5171	7.22e-62	2.11e-60	130.282
11728203_a_at	PHGDH	26227	1.92626	1.84157	2.01095	5.46491	13.471	2.11e-31	1.03e-30	60.2645
11748164_a_at	VCAN	1462	1.92484	1.69356	2.15611	4.53566	11.9809	2.15e-26	8.3e-26	48.7801
11719499_at	MAOB	4129	-1.92215	-2.00396	-1.84033	5.62273	-14.7042	1.31e-35	7.81e-35	69.9261
11721983_a_at	PID1	55022	-1.91932	-2.28836	-1.55028	7.95963	-18.7112	2.67e-49	3.33e-48	101.385
11730600_s_at	AQP7//AQP7P1//LOC100509620	364//375719//100509620	-1.91828	-2.03514	-1.80142	4.34098	-20.8721	1.64e-56	3.27e-55	117.967
11724196_s_at	STC1	6781	1.91539	1.83714	1.99363	4.76496	15.6335	8.48e-39	5.96e-38	77.2474
11742998_at	PRDX6	9588	-1.91501	-1.99525	-1.83477	9.68611	-30.378	1.64e-85	4.03e-83	184.625
11716523_at	S100A9	6280	1.91496	1.74911	2.08081	5.31994	10.9439	5.36e-23	1.78e-22	40.9977
11718416_a_at	PLA2G2A	5320	-1.9148	-2.00442	-1.82518	7.73396	-6.76305	9.65e-11	1.88e-10	13.0641
11743355_x_at	BBIP1//PDCD4//MIR4680	92482//27250//100616113	-1.91408	-2.02193	-1.80623	7.31662	-23.4917	5.6e-65	2.01e-63	137.434
11725169_at	MOB3B	79817	-1.91405	-2.05992	-1.76818	6.78665	-23.5218	4.49e-65	1.63e-63	137.654
11739125_x_at	CPNE1	8904	1.91379	1.80926	2.01832	6.72608	18.6144	5.67e-49	6.93e-48	100.633
11756810_a_at	MFAP2	4237	1.91205	1.79641	2.0277	4.63762	17.9388	1.11e-46	1.2e-45	95.368
11721614_a_at	KIT	3815	-1.91197	-2.01668	-1.80725	5.29306	-15.2813	1.37e-37	9.05e-37	74.4705
11754109_s_at	BIRC5	332	1.91102	1.79694	2.02511	4.22986	16.4987	9.15e-42	7.63e-41	84.0654
11743467_at	DKC1//SNORA56//MIR664B	1736//677835//100847052	1.91041	1.81893	2.0019	7.53771	28.0267	8.64e-79	1.11e-76	169.183
11750746_a_at	FRMD3	257019	-1.90717	-2.117	-1.69733	6.81006	-18.6779	3.46e-49	4.29e-48	101.126
11719145_a_at	TMEM54	113452	-1.90682	-1.98624	-1.8274	8.69996	-19.7896	6.38e-53	1e-51	109.712
11728107_a_at	SLC23A3	151295	-1.90314	-2.00675	-1.79953	4.64764	-14.722	1.13e-35	6.81e-35	70.0662
11745787_at	MUC12	10071	-1.90299	-2.0601	-1.74588	8.06249	-9.13653	2.38e-17	6.22e-17	28.0871
11717272_at	COL5A1	1289	1.90264	1.82726	1.97801	5.4736	14.4165	1.26e-34	7.17e-34	67.6643
11723645_at	PLN	5350	-1.90229	-1.99871	-1.80588	6.03642	-7.11487	1.2e-11	2.44e-11	15.1134
11746367_a_at	CSE1L	1434	1.90206	1.83207	1.97205	6.41875	25.247	1.86e-70	1.04e-68	150.028
11747230_a_at	BUB1	699	1.89932	1.57187	2.22678	6.03428	17.5275	2.78e-45	2.77e-44	92.1495
11728937_at	GFRA2	2675	-1.89869	-2.1446	-1.65277	3.78586	-23.7158	1.1e-65	4.11e-64	139.063
11720030_a_at	SCG2	7857	-1.89786	-2.08727	-1.70844	4.70559	-11.8479	5.92e-26	2.24e-25	47.7707
11718404_at	RFC3	5983	1.88823	1.76999	2.00647	7.60921	25.2576	1.73e-70	9.67e-69	150.102
11743730_at	TNFSF10	8743	-1.88592	-2.00802	-1.76382	9.19084	-22.4341	1.34e-61	3.84e-60	129.668
11748548_a_at	P2RX4	5025	-1.8858	-2.04264	-1.72895	5.5703	-20.178	3.24e-54	5.55e-53	112.687
11757560_a_at	NPY	4852	-1.88515	-1.9712	-1.79911	3.86029	-18.319	5.66e-48	6.53e-47	98.3349
11725568_a_at	ATP8A1	10396	-1.88487	-2.19937	-1.57037	7.78384	-17.5969	1.61e-45	1.63e-44	92.6933
11728731_s_at	DSCC1	79075	1.88448	1.76773	2.00123	5.79883	21.1547	1.93e-57	4.12e-56	120.104
11736238_a_at	ABCA5	23461	-1.88306	-1.97702	-1.78909	6.82994	-19.5595	3.75e-52	5.61e-51	107.943
11723151_s_at	SUGCT	79783	-1.88193	-1.96704	-1.79682	5.34757	-16.7311	1.46e-42	1.27e-41	85.8946
11718588_a_at	BEX4	56271	-1.87957	-1.97429	-1.78485	6.73411	-13.2227	1.47e-30	6.87e-30	58.3323
11721583_x_at	IRAG2	4033	-1.87918	-1.99417	-1.76418	5.89824	-17.8518	2.18e-46	2.33e-45	94.6882
11723339_at	CTSG	1511	-1.87277	-1.96725	-1.7783	4.17192	-16.3919	2.12e-41	1.74e-40	83.2245
11717529_at	SLC25A20	788	-1.87276	-1.99891	-1.74661	6.67824	-24.6207	1.61e-68	7.69e-67	145.578
11753455_s_at	RETNLB	84666	-1.87174	-2.04129	-1.7022	7.2976	-8.21262	1.2e-14	2.78e-14	21.9269
11723051_at	FGFBP1	9982	-1.86997	-2.10339	-1.63654	6.25796	-12.5211	3.39e-28	1.42e-27	52.9101
11731873_a_at	CD209	30835	-1.86913	-1.95116	-1.78711	4.55011	-18.5017	1.36e-48	1.62e-47	99.7571
11725702_a_at	AQP9	366	1.86868	1.76532	1.97205	4.3549	12.0007	1.84e-26	7.15e-26	48.931
11735116_a_at	MET	4233	1.86685	1.73538	1.99832	6.11065	25.8265	3.15e-72	2.06e-70	154.102
11761915_at	FFAR4	338557	-1.86638	-1.95522	-1.77754	6.44997	-11.7277	1.48e-25	5.5e-25	46.8605
11720254_a_at	CNNM4	26504	-1.86609	-1.9735	-1.75868	7.60251	-22.2515	5.18e-61	1.43e-59	128.314
11723419_a_at	COL9A3	1299	1.86491	1.78192	1.94789	4.42733	11.7734	1.04e-25	3.91e-25	47.2066
11716225_a_at	LIMA1	51474	-1.86422	-1.9613	-1.76714	6.57612	-16.6066	3.9e-42	3.31e-41	84.9148
11758151_s_at	RNASEH2A	10535	1.86414	1.80736	1.92092	5.86625	22.0551	2.24e-60	5.92e-59	126.853
11755705_a_at	SMIM5	643008	-1.86384	-2.02013	-1.70754	5.65006	-23.2892	2.46e-64	8.38e-63	135.957
11743923_at	TCFL5	10732	1.85919	1.74911	1.96927	6.14363	18.0786	3.7e-47	4.1e-46	96.46
11754601_s_at	SPON2//LOC100130872	10417//100130872	1.85885	1.78624	1.93146	7.40111	13.6691	4.48e-32	2.25e-31	61.8099
11719432_at	KIAA0513	9764	-1.85826	-1.98038	-1.73614	6.39258	-24.2869	1.76e-67	7.77e-66	143.186
11744033_s_at	S100A11	6282	1.85262	1.71808	1.98716	9.51871	26.9896	9.92e-76	8.99e-74	162.15
11718347_a_at	S100P	6286	1.84981	1.7408	1.95881	10.5198	10.4785	1.66e-21	5.15e-21	37.5833
11727079_at	NUFIP1	26747	1.84865	1.65846	2.03883	6.30239	29.7006	1.32e-83	2.64e-81	180.248
11754760_a_at	GRAMD1A	57655	1.84742	1.75676	1.93809	5.59403	25.0837	5.93e-70	3.18e-68	148.872
11754792_a_at	RGMA	56963	-1.84573	-2.15634	-1.53512	6.69228	-10.7113	3e-22	9.61e-22	39.2844
11731902_a_at	AXDND1	126859	-1.8453	-1.96208	-1.72852	4.44031	-10.9193	6.43e-23	2.13e-22	40.8163
11718098_at	ENDOD1	23052	-1.84471	-2.18563	-1.50379	7.03029	-13.4698	2.13e-31	1.04e-30	60.2551
11747210_a_at	SRI	6717	-1.84256	-1.91951	-1.76561	7.28853	-23.94	2.16e-66	8.62e-65	140.686
11716210_at	CITED2	10370	-1.84156	-1.91347	-1.76965	7.6329	-27.7957	4.1e-78	4.68e-76	167.629
11725695_s_at	CAVIN2	8436	-1.8404	-1.90339	-1.77742	6.33105	-11.3222	3.16e-24	1.11e-23	43.8114
11722880_a_at	PHF19	26147	1.83658	1.75259	1.92057	5.05676	23.6282	2.07e-65	7.63e-64	138.427
11721143_a_at	MKI67	4288	1.8362	1.72283	1.94958	6.69497	17.1723	4.53e-44	4.25e-43	89.3626
11725022_a_at	VILL	50853	-1.83507	-1.96838	-1.70176	6.24182	-21.5315	1.13e-58	2.62e-57	122.939
11732902_x_at	APOBEC3B	9582	-1.8342	-1.92659	-1.74182	7.52306	-13.4909	1.81e-31	8.82e-31	60.4199
11729330_a_at	EPB41L4B	54566	-1.83382	-1.92062	-1.74702	6.76728	-17.9849	7.71e-47	8.42e-46	95.7282
11719657_a_at	MMP9	4318	1.83347	1.72992	1.93703	5.25199	10.7491	2.27e-22	7.31e-22	39.5621
11758422_s_at	SLC35G1	159371	-1.83191	-1.9431	-1.72071	7.5449	-19.4439	9.14e-52	1.34e-50	107.053
11740528_a_at	AFF3	3899	-1.83162	-2.00877	-1.65446	4.44594	-15.0199	1.08e-36	6.83e-36	72.4112
11731422_s_at	FCGR3A	2214	1.83072	1.6972	1.96425	5.46089	10.3114	5.63e-21	1.71e-20	36.3711
11734852_a_at	RUBCNL	80183	1.82937	1.63022	2.02853	5.95558	14.7828	7.02e-36	4.26e-35	70.5448
11747498_s_at	SORD	6652	1.82885	1.70834	1.94936	6.34212	19.0204	2.42e-50	3.24e-49	103.782
11717444_at	BYSL	705	1.82708	1.67986	1.9743	5.15512	31.065	2.03e-87	6.23e-85	189.007
11723641_a_at	FUCA1	2517	-1.82561	-1.90525	-1.74597	9.18442	-23.3034	2.21e-64	7.6e-63	136.061
11739214_at	SLC25A23	79085	-1.82459	-1.91829	-1.7309	6.14287	-25.829	3.1e-72	2.03e-70	154.119
11755757_a_at	SYNM	23336	-1.82307	-1.92594	-1.7202	6.89	-7.2912	4.12e-12	8.53e-12	16.1664
11729663_a_at	CHEK1	1111	1.82297	1.70475	1.9412	4.57094	17.0347	1.34e-43	1.23e-42	88.282
11721685_at	CCL19	6363	-1.82116	-1.92519	-1.71713	5.39526	-8.61518	8.32e-16	2.03e-15	24.5678
11739339_s_at	TENT5C	54855	-1.81946	-1.93056	-1.70837	7.75224	-14.7312	1.05e-35	6.34e-35	70.139
11727239_a_at	C4orf19	55286	-1.81793	-1.96409	-1.67177	7.63346	-18.7656	1.75e-49	2.2e-48	101.807
11751206_s_at	AURKA//AURKAP1//RAB3GAP2	6790//6791//25782	1.81718	1.69031	1.94405	5.2112	19.6	2.74e-52	4.15e-51	108.255
11732901_a_at	APOBEC3B//APOBEC3A//APOBEC3A_B	9582//200315//100913187	-1.8171	-1.89378	-1.74042	7.94815	-13.5655	1.01e-31	4.99e-31	61.0015
11751973_x_at	LZTS3	9762	1.81547	1.59771	2.03324	5.34534	19.2862	3.09e-51	4.37e-50	105.836
11755918_a_at	PTK7	5754	1.81096	1.72842	1.89351	5.07013	16.3569	2.8e-41	2.27e-40	82.9484
11745459_a_at	FADS1//MIR1908	3992//100302263	1.80963	1.71635	1.90291	4.36115	16.1387	1.57e-40	1.22e-39	81.2295
11743350_a_at	C15orf48	84419	-1.8096	-2.00964	-1.60956	11.2917	-15.3995	5.39e-38	3.64e-37	75.402
11730346_x_at	PUS7	54517	1.80933	1.53656	2.08211	7.30367	28.7939	5.13e-81	8.29e-79	174.298
11728055_at	GHR	2690	-1.80877	-1.8776	-1.73995	5.57912	-10.1945	1.32e-20	3.95e-20	35.5272
11748423_a_at	PGM1	5236	-1.80873	-1.89494	-1.72252	7.05895	-19.8406	4.31e-53	6.86e-52	110.103
11732956_a_at	TARP//TRGC2//TRGV9	445347//6967//6983	-1.8081	-1.89072	-1.72549	4.7143	-15.3712	6.74e-38	4.52e-37	75.179
11758394_s_at	PARM1	25849	-1.80461	-1.91133	-1.69788	9.46491	-17.3902	8.17e-45	7.94e-44	91.0726
11745392_a_at	APOC2//APOC4//APOC4-APOC2	344//346//100533990	1.80441	1.64184	1.96698	4.36975	12.5153	3.55e-28	1.49e-27	52.8655
11730972_x_at	CYP4F12	66002	-1.80392	-1.90424	-1.7036	5.94076	-20.3741	7.24e-55	1.29e-53	114.183
11719488_at	EDNRA	1909	1.80283	1.70931	1.89635	5.54963	13.6253	6.31e-32	3.15e-31	61.4682
11758262_s_at	CCNJL	79616	-1.80201	-1.89884	-1.70518	6.39166	-18.3089	6.13e-48	7.06e-47	98.2559
11715722_a_at	GOLM1	51280	-1.79726	-2.15073	-1.4438	9.61678	-18.138	2.33e-47	2.61e-46	96.9234
11721205_a_at	ANK3	288	-1.79673	-2.06607	-1.52738	6.87126	-21.1078	2.75e-57	5.79e-56	119.75
11763225_x_at	IGLC1	3537	-1.79566	-1.89949	-1.69182	7.52921	-7.83959	1.34e-13	2.97e-13	19.5448
11749969_a_at	TSPAN5	10098	1.7949	1.67703	1.91277	5.03793	18.1926	1.52e-47	1.72e-46	97.3491
11745833_s_at	ECT2	1894	1.79195	1.66379	1.92012	7.2379	21.3509	4.39e-58	9.82e-57	121.582
11719962_s_at	AOC1	26	-1.79176	-1.87224	-1.71129	9.32254	-15.7929	2.41e-39	1.75e-38	78.504
11749299_a_at	WDR77	79084	1.79159	1.71255	1.87062	7.00937	30.1425	7.49e-85	1.69e-82	183.11
11718183_at	CDCA5	113130	1.79006	1.71857	1.86154	5.86513	16.9043	3.74e-43	3.34e-42	87.2569
11723329_a_at	GSN	2934	-1.78883	-1.90279	-1.67486	8.75684	-17.9139	1.34e-46	1.45e-45	95.1732
11724021_at	H2BC5	3017	-1.78865	-1.88955	-1.68775	8.42083	-14.4786	7.73e-35	4.45e-34	68.1523
11746438_a_at	SHMT2	6472	1.78809	1.71403	1.86215	5.77529	20.9595	8.45e-57	1.72e-55	118.629
11735242_s_at	ZC3H12C	85463	-1.78589	-2.02261	-1.54917	6.75842	-13.4444	2.6e-31	1.26e-30	60.0574
11721695_s_at	DUSP2	1844	1.78486	1.69332	1.87641	4.99461	16.68	2.19e-42	1.88e-41	85.4931
11725822_a_at	JPH1	56704	1.78471	1.50636	2.06306	6.94927	19.0033	2.76e-50	3.69e-49	103.65
11721972_at	JADE3	9767	1.78458	1.69548	1.87368	6.11892	29.5896	2.73e-83	5.19e-81	179.524
11720663_a_at	GNA11	2767	-1.7836	-2.17043	-1.39676	10.3282	-32.2698	1.05e-90	4.86e-88	196.553
11727976_a_at	KLK1	3816	-1.78263	-1.96113	-1.60413	9.05133	-10.0045	5.2e-20	1.52e-19	34.1646
11745500_a_at	CLEC10A	10462	-1.78119	-2.0473	-1.51507	3.99176	-16.0266	3.8e-40	2.89e-39	80.3458
11731975_a_at	IGSF9	57549	-1.78107	-1.95067	-1.61147	4.79133	-20.8848	1.49e-56	2.98e-55	118.063
11734306_a_at	TNFSF11	8600	1.78076	1.65459	1.90692	4.26275	13.4154	3.26e-31	1.57e-30	59.8311
11756547_a_at	CLU	1191	-1.77846	-1.86097	-1.69595	7.0233	-8.38015	3.99e-15	9.46e-15	23.0174
11732404_a_at	NKRF	55922	1.77841	1.61731	1.93951	6.15428	32.86	2.75e-92	1.53e-89	200.185
11728863_at	GINS1	9837	1.77549	1.68779	1.86318	7.43753	17.2853	1.86e-44	1.78e-43	90.25
11716881_a_at	ZZEF1	23140	-1.77505	-1.84616	-1.70393	5.75693	-30.2804	3.08e-85	7.41e-83	183.998
11736909_at	C1orf210	149466	-1.77399	-2.01964	-1.52834	5.5606	-21.4432	2.19e-58	4.99e-57	122.276
11720140_at	RILP	83547	-1.77334	-1.84169	-1.70499	6.36418	-29.2923	1.91e-82	3.35e-80	177.581
11728076_at	HDAC9	9734	-1.77211	-1.87664	-1.66758	5.77287	-17.8134	2.95e-46	3.12e-45	94.3877
11733619_a_at	ACVR1C	130399	-1.77033	-1.85729	-1.68336	6.85521	-14.5649	3.92e-35	2.29e-34	68.8307
11717327_at	KLF9	687	-1.76983	-1.85158	-1.68808	7.20047	-18.9081	5.78e-50	7.53e-49	102.912
11743162_a_at	CTSE	1510	-1.76875	-1.85042	-1.68707	4.82073	-9.02223	5.23e-17	1.35e-16	27.3065
11723678_at	CKAP2	26586	1.76818	1.6299	1.90646	6.71863	26.7237	6.17e-75	5.21e-73	160.325
11724988_a_at	CCDC113	29070	1.76678	1.68403	1.84954	4.89466	20.5582	1.78e-55	3.31e-54	115.585
11750711_a_at	ACOX1	51	-1.76587	-1.90286	-1.62887	6.91529	-19.9887	1.38e-53	2.25e-52	111.239
11755601_a_at	CCL13	6357	-1.76512	-1.85002	-1.68021	5.38119	-14.406	1.37e-34	7.76e-34	67.5821
11719172_x_at	AKR1C1	1645	-1.76457	-2.00455	-1.52458	4.75756	-9.21867	1.35e-17	3.56e-17	28.6511
11753378_a_at	CDK4	1019	1.76422	1.65949	1.86894	6.69609	21.401	3.01e-58	6.81e-57	121.958
11725426_a_at	RAB27A	5873	-1.76239	-1.84408	-1.68071	4.93011	-17.8538	2.15e-46	2.29e-45	94.7036
11720496_at	GZMA	3001	-1.76164	-1.81917	-1.70411	6.81975	-12.72	7.29e-29	3.15e-28	54.4413
11717155_a_at	NME1//NME2//NME1-NME2	4830//4831//654364	1.75912	1.66049	1.85776	8.8661	20.1865	3.04e-54	5.2e-53	112.752
11760524_at	VSTM2A	222008	-1.75805	-1.95289	-1.56321	4.40754	-22.475	9.86e-62	2.86e-60	129.971
11733828_x_at	C19orf48//SNORD88C	84798//692204	1.75503	1.5245	1.98557	6.08364	22.2431	5.52e-61	1.52e-59	128.251
11757228_s_at	ABHD11-AS1	171022	-1.75409	-2.10503	-1.40314	5.97134	-16.2992	4.41e-41	3.53e-40	82.4946
11725335_s_at	MZT1	440145	1.75278	1.66582	1.83974	7.603	29.797	7.05e-84	1.44e-81	180.874
11724444_a_at	ASB9	140462	1.75138	1.62835	1.87441	4.28053	16.9584	2.44e-43	2.2e-42	87.6826
11744437_a_at	ADH6	130	-1.74916	-1.85749	-1.64082	5.36287	-15.677	6.01e-39	4.26e-38	77.5904
11750932_a_at	EPHX2	2053	-1.74644	-1.85903	-1.63384	6.44192	-19.2582	3.84e-51	5.38e-50	105.62
11723313_s_at	PXMP2	5827	-1.74586	-1.84555	-1.64618	8.66607	-21.5207	1.22e-58	2.83e-57	122.858
11720380_a_at	IMPDH1	3614	1.74578	1.61955	1.872	7.78551	27.0991	4.68e-76	4.37e-74	162.899
11755382_x_at	IGLV1-44	28823	-1.74485	-1.8289	-1.6608	5.40513	-7.94579	6.79e-14	1.52e-13	20.2163
11741044_a_at	PLS1	5357	-1.74437	-1.90534	-1.58339	8.5072	-14.8393	4.5e-36	2.75e-35	70.9894
11754360_a_at	RRM2	6241	1.74422	1.6453	1.84315	7.14869	14.2911	3.39e-34	1.88e-33	66.6799
11748136_a_at	MAD2L1	4085	1.74336	1.63664	1.85008	6.67482	13.2234	1.46e-30	6.83e-30	58.3385
11715834_x_at	RUVBL1	8607	1.74263	1.47411	2.01114	6.27815	25.0668	6.68e-70	3.57e-68	148.752
11716791_a_at	RCN1//PAX6-AS1	5954//440034	1.74258	1.6479	1.83726	5.00129	20.5736	1.58e-55	2.95e-54	115.702
11732988_at	DEFA6	1671	1.74003	1.65803	1.82202	5.03201	5.92088	1.06e-08	1.87e-08	8.45895
11717774_a_at	PLEKHB1	58473	1.73999	1.66729	1.8127	5.6796	13.134	2.93e-30	1.35e-29	57.6441
11756885_a_at	ATAD2	29028	1.73737	1.66326	1.81147	6.41888	22.6238	3.28e-62	9.77e-61	131.071
11725999_s_at	FAS	355	-1.7362	-1.82036	-1.65203	6.58643	-18.719	2.51e-49	3.14e-48	101.445
11719394_a_at	FBXO32	114907	-1.73475	-1.83014	-1.63936	6.52008	-14.4042	1.39e-34	7.87e-34	67.5683
11720971_at	TOP2A	7153	1.73403	1.63367	1.8344	7.5356	16.5144	8.08e-42	6.75e-41	84.1895
11730239_a_at	SLC2A12	154091	1.73262	1.61088	1.85437	4.47212	12.0273	1.51e-26	5.86e-26	49.133
11743908_a_at	CTPS1	1503	1.73223	1.58909	1.87538	6.14586	17.9028	1.47e-46	1.57e-45	95.0867
11732085_a_at	SLC13A2	9058	-1.73223	-1.91579	-1.54868	5.41377	-9.60132	9.22e-19	2.56e-18	31.3102
11723239_a_at	GNG7	2788	-1.73158	-1.8599	-1.60327	3.99168	-23.0698	1.23e-63	4e-62	134.352
11748072_a_at	HSPH1	10808	1.73154	1.52822	1.93485	7.48212	20.2985	1.29e-54	2.26e-53	113.607
11747003_x_at	LRRC31	79782	-1.7285	-1.96441	-1.49259	6.04534	-13.734	2.69e-32	1.37e-31	62.3166
11755300_x_at	SAPCD2	89958	1.72829	1.62251	1.83406	6.56104	15.9864	5.22e-40	3.94e-39	80.0294
11723407_a_at	HOXD1	3231	-1.72765	-1.82139	-1.63392	4.3441	-23.6432	1.86e-65	6.89e-64	138.536
11718515_a_at	SQOR	58472	-1.72741	-1.84742	-1.60741	10.478	-25.2948	1.33e-70	7.54e-69	150.365
11751241_a_at	FAM47E-STBD1//STBD1//FAM47E	100631383//8987//100129583	-1.72735	-1.8884	-1.56629	4.63125	-21.3819	3.47e-58	7.84e-57	121.815
11720579_a_at	PDE5A	8654	-1.72689	-2.0594	-1.39438	7.75631	-18.9434	4.39e-50	5.78e-49	103.186
11752838_s_at	CIDEB	27141	-1.7259	-1.82883	-1.62296	6.42317	-22.4084	1.62e-61	4.59e-60	129.478
11732500_a_at	FAM3B	54097	1.72408	1.64077	1.80739	6.02255	4.69416	4.43e-06	6.83e-06	2.60362
11718754_at	CAPN5	726	-1.72355	-1.81846	-1.62864	8.06199	-22.5504	5.64e-62	1.66e-60	130.528
11763395_a_at	ZC3HAV1L	92092	1.72327	1.6334	1.81314	6.68326	24.6101	1.73e-68	8.28e-67	145.502
11763447_x_at	YME1L1	10730	-1.72303	-1.81387	-1.63218	3.91438	-14.1896	7.53e-34	4.11e-33	65.8832
11717763_a_at	MGLL	11343	-1.72205	-1.80511	-1.63898	8.81958	-20.6474	9.02e-56	1.71e-54	116.263
11755892_a_at	WSCD1//LOC339166	23302//339166	-1.72044	-1.80548	-1.6354	5.19165	-25.7982	3.84e-72	2.47e-70	153.904
11725537_at	ZNRF3	84133	1.7197	1.63109	1.80831	6.09614	21.153	1.95e-57	4.17e-56	120.091
11739688_a_at	FAM107B	83641	-1.71778	-1.80167	-1.6339	6.15767	-16.3937	2.09e-41	1.71e-40	83.2384
11730029_a_at	E2F7	144455	1.71734	1.39064	2.04403	4.73166	17.0848	9.02e-44	8.34e-43	88.6758
11737690_a_at	ZP3	7784	1.71685	1.64775	1.78594	4.487	21.375	3.66e-58	8.24e-57	121.763
11715217_s_at	MOGAT2	80168	-1.71672	-1.7897	-1.64374	4.34328	-24.093	7.13e-67	2.96e-65	141.791
11723939_a_at	CCNB1	891	1.71542	1.63304	1.79781	7.34903	15.1883	2.86e-37	1.85e-36	73.738
11715239_x_at	IFITM3	10410	1.71478	1.64219	1.78737	9.59783	18.655	4.13e-49	5.1e-48	100.948
11719475_a_at	BEX1	55859	-1.71467	-1.96047	-1.46888	4.3637	-13.0209	7.05e-30	3.2e-29	56.7676
11756224_s_at	ZDHHC9	51114	1.71397	1.50121	1.92672	8.25741	27.8123	3.67e-78	4.25e-76	167.74
11727837_at	ORC6	23594	1.71325	1.42927	1.99723	5.66486	20.3118	1.17e-54	2.05e-53	113.709
11758092_s_at	EFNA5	1946	-1.71243	-1.81838	-1.60648	4.93956	-19.1289	1.04e-50	1.43e-49	104.621
11723154_s_at	CAMTA1	23261	1.71174	1.61091	1.81256	4.3534	14.0061	3.18e-33	1.69e-32	64.4452
11720680_a_at	DGKA	1606	-1.71093	-1.78345	-1.63841	5.48591	-20.6421	9.4e-56	1.78e-54	116.222
11743737_a_at	NR3C1	2908	-1.71003	-1.86067	-1.55939	5.66017	-17.8766	1.8e-46	1.93e-45	94.8821
11726153_at	POU2AF1	5450	-1.70991	-1.7958	-1.62402	6.07858	-10.8795	8.64e-23	2.84e-22	40.5226
11719162_a_at	GPT2	84706	1.70979	1.60377	1.81581	6.47024	20.9174	1.16e-56	2.35e-55	118.31
11747960_x_at	GTF3A	2971	1.70967	1.6127	1.80664	8.58212	25.8805	2.16e-72	1.42e-70	154.479
11715637_a_at	UGP2	7360	-1.70955	-1.78137	-1.63772	11.5085	-42.332	2.07e-115	7.25e-112	253.2
11727545_at	PANK3	79646	-1.7092	-1.93558	-1.48282	6.3044	-15.7891	2.48e-39	1.8e-38	78.4735
11722143_at	TRANK1	9881	-1.70915	-1.84776	-1.57055	5.50448	-24.1188	5.92e-67	2.48e-65	141.976
11724275_s_at	TMEM158	25907	1.70746	1.61353	1.8014	6.29099	14.174	8.5e-34	4.63e-33	65.7613
11728504_a_at	BDKRB1	623	-1.70669	-1.81155	-1.60184	4.36327	-23.2575	3.1e-64	1.05e-62	135.726
11727916_a_at	CENPA//SLC35F6	1058//54978	1.70657	1.62242	1.79073	5.48083	14.9193	2.39e-36	1.49e-35	71.6192
11725451_at	TMEM45B	120224	-1.70043	-1.7801	-1.62076	7.86364	-15.0929	6.07e-37	3.89e-36	72.9865
11726617_s_at	CDK1	983	1.70039	1.37402	2.02676	8.45701	16.9897	1.91e-43	1.73e-42	87.9283
11741128_a_at	CAPN2	824	-1.70026	-1.84037	-1.56015	7.27246	-26.4812	3.3e-74	2.59e-72	158.653
11723839_a_at	FKBP1B	2281	-1.69977	-1.83522	-1.56432	5.15712	-17.8311	2.57e-46	2.73e-45	94.5258
11724421_at	EPHB3	2049	1.69619	1.58207	1.81032	6.85174	16.2864	4.88e-41	3.9e-40	82.3933
11747820_x_at	UPP1	7378	-1.69504	-1.7591	-1.63098	5.82022	-16.118	1.85e-40	1.43e-39	81.0664
11753942_a_at	UCA1	652995	1.69496	1.37172	2.0182	4.73954	8.27862	7.79e-15	1.82e-14	22.355
11725472_a_at	PAQR8	85315	-1.6925	-1.79089	-1.5941	9.53163	-21.2322	1.07e-57	2.34e-56	120.688
11757581_x_at	MT1X	4501	-1.69227	-1.76271	-1.62183	8.12575	-14.4928	6.91e-35	3.99e-34	68.264
11723998_at	SPC25	57405	1.69189	1.59144	1.79233	5.79611	14.6828	1.55e-35	9.21e-35	69.758
11724721_a_at	GALNT12	79695	-1.69169	-1.85309	-1.53028	6.44497	-18.6191	5.46e-49	6.69e-48	100.67
11723377_a_at	MYZAP	101000000	-1.69047	-1.77568	-1.60525	6.41634	-22.4489	1.2e-61	3.46e-60	129.777
11719035_a_at	ACSF2	80221	-1.68851	-1.77393	-1.6031	6.69884	-16.4807	1.05e-41	8.76e-41	83.924
11721837_a_at	MYLK	4638	-1.68794	-1.79863	-1.57725	8.2687	-9.83315	1.78e-19	5.09e-19	32.9452
11716939_a_at	HMOX1	3162	-1.68642	-1.75239	-1.62044	7.55425	-16.9537	2.53e-43	2.28e-42	87.6452
11718531_a_at	CAD	790	1.68387	1.54517	1.82257	6.10043	27.4284	4.95e-77	5.22e-75	165.143
11728041_at	SSTR1	6751	-1.68355	-1.79648	-1.57063	5.88357	-15.5809	1.29e-38	8.93e-38	76.832
11721181_a_at	VLDLR	7436	-1.68306	-1.98193	-1.38418	5.18836	-13.1692	2.22e-30	1.03e-29	57.9173
11756601_a_at	FAM8A1	51439	-1.68295	-1.86888	-1.49703	5.48486	-20.7379	4.54e-56	8.8e-55	116.95
11729391_a_at	MIER1	57708	-1.68248	-1.80591	-1.55904	5.88387	-24.5288	3.1e-68	1.45e-66	144.921
11744365_a_at	ZFAS1	441951	1.68189	1.60152	1.76227	9.12234	25.4102	5.88e-71	3.42e-69	151.179
11719592_at	GLTP	51228	-1.68177	-1.88612	-1.47742	6.33407	-27.5921	1.63e-77	1.76e-75	166.252
11716740_a_at	SLC6A8	6535	-1.68166	-1.78817	-1.57515	7.33583	-14.4798	7.66e-35	4.4e-34	68.1622
11743077_s_at	CEBPB	1051	1.67966	1.50187	1.85745	7.91795	22.1495	1.11e-60	2.99e-59	127.556
11724152_a_at	TNS4	84951	1.67897	1.5536	1.80433	4.55503	16.12	1.82e-40	1.41e-39	81.0819
11724407_s_at	CCNE1	898	1.67885	1.59707	1.76063	5.19433	19.5846	3.09e-52	4.64e-51	108.137
11721631_a_at	TMEM97	27346	1.67869	1.60552	1.75186	7.04569	19.3546	1.82e-51	2.61e-50	106.364
11729834_at	EIF5A2	56648	1.67696	1.57126	1.78266	4.69934	20.5138	2.5e-55	4.59e-54	115.247
11734578_a_at	CFH	3075	-1.67593	-1.79741	-1.55444	6.08037	-12.6988	8.59e-29	3.7e-28	54.2777
11725857_s_at	SLC2A13	114134	-1.67578	-1.8733	-1.47825	8.25394	-26.6455	1.06e-74	8.73e-73	159.787
11755756_a_at	NHSL1	57224	-1.67537	-1.82731	-1.52343	8.20597	-21.2078	1.29e-57	2.79e-56	120.504
11719391_a_at	PRKDC	5591	1.67531	1.326	2.02462	7.10754	17.6958	7.42e-46	7.67e-45	93.4672
11717417_s_at	RHOU	58480	-1.67426	-1.78131	-1.5672	8.26537	-24.7228	7.75e-69	3.78e-67	146.306
11715419_at	LY6E	4061	1.67407	1.50657	1.84156	5.03534	15.3352	8.96e-38	5.97e-37	74.8958
11756650_a_at	CHP1	11261	-1.67157	-1.78196	-1.56118	6.50669	-19.6298	2.18e-52	3.33e-51	108.484
11727516_at	RAVER2	55225	-1.67106	-1.75299	-1.58912	7.01501	-25.2226	2.22e-70	1.22e-68	149.855
11748981_a_at	NAT1	9	-1.67034	-1.77459	-1.5661	8.85619	-18.6459	4.43e-49	5.46e-48	100.878
11726897_s_at	ADGRL3	23284	-1.66984	-1.83134	-1.50835	4.74289	-17.8619	2.02e-46	2.16e-45	94.7672
11725684_a_at	PTPRO	5800	1.66789	1.46704	1.86874	5.17091	11.0424	2.57e-23	8.65e-23	41.7277
11754439_x_at	NELFCD	51497	1.66711	1.53221	1.80201	7.41614	24.689	9.86e-69	4.78e-67	146.066
11724134_a_at	SLC12A2	6558	1.66588	1.54585	1.78591	8.3763	15.5547	1.58e-38	1.09e-37	76.626
11763222_x_at	IGKC//IGK	3514//50802	-1.66526	-1.76595	-1.56457	5.53951	-8.09006	2.67e-14	6.1e-14	21.1371
11755257_a_at	TRIM31	11074	-1.66364	-1.80352	-1.52376	6.68585	-10.7213	2.79e-22	8.95e-22	39.3579
11719671_a_at	RCAN2	10231	-1.6632	-1.8005	-1.52589	6.49733	-15.1649	3.44e-37	2.22e-36	73.5538
11741315_a_at	PLSCR4	57088	-1.66279	-1.74821	-1.57737	7.68836	-21.2579	8.85e-58	1.95e-56	120.881
11743044_a_at	ALDH1A1	216	-1.66234	-1.98134	-1.34335	7.7596	-9.7251	3.84e-19	1.08e-18	32.181
11724556_at	NEUROD1	4760	-1.6616	-1.73288	-1.59032	4.06352	-13.2624	1.08e-30	5.07e-30	58.6413
11745837_x_at	FN1	2335	1.66153	1.54372	1.77933	6.32505	6.43241	6.43e-10	1.2e-09	11.2038
11750232_a_at	GGTA1	2681	-1.6607	-1.76776	-1.55364	4.81177	-15.2862	1.32e-37	8.72e-37	74.5096
11727833_at	WDR43	23160	1.6603	1.31649	2.0041	4.81389	27.2859	1.31e-76	1.3e-74	164.173
11717508_at	IRF4	3662	-1.65975	-1.74095	-1.57855	4.78337	-13.9245	6.04e-33	3.17e-32	63.8061
11753810_a_at	CCL5	6352	-1.65853	-1.83785	-1.47921	7.21152	-10.8804	8.59e-23	2.82e-22	40.5286
11734311_s_at	CNN1	1264	-1.65802	-1.76639	-1.54964	7.11768	-6.68485	1.52e-10	2.93e-10	12.6182
11723686_s_at	TENT5A	55603	-1.65786	-1.74205	-1.57367	8.40305	-17.8458	2.29e-46	2.44e-45	94.641
11740020_at	OTC	5009	-1.65687	-1.77649	-1.53726	4.01232	-12.4249	7.12e-28	2.95e-27	52.1714
11723174_a_at	FNDC1	84624	1.65632	1.34488	1.96776	4.88188	7.76831	2.11e-13	4.64e-13	19.0971
11716055_s_at	STMN3	50861	1.65629	1.56396	1.74862	4.60892	10.4011	2.93e-21	8.99e-21	37.0207
11729818_s_at	IGF1	3479	-1.65574	-1.75839	-1.55308	5.48357	-13.5177	1.46e-31	7.18e-31	60.6287
11743618_at	ITGA2	3673	1.65365	1.34167	1.96563	6.94101	21.3097	5.99e-58	1.32e-56	121.271
11717598_s_at	SMPD1	6609	-1.65365	-1.78891	-1.51839	6.66234	-24.1953	3.41e-67	1.45e-65	142.527
11718943_a_at	AURKA	6790	1.65365	1.56782	1.73947	7.816	19.255	3.93e-51	5.51e-50	105.596
11743296_a_at	CENPF	1063	1.65336	1.57177	1.73494	5.77785	16.812	7.73e-43	6.8e-42	86.5314
11721486_at	TP53RK	112858	1.65314	1.52409	1.78218	6.24245	23.2834	2.56e-64	8.72e-63	135.915
11736536_a_at	LEAP2	116842	-1.65279	-1.76524	-1.54033	4.87135	-14.0085	3.12e-33	1.66e-32	64.4643
11743991_at	MRGBP	55257	1.65277	1.54224	1.76329	4.7984	27.3194	1.04e-76	1.05e-74	164.401
11729077_at	AKAP5	9495	-1.65207	-1.7416	-1.56254	4.6751	-17.2467	2.52e-44	2.4e-43	89.9474
11716464_at	SIAE	54414	-1.65161	-1.72061	-1.58261	9.51303	-19.88	3.18e-53	5.09e-52	110.406
11727204_a_at	CBX4	8535	1.65125	1.5695	1.733	4.85578	27.4766	3.56e-77	3.79e-75	165.47
11720538_at	FLVCR2	55640	-1.64908	-1.77471	-1.52345	4.79094	-21.7374	2.41e-59	5.87e-58	124.481
11731433_a_at	SELENOP	6414	-1.6486	-1.84414	-1.45306	11.3609	-16.4363	1.5e-41	1.23e-40	83.5746
11757586_a_at	SLC27A5	10998	1.64721	1.57084	1.72357	4.51435	13.5739	9.44e-32	4.68e-31	61.0668
11724236_a_at	RIPK2	8767	1.64658	1.52404	1.76911	6.30913	28.4392	5.44e-80	7.72e-78	171.942
11728532_at	FCER1A	2205	-1.64631	-1.74371	-1.54892	4.23832	-14.4105	1.32e-34	7.5e-34	67.6174
11742683_x_at	H1-2	3006	-1.64621	-1.91414	-1.37827	7.85717	-19.5262	4.85e-52	7.21e-51	107.687
11731992_x_at	TROAP	10024	1.64606	1.5222	1.76991	4.79831	17.9107	1.38e-46	1.48e-45	95.1487
11755858_a_at	MS4A1	931	-1.6459	-1.7305	-1.5613	4.46368	-7.1623	9.02e-12	1.84e-11	15.395
11744169_a_at	MYBL2	4605	1.64553	1.54187	1.7492	5.69292	19.7774	7e-53	1.1e-51	109.619
11721175_at	RARRES1	5918	-1.64449	-1.72354	-1.56544	8.37143	-10.8371	1.18e-22	3.85e-22	40.21
11740114_a_at	CGN	57530	-1.64422	-1.76826	-1.52019	6.90212	-15.1784	3.09e-37	2e-36	73.6599
11743065_at	CDC6	990	1.64163	1.52295	1.76032	6.69105	17.2131	3.29e-44	3.1e-43	89.6832
11758478_s_at	CDCA7	83879	1.6413	1.42745	1.85515	8.57645	16.3099	4.06e-41	3.26e-40	82.5782
11752056_a_at	APOBR	55911	-1.64008	-1.76128	-1.51888	5.22452	-22.4138	1.55e-61	4.42e-60	129.517
11721702_a_at	CMTM7	112616	1.63833	1.53731	1.73935	6.22824	19.6831	1.45e-52	2.23e-51	108.894
11748606_x_at	POLR1B	84172	1.6381	1.53967	1.73653	4.26368	24.9506	1.53e-69	7.86e-68	147.928
11725788_a_at	CENPN	55839	1.63746	1.47703	1.79788	6.65434	18.2033	1.4e-47	1.58e-46	97.4328
11715306_s_at	AREG	374	1.63704	1.55537	1.71871	7.10054	8.69598	4.83e-16	1.19e-15	25.1061
11716365_x_at	ASNS	440	1.63684	1.53896	1.73473	7.79106	20.2562	1.78e-54	3.09e-53	113.284
11758533_s_at	CNGA1	1259	-1.6368	-1.74925	-1.52434	4.12601	-13.2423	1.26e-30	5.91e-30	58.4854
11718303_a_at	PAFAH1B3	5050	1.63634	1.54831	1.72436	6.8567	24.1932	3.46e-67	1.47e-65	142.513
11729185_at	PNO1	56902	1.63571	1.52813	1.74329	5.87663	21.3552	4.25e-58	9.52e-57	121.614
11731887_at	KIF14	9928	1.63545	1.48225	1.78864	4.19993	18.1169	2.75e-47	3.06e-46	96.7585
11726839_s_at	RELL1	768211	-1.63514	-1.81902	-1.45126	9.62921	-33.0583	8.15e-93	4.77e-90	201.396
11725000_at	DUOXA2	405753	1.63498	1.47423	1.79573	4.71755	7.76517	2.15e-13	4.73e-13	19.0775
11729157_a_at	MFAP4	4239	-1.63175	-1.7333	-1.5302	5.28043	-11.2935	3.92e-24	1.37e-23	43.597
11718001_a_at	VSIR	64115	-1.63169	-1.71331	-1.55008	6.88864	-26.593	1.52e-74	1.21e-72	159.425
11731899_s_at	PPAT	5471	1.63088	1.55217	1.70958	6.32873	20.4582	3.81e-55	6.93e-54	114.824
11737775_a_at	NOP2	4839	1.6304	1.56261	1.69819	4.03024	24.2438	2.4e-67	1.04e-65	142.876
11758175_s_at	SLC36A1	206358	-1.62984	-1.89121	-1.36847	6.09918	-21.8952	7.38e-60	1.86e-58	125.661
11744121_a_at	LGALS4	3960	-1.62983	-1.82909	-1.43057	11.5261	-14.7395	9.88e-36	5.95e-35	70.2042
11736832_a_at	PEX26	55670	-1.62851	-1.82639	-1.43062	4.3209	-24.6777	1.07e-68	5.15e-67	145.985
11758166_s_at	ANOS1	3730	1.62835	1.54233	1.71437	5.15329	9.07375	3.67e-17	9.52e-17	27.6577
11724515_a_at	GPD1L	23171	-1.62687	-1.71767	-1.53607	7.16997	-24.2947	1.67e-67	7.36e-66	143.242
11732200_at	PLAGL2	5326	1.62571	1.49325	1.75816	6.42249	20.0087	1.19e-53	1.95e-52	111.392
11734359_a_at	RNASEL	6041	-1.62541	-1.80299	-1.44783	6.47983	-22.1684	9.61e-61	2.61e-59	127.697
11715767_s_at	ACAA2	10449	-1.62538	-1.79913	-1.45162	8.86663	-19.302	2.74e-51	3.88e-50	105.958
11721924_s_at	PRKCB	5579	-1.62444	-1.87691	-1.37198	5.35877	-13.1856	1.96e-30	9.12e-30	58.0444
11744612_a_at	NUDCD1	84955	1.62406	1.37936	1.86876	7.02429	24.6778	1.07e-68	5.15e-67	145.986
11727773_at	LARP6	55323	1.62365	1.55502	1.69228	4.75173	11.8881	4.36e-26	1.66e-25	48.0751
11727988_a_at	SCML1	6322	1.62361	1.52419	1.72303	5.97204	19.9764	1.52e-53	2.47e-52	111.144
11721874_at	IFIT2	3433	-1.62306	-1.74881	-1.49732	5.78253	-11.585	4.35e-25	1.59e-24	45.7841
11719943_at	CXCL9	4283	1.6229	1.48785	1.75795	5.53885	7.70806	3.09e-13	6.73e-13	18.7207
11725576_s_at	CDC14A	8556	-1.62033	-1.76724	-1.47342	4.79215	-22.1013	1.58e-60	4.22e-59	127.197
11720669_at	KAT2B	8850	-1.61929	-1.7482	-1.49038	7.32731	-19.7467	8.87e-53	1.38e-51	109.383
11749789_a_at	TP53I3	9540	-1.61856	-1.77838	-1.45875	8.54208	-20.8459	2e-56	3.97e-55	117.769
11748543_a_at	TXNIP	10628	-1.61771	-1.71001	-1.52541	9.08429	-16.1381	1.58e-40	1.22e-39	81.2245
11718446_at	SH3BGRL2	83699	-1.61757	-1.7227	-1.51244	7.73406	-18.656	4.1e-49	5.06e-48	100.956
11742971_s_at	COLEC12	81035	-1.61755	-1.75669	-1.47841	5.86303	-12.5936	1.94e-28	8.21e-28	53.4676
11715388_s_at	CDKN1A	1026	-1.6166	-1.68472	-1.54848	9.84589	-18.7751	1.62e-49	2.05e-48	101.881
11734085_a_at	NKX2-3	159296	-1.61644	-1.75531	-1.47758	4.89369	-14.2842	3.57e-34	1.99e-33	66.6256
11725161_a_at	DDIAS	220042	1.61479	1.50917	1.7204	5.4383	18.2884	7.19e-48	8.26e-47	98.0961
11728764_a_at	NECTIN4	81607	1.6131	1.50901	1.71719	4.5106	12.7394	6.27e-29	2.72e-28	54.5911
11724735_a_at	PDPN	10630	1.61065	1.39719	1.82411	4.31915	16.2185	8.35e-41	6.57e-40	81.8587
11763206_at	SH3RF2	153769	-1.60912	-1.97971	-1.23854	7.33681	-15.2014	2.58e-37	1.68e-36	73.8413
11755671_a_at	SYTL2	54843	-1.608	-1.73653	-1.47946	8.20452	-18.0082	6.42e-47	7.03e-46	95.9102
11719173_s_at	PAICS	10606	1.60789	1.53441	1.68137	6.72987	20.5792	1.52e-55	2.84e-54	115.745
11739328_x_at	CENPH	64946	1.60664	1.5266	1.68668	4.52185	16.9218	3.25e-43	2.92e-42	87.3949
11732494_at	AUNIP	79000	1.60592	1.46966	1.74218	4.09252	22.4178	1.51e-61	4.3e-60	129.547
11760964_x_at	NBPF1	55672	-1.60533	-1.68352	-1.52715	8.89421	-20.5322	2.17e-55	4e-54	115.387
11719828_x_at	QPCT	25797	1.60529	1.53386	1.67672	6.3645	11.1336	1.3e-23	4.44e-23	42.4053
11740000_a_at	CPEB3	22849	-1.60502	-1.72827	-1.48178	6.50877	-28.8819	2.86e-81	4.75e-79	174.88
11723825_a_at	PHYKPL	85007	-1.60401	-1.68676	-1.52126	5.50124	-27.9374	1.58e-78	1.94e-76	168.583
11759011_at	PRPF4	9128	1.60397	1.39661	1.81133	5.51225	24.8128	4.08e-69	2.03e-67	146.947
11725749_a_at	GAL	51083	1.60348	1.46735	1.73961	5.91674	5.39766	1.58e-07	2.62e-07	5.83023
11719810_at	RRS1	23212	1.59983	1.49315	1.7065	7.47444	23.6312	2.03e-65	7.49e-64	138.449
11730796_x_at	PSPH	5723	1.59907	1.0605	2.13765	6.51996	24.2265	2.72e-67	1.17e-65	142.752
11728829_at	INHBB	3625	1.59894	1.27104	1.92683	4.23176	9.78072	2.58e-19	7.35e-19	32.5739
11737302_at	CHST5	23563	-1.59814	-1.70698	-1.48931	4.29978	-13.7577	2.24e-32	1.14e-31	62.5018
11718399_s_at	TGM2	7052	1.59635	1.53534	1.65736	7.76253	13.4783	1.99e-31	9.71e-31	60.3212
11720333_a_at	SLC5A6	8884	1.59417	1.50532	1.68303	7.83596	19.6995	1.28e-52	1.97e-51	109.02
11744481_s_at	OPN3	23596	-1.59413	-1.69998	-1.48828	8.29784	-17.2112	3.34e-44	3.15e-43	89.6684
11755020_a_at	SLC46A3	283537	-1.59396	-1.72461	-1.46331	7.26017	-17.7957	3.39e-46	3.57e-45	94.2493
11737197_s_at	KIF4B//KIF4A	285643//24137	1.59366	1.49364	1.69369	5.83872	16.3739	2.45e-41	1.99e-40	83.0826
11720241_at	KIF4A	24137	1.59256	1.50229	1.68284	4.34216	16.7434	1.33e-42	1.15e-41	85.9915
11723703_s_at	ABHD5	51099	-1.59208	-1.76286	-1.42131	5.2181	-19.9929	1.34e-53	2.19e-52	111.271
11735382_at	MARVELD3	91862	-1.59196	-1.67036	-1.51356	7.27836	-17.7518	4.78e-46	5e-45	93.9057
11722839_at	LYAR	55646	1.59088	1.47083	1.71093	6.91923	22.587	4.3e-62	1.27e-60	130.799
11757300_s_at	ELOVL5	60481	1.58983	1.48607	1.6936	8.2934	13.9706	4.21e-33	2.23e-32	64.167
11723010_a_at	KIF20A	10112	1.5894	1.30097	1.87784	4.85764	17.5401	2.52e-45	2.52e-44	92.2481
11721672_at	NXT1	29107	1.58758	1.50714	1.66802	7.98596	25.0408	8.04e-70	4.26e-68	148.568
11764077_s_at	EDIL3	10085	-1.58631	-1.77014	-1.40248	8.72244	-16.3018	4.32e-41	3.47e-40	82.5148
11717162_a_at	SLC29A1	2030	1.58554	1.50411	1.66698	5.23549	18.6264	5.16e-49	6.32e-48	100.727
11723105_at	CMPK2	129607	-1.58465	-1.69284	-1.47646	6.55185	-10.8238	1.31e-22	4.24e-22	40.1114
11728126_x_at	PHGR1	644844	-1.58366	-1.65391	-1.51341	12.596	-15.4165	4.71e-38	3.19e-37	75.5362
11731172_s_at	GLDN	342035	-1.58361	-1.67592	-1.49129	4.83988	-7.01286	2.21e-11	4.44e-11	14.512
11728447_at	RAD54B	25788	1.58132	1.46415	1.69848	5.48786	17.7727	4.06e-46	4.27e-45	94.0695
11726302_a_at	DTL	51514	1.58103	1.39058	1.77147	3.97515	17.3657	9.91e-45	9.61e-44	90.8805
11740170_s_at	ARHGAP42	143872	-1.58036	-1.99291	-1.16781	5.90149	-20.2793	1.49e-54	2.6e-53	113.46
11725780_s_at	CADPS	8618	1.57899	1.45721	1.70076	4.79677	12.5126	3.62e-28	1.52e-27	52.8449
11723552_a_at	FXYD1	5348	-1.57824	-1.81151	-1.34496	3.98408	-16.0956	2.2e-40	1.7e-39	80.8898
11724083_a_at	RPP40	10799	1.578	1.50073	1.65527	5.35543	23.3489	1.59e-64	5.51e-63	136.393
11715365_x_at	SPDEF	25803	-1.57768	-1.75872	-1.39663	5.81796	-14.4865	7.26e-35	4.19e-34	68.2149
11717411_s_at	ANO6	196527	1.57761	1.48473	1.67048	6.38687	13.0071	7.85e-30	3.56e-29	56.6607
11730365_at	AMPD1	270	-1.57759	-1.66397	-1.4912	4.41303	-20.322	1.08e-54	1.9e-53	113.786
11722412_s_at	SLC7A1	6541	1.57738	1.46838	1.68638	6.32099	19.3618	1.72e-51	2.47e-50	106.42
11729003_at	ADRB1	153	-1.57735	-1.67233	-1.48236	4.46157	-16.6658	2.45e-42	2.1e-41	85.3811
11743972_a_at	DDIT4	54541	1.57588	1.47619	1.67557	6.90476	16.0003	4.68e-40	3.54e-39	80.1384
11742890_at	MND1	84057	1.57571	1.51906	1.63237	5.40376	15.8161	2e-39	1.46e-38	78.687
11719761_at	ARRDC4	91947	-1.57513	-1.76486	-1.3854	7.02051	-21.2162	1.21e-57	2.62e-56	120.567
11741911_a_at	GBP3	2635	-1.57334	-1.66297	-1.4837	7.47846	-9.36226	4.96e-18	1.34e-17	29.6429
11726500_s_at	ANO5	203859	-1.57315	-1.68012	-1.46618	3.82653	-18.6748	3.54e-49	4.39e-48	101.103
11727609_at	KLRB1	3820	-1.57302	-1.71924	-1.42679	5.07155	-11.3206	3.2e-24	1.12e-23	43.7996
11732474_at	ALPI	248	-1.5722	-1.68068	-1.46372	4.25171	-20.5549	1.82e-55	3.39e-54	115.56
11748046_a_at	SLC44A4	80736	-1.57115	-1.67252	-1.46978	8.43655	-14.0189	2.88e-33	1.53e-32	64.5453
11719305_at	SYNPO	11346	-1.57007	-1.64899	-1.49115	6.42084	-21.934	5.52e-60	1.41e-58	125.951
11755624_a_at	MTFR2	113115	1.56956	1.47271	1.66641	5.28662	16.1628	1.3e-40	1.01e-39	81.4199
11735394_s_at	XCL2//XCL1	6846//6375	-1.56654	-1.64889	-1.48419	4.19239	-12.6137	1.66e-28	7.06e-28	53.6224
11729511_at	HOXB8	3218	1.5654	1.43842	1.69238	5.78198	10.2417	9.36e-21	2.82e-20	35.8672
11755618_a_at	ALDH4A1	8659	1.56477	1.48725	1.64229	5.43538	17.4053	7.26e-45	7.08e-44	91.1913
11719737_a_at	RETREG1	54463	-1.56278	-1.76961	-1.35594	8.17351	-13.5967	7.9e-32	3.93e-31	61.2443
11728054_a_at	DIAPH3	81624	1.55928	1.21563	1.90294	5.92616	16.8601	5.29e-43	4.7e-42	86.9093
11726519_a_at	TINAG	27283	-1.55866	-1.89613	-1.22119	4.61741	-14.8289	4.88e-36	2.98e-35	70.9077
11730912_at	NPM1	4869	1.55695	1.38678	1.72712	9.01656	26.0399	7.08e-73	4.86e-71	155.591
11727898_a_at	CLMN	79789	-1.55594	-1.65566	-1.45621	5.54768	-21.3465	4.54e-58	1.01e-56	121.548
11736271_at	NANP	140838	1.55461	1.32223	1.787	6.59751	24.916	1.95e-69	9.99e-68	147.682
11733542_a_at	TMED6	146456	-1.55454	-1.73798	-1.3711	4.79661	-10.7116	3e-22	9.59e-22	39.2866
11724828_at	CCL20	6364	1.55373	1.38115	1.72631	8.92309	8.24356	9.81e-15	2.28e-14	22.1273
11715698_a_at	NOLC1	9221	1.55287	1.1822	1.92354	5.23012	21.1642	1.8e-57	3.84e-56	120.175
11759667_a_at	TTC17	55761	1.5502	1.43718	1.66321	6.20797	24.1364	5.21e-67	2.18e-65	142.104
11717349_a_at	RBP1	5947	1.54975	1.45006	1.64945	5.0984	9.17979	1.76e-17	4.64e-17	28.3838
11722572_at	CCNA2	890	1.54858	1.38184	1.71532	5.9048	11.8986	4.02e-26	1.54e-25	48.1554
11715830_s_at	PLS3	5358	1.54848	1.00805	2.08891	9.29563	17.3223	1.39e-44	1.34e-43	90.5407
11729670_a_at	BDH1	622	-1.54771	-1.61752	-1.4779	5.82243	-18.9608	3.84e-50	5.08e-49	103.32
11722054_a_at	CYP4X1	260293	1.54767	1.45881	1.63653	4.23034	9.29388	7.99e-18	2.13e-17	29.1697
11721573_a_at	ACVRL1	94	-1.5466	-1.63898	-1.45422	6.46655	-21.0218	5.27e-57	1.09e-55	119.1
11728827_at	F2RL1	2150	-1.54648	-1.65727	-1.4357	6.80007	-15.8677	1.33e-39	9.82e-39	79.0937
11722357_a_at	ACADM	34	-1.54581	-1.67632	-1.41531	7.43975	-17.981	7.94e-47	8.67e-46	95.698
11718780_a_at	SSBP2	23635	-1.54578	-1.65509	-1.43648	4.39976	-17.5493	2.34e-45	2.35e-44	92.3205
11740933_a_at	FOXA2	3170	1.54521	1.42344	1.66698	4.47161	14.6353	2.25e-35	1.33e-34	69.3845
11728307_x_at	GULP1	51454	-1.54496	-1.61455	-1.47537	6.47857	-13.0458	5.81e-30	2.65e-29	56.9602
11722662_a_at	HPSE	10855	-1.54491	-1.64838	-1.44143	5.75351	-15.3566	7.57e-38	5.06e-37	75.0642
11734103_a_at	FGGY	55277	1.5445	1.42755	1.66144	7.11254	11.077	1.99e-23	6.72e-23	41.9841
11744003_x_at	MTHFD2	10797	1.54434	1.39387	1.69481	7.42847	19.7746	7.16e-53	1.12e-51	109.597
11727291_at	CDK3//TEN1-CDK3	1018//100529145	-1.54399	-1.64298	-1.445	6.0678	-16.5743	5.03e-42	4.25e-41	84.6611
11759691_a_at	SLC11A2	4891	1.54353	1.45096	1.63609	4.93564	26.1481	3.33e-73	2.35e-71	156.344
11756294_a_at	JAM2	58494	-1.54292	-1.63167	-1.45416	4.9649	-12.438	6.43e-28	2.67e-27	52.2718
11720391_a_at	SLC39A10	57181	1.54006	1.46508	1.61505	7.5739	27.0106	8.59e-76	7.87e-74	162.294
11757383_a_at	CTSH	1512	1.53868	1.41584	1.66152	8.89227	18.9541	4.05e-50	5.33e-49	103.269
11726870_at	SETBP1	26040	-1.53818	-1.66471	-1.41165	4.94112	-13.5605	1.05e-31	5.18e-31	60.9619
11717071_at	KTN1	3895	-1.53601	-1.88115	-1.19087	6.26246	-24.4159	6.98e-68	3.17e-66	144.112
11753558_x_at	MCM7	4176	1.53438	1.44356	1.6252	4.83795	17.5279	2.77e-45	2.77e-44	92.1522
11756210_a_at	RCL1	10171	1.53419	1.47305	1.59533	4.63915	25.1175	4.66e-70	2.53e-68	149.112
11730651_a_at	SYTL4	94121	-1.53374	-1.63211	-1.43537	5.81827	-23.5917	2.7e-65	9.86e-64	138.162
11737581_a_at	CAPN9	10753	-1.53289	-1.6414	-1.42439	4.22587	-13.3147	7.15e-31	3.41e-30	59.048
11719883_a_at	APOLD1	81575	1.53234	1.452	1.61268	6.21272	7.61482	5.55e-13	1.2e-12	18.1416
11729660_a_at	AIFM3	150209	-1.53191	-1.65257	-1.41125	6.06956	-16.413	1.8e-41	1.48e-40	83.3907
11757652_x_at	P3H1	64175	1.53039	1.40581	1.65496	5.07599	19.336	2.1e-51	3e-50	106.221
11755282_a_at	SCNN1A	6337	-1.5297	-1.67833	-1.38106	9.54187	-10.636	5.23e-22	1.66e-21	38.7324
11720196_at	CIPC	85457	-1.52967	-1.66011	-1.39924	6.94404	-29.6676	1.64e-83	3.22e-81	180.032
11719057_a_at	PDE8A	5151	-1.52926	-1.62201	-1.43651	6.2266	-23.8033	5.8e-66	2.22e-64	139.697
11721357_at	NMB	4828	1.52826	1.43001	1.62652	4.74559	21.1191	2.52e-57	5.33e-56	119.835
11737300_a_at	PPP1R14D	54866	-1.52824	-1.63181	-1.42468	8.65387	-13.7913	1.72e-32	8.85e-32	62.7642
11719702_a_at	FARP1	10160	1.52803	1.43203	1.62403	6.90777	18.1564	2.02e-47	2.26e-46	97.0673
11752251_a_at	SPARCL1	8404	-1.5277	-1.65495	-1.40044	7.84307	-8.79374	2.49e-16	6.24e-16	25.761
11725692_a_at	VWA5A	4013	-1.52763	-1.61931	-1.43596	8.01137	-15.7262	4.08e-39	2.92e-38	77.9776
11757855_a_at	GARS1	2617	1.52752	1.42608	1.62895	8.44455	23.2931	2.39e-64	8.16e-63	135.986
11718418_a_at	TST	7263	-1.52726	-1.60171	-1.45281	10.9862	-20.2689	1.62e-54	2.81e-53	113.381
11730264_a_at	FAM83D	81610	1.52573	1.36061	1.69085	7.1597	11.6104	3.59e-25	1.31e-24	45.9757
11725165_a_at	C7orf31	136895	-1.5251	-1.68805	-1.36214	5.20473	-18.7665	1.74e-49	2.19e-48	101.814
11758572_s_at	HELLS	3070	1.52396	1.43179	1.61614	5.52994	15.8552	1.47e-39	1.08e-38	78.9953
11716831_at	XPOT	11260	1.5239	1.41176	1.63605	7.92877	32.4175	4.2e-91	2.15e-88	197.466
11722080_s_at	KCTD9	54793	-1.52235	-1.59169	-1.45302	4.33253	-17.7473	4.96e-46	5.17e-45	93.8705
11721661_a_at	TBXAS1	6916	1.52232	1.25273	1.79192	6.88052	13.9684	4.28e-33	2.26e-32	64.1501
11720927_a_at	SRM	6723	1.52106	1.41711	1.62501	7.34572	21.4955	1.48e-58	3.4e-57	122.668
11735937_a_at	CD48	962	-1.52046	-1.64541	-1.3955	6.25105	-11.2686	4.73e-24	1.64e-23	43.4109
11715622_a_at	RNF114	55905	1.52007	1.40219	1.63795	6.06297	21.9445	5.11e-60	1.31e-58	126.029
11717833_a_at	TEX10	54881	1.51964	1.39277	1.6465	6.08847	31.4581	1.69e-88	5.91e-86	191.488
11725441_a_at	FOXM1	2305	1.51934	1.42249	1.61618	4.4559	14.5102	6.03e-35	3.49e-34	68.4005
11746780_a_at	RASSF6	166824	-1.51682	-1.654	-1.37963	6.39804	-14.8354	4.64e-36	2.84e-35	70.9583
11735352_x_at	SLC37A2	219855	-1.51681	-1.6797	-1.35392	5.81433	-6.77946	8.77e-11	1.71e-10	13.1581
11715711_a_at	AKR1C3	8644	-1.51627	-1.61317	-1.41937	10.4737	-11.0052	3.39e-23	1.14e-22	41.4518
11739375_at	SYT7	9066	1.51556	1.43311	1.59802	5.15512	14.9633	1.69e-36	1.06e-35	71.9653
11745868_a_at	KIF2C	11004	1.51513	1.40328	1.62697	6.00356	16.4702	1.15e-41	9.51e-41	83.8408
11719363_s_at	PRRX1	5396	1.51426	1.41864	1.60987	4.87229	8.6139	8.39e-16	2.05e-15	24.5593
11756223_s_at	DDX21	9188	1.51407	1.40638	1.62175	9.42399	27.7442	5.81e-78	6.57e-76	167.281
11741492_x_at	FAM111B	374393	1.51375	1.44022	1.58729	4.48148	15.4666	3.17e-38	2.16e-37	75.9313
11739494_at	MGAT4A	11320	-1.51277	-1.6189	-1.40664	6.22213	-19.4071	1.21e-51	1.76e-50	106.769
11729290_a_at	HAND2	9464	-1.51176	-1.76299	-1.26054	4.64416	-7.06377	1.63e-11	3.29e-11	14.8114
11756078_a_at	ARHGEF37	389337	-1.51105	-1.64647	-1.37564	5.32487	-18.0003	6.83e-47	7.47e-46	95.8484
11731711_a_at	CACNB2	783	-1.51021	-1.57219	-1.44822	4.61157	-15.6475	7.6e-39	5.35e-38	77.3574
11724610_a_at	E2F5	1875	1.50975	1.38262	1.63688	7.31882	20.9272	1.08e-56	2.18e-55	118.384
11728404_at	SHCBP1	79801	1.50963	1.42824	1.59102	4.18998	17.3015	1.64e-44	1.57e-43	90.377
11736101_at	MAN1A1	4121	-1.50949	-1.61564	-1.40334	6.21908	-15.5239	2.02e-38	1.39e-37	76.3829
11735642_at	C1QTNF12	388581	-1.50898	-1.6642	-1.35377	5.16111	-17.584	1.78e-45	1.8e-44	92.5923
11726995_at	PINK1	65018	-1.50895	-1.59041	-1.42748	6.76295	-23.073	1.2e-63	3.91e-62	134.375
11733725_a_at	CFB	629	1.50844	1.42112	1.59576	7.80795	13.5015	1.66e-31	8.14e-31	60.5025
11747744_s_at	CKMT1B//CKMT1A	1159//548596	-1.50756	-1.61042	-1.40469	8.34356	-15.0005	1.26e-36	7.94e-36	72.2585
11757985_s_at	PDE7B	27115	-1.50753	-1.59961	-1.41546	3.93641	-19.0509	1.91e-50	2.58e-49	104.018
11738021_a_at	PLCB4	5332	1.50749	1.37525	1.63972	6.80975	12.9749	1.01e-29	4.54e-29	56.4111
11751479_a_at	CCDC152	100000000	-1.50736	-1.77196	-1.24276	6.04427	-18.0684	4.01e-47	4.44e-46	96.3799
11743416_s_at	MACIR	90355	-1.50701	-1.62567	-1.38835	8.3673	-18.6391	4.68e-49	5.75e-48	100.825
11726444_a_at	SAMD13	148418	-1.50682	-1.62382	-1.38983	7.92494	-14.9218	2.34e-36	1.46e-35	71.639
11742740_at	GEMIN5	25929	1.50661	1.42478	1.58843	5.38395	25.3379	9.8e-71	5.61e-69	150.669
11754198_at	SYNE3	161176	-1.50599	-1.64795	-1.36403	5.59167	-16.5698	5.22e-42	4.4e-41	84.6251
11751244_s_at	CNN2	1265	1.50577	1.40651	1.60503	5.07539	17.8557	2.12e-46	2.26e-45	94.7185
11719971_at	PACSIN3	29763	1.5054	1.41153	1.59927	4.94602	11.942	2.89e-26	1.11e-25	48.4848
11720550_a_at	NCAPD3	23310	1.50444	1.35431	1.65457	5.86438	21.1994	1.38e-57	2.96e-56	120.44
11721477_a_at	TTI1	9675	1.50436	1.41942	1.58929	6.10651	27.2144	2.13e-76	2.06e-74	163.686
11717916_s_at	CKMT1A//CKMT1B	548596//1159	-1.50435	-1.73216	-1.27655	8.74992	-13.9931	3.53e-33	1.87e-32	64.3435
11729992_at	DQX1	165545	-1.50412	-1.64187	-1.36637	5.04652	-15.9687	6e-40	4.51e-39	79.8898
11756900_a_at	CR2	1380	-1.50292	-1.83472	-1.17112	4.36303	-7.51342	1.05e-12	2.23e-12	17.5169
11735068_a_at	CES3	23491	-1.5024	-1.69054	-1.31425	4.5133	-19.378	1.52e-51	2.19e-50	106.545
11741453_at	SPINK4	27290	-1.50183	-1.69033	-1.31333	8.53916	-4.60452	6.61e-06	1.01e-05	2.21922
11716236_s_at	RAE1	8480	1.50148	1.41769	1.58528	7.4409	28.0856	5.81e-79	7.55e-77	169.578
11721483_at	CCDC85B	11007	1.50082	1.31601	1.68564	6.02696	20.0513	8.55e-54	1.43e-52	111.718
11757706_a_at	DCUN1D5	84259	1.50065	1.38579	1.61551	8.36193	26.6113	1.34e-74	1.08e-72	159.551
11723028_a_at	MEST	4232	1.50019	1.3143	1.68608	5.08941	17.8577	2.09e-46	2.23e-45	94.7339
11738001_a_at	C16orf89	146556	-1.49901	-1.60501	-1.393	4.38491	-16.0835	2.43e-40	1.86e-39	80.7942
11725585_at	PI15	51050	-1.49831	-1.58288	-1.41375	5.35632	-8.39381	3.64e-15	8.65e-15	23.1069
11759540_a_at	RPL35A	6165	1.4982	1.35467	1.64173	6.99907	19.9902	1.37e-53	2.23e-52	111.251
11719683_a_at	MPC1	51660	-1.4982	-1.57216	-1.42424	8.47329	-25.5211	2.69e-71	1.62e-69	151.96
11753712_x_at	HBB	3043	-1.49762	-1.67424	-1.32099	8.46995	-7.6129	5.62e-13	1.21e-12	18.1297
11752047_a_at	FERMT1	55612	1.4967	1.3967	1.5967	5.42416	15.4296	4.25e-38	2.88e-37	75.6398
11754426_a_at	CHPF	79586	1.49601	1.39211	1.59991	5.72507	21.3941	3.17e-58	7.17e-57	121.906
11730497_a_at	ZNF239	8187	1.49465	1.38931	1.6	4.08578	21.2034	1.33e-57	2.88e-56	120.471
11754204_a_at	PEX11A	8800	-1.49413	-1.60921	-1.37905	5.53388	-17.5916	1.68e-45	1.7e-44	92.6518
11717580_a_at	CD52	1043	-1.49357	-1.62041	-1.36673	6.40124	-9.96155	7.08e-20	2.06e-19	33.8582
11725300_a_at	AOC3	8639	-1.49328	-1.58986	-1.39669	5.17411	-8.49595	1.85e-15	4.45e-15	23.7783
11717158_at	ZNF593	51042	1.49191	1.41423	1.56959	6.55739	27.9027	1.99e-78	2.41e-76	168.349
11744730_s_at	DLEU2//DLEU2L//MIR15A	8847//79469//406948	1.49164	1.40385	1.57943	5.23487	13.6258	6.29e-32	3.14e-31	61.4718
11743733_s_at	RCAN1	1827	-1.49151	-1.65592	-1.3271	8.02787	-23.4689	6.61e-65	2.37e-63	137.268
11718106_s_at	IPO5	3843	1.49141	1.28622	1.6966	8.18751	24.7539	6.2e-69	3.06e-67	146.528
11756806_a_at	ISG20	3669	-1.49133	-1.57884	-1.40383	7.71653	-12.4751	4.83e-28	2.02e-27	52.5566
11718210_s_at	PYCR1	5831	1.49119	1.40158	1.5808	6.60471	20.3709	7.42e-55	1.32e-53	114.159
11740496_x_at	ST3GAL2	6483	1.48996	1.40031	1.57961	5.4691	18.7714	1.67e-49	2.11e-48	101.852
11725665_at	HS2ST1	9653	1.48858	1.3764	1.60076	6.94757	29.6608	1.71e-83	3.34e-81	179.988
11719195_a_at	POLR1C	9533	1.48849	1.40289	1.5741	5.75392	26.7489	5.19e-75	4.41e-73	160.499
11727092_x_at	IL18	3606	-1.48817	-1.56015	-1.41619	6.85198	-13.9348	5.57e-33	2.93e-32	63.8868
11757496_s_at	RAPGEFL1	51195	-1.48589	-1.62456	-1.34723	5.47058	-16.1106	1.96e-40	1.51e-39	81.0078
11723213_a_at	MEF2C	4208	-1.48551	-1.60037	-1.37064	6.32274	-15.4376	3.99e-38	2.71e-37	75.7025
11739152_a_at	TTYH3	80727	1.48473	1.38574	1.58373	4.42759	24.6966	9.34e-69	4.54e-67	146.12
11744382_a_at	WDR74	54663	1.48453	1.36568	1.60339	4.7092	23.4686	6.62e-65	2.37e-63	137.266
11724692_a_at	CAPN13	92291	-1.48374	-1.55441	-1.41307	4.52787	-12.9916	8.86e-30	4e-29	56.5399
11721566_s_at	KBTBD11	9920	-1.48363	-1.59519	-1.37206	7.37745	-17.552	2.29e-45	2.3e-44	92.3409
11729158_at	UBE2T	29089	1.48324	1.37774	1.58874	7.56486	16.6462	2.86e-42	2.44e-41	85.2265
11718797_a_at	PAQR4	124222	1.48283	1.19915	1.7665	4.07505	19.445	9.06e-52	1.33e-50	107.061
11736083_x_at	GTSE1	51512	1.48266	1.38456	1.58075	4.78414	17.6951	7.46e-46	7.7e-45	93.462
11739896_at	ZNF280C	55609	1.48216	1.3661	1.59823	4.20723	25.5072	2.97e-71	1.77e-69	151.862
11744299_at	FDCSP	260436	-1.48105	-1.75611	-1.20599	4.73321	-6.41216	7.2e-10	1.35e-09	11.092
11723836_a_at	SPNS2	124976	1.48096	1.41395	1.54797	4.09003	16.0336	3.6e-40	2.73e-39	80.4014
11725827_s_at	CD1D	912	-1.48095	-1.77501	-1.1869	4.87173	-18.2622	8.83e-48	1.01e-46	97.8918
11726811_at	GPR143	4935	1.48055	1.4071	1.554	4.74507	13.4558	2.38e-31	1.15e-30	60.146
11746909_a_at	A1CF	29974	-1.48034	-1.63371	-1.32698	8.07975	-14.4626	8.77e-35	5.03e-34	68.0265
11727186_a_at	WNT5A	7474	1.4789	1.30544	1.65236	6.08991	13.8656	9.59e-33	4.98e-32	63.3458
11757035_a_at	ACKR1	2532	-1.47791	-1.5565	-1.39932	5.15489	-10.9041	7.2e-23	2.37e-22	40.7043
11764263_s_at	TRPV3	162514	-1.47789	-1.59007	-1.36571	4.71229	-13.6819	4.05e-32	2.05e-31	61.9096
11732544_a_at	GPR18	2841	-1.47776	-1.61109	-1.34442	4.86797	-11.1582	1.08e-23	3.7e-23	42.5878
11718464_s_at	NEURL1B	54492	-1.47731	-1.59744	-1.35717	8.25656	-17.7748	4e-46	4.2e-45	94.0853
11740887_a_at	PROSER1	80209	1.47714	1.35855	1.59574	7.53088	20.3197	1.1e-54	1.93e-53	113.768
11748749_a_at	GTPBP4	23560	1.47308	1.36859	1.57758	5.82309	24.1503	4.72e-67	1.98e-65	142.204
11735839_at	STX19	415117	-1.47217	-1.64945	-1.2949	6.83111	-14.3276	2.54e-34	1.42e-33	66.9662
11747546_a_at	PIP5K1B	8395	-1.47174	-1.57411	-1.36938	7.23615	-16.8211	7.19e-43	6.34e-42	86.6031
11747731_a_at	DBF4	10926	1.4688	1.25605	1.68155	5.60356	18.4392	2.22e-48	2.61e-47	99.2709
11725522_at	MESP1	55897	-1.46837	-1.63382	-1.30292	5.7634	-11.6346	2.99e-25	1.1e-24	46.1578
11756982_x_at	AP3S2//ARPIN-AP3S2	10239//100526783	-1.46774	-1.60834	-1.32713	7.64544	-20.6597	8.22e-56	1.57e-54	116.356
11731617_x_at	SIDT1	54847	-1.46681	-1.59023	-1.34338	5.87863	-12.3239	1.55e-27	6.3e-27	51.3978
11725308_a_at	CALU	813	1.4658	1.34372	1.58788	5.23143	13.7637	2.13e-32	1.09e-31	62.5488
11715794_x_at	ACTG2	72	-1.46519	-1.60783	-1.32255	7.23021	-5.39962	1.56e-07	2.6e-07	5.83972
11717464_at	LXN	56925	-1.46399	-1.57288	-1.35509	7.19325	-16.8059	8.11e-43	7.12e-42	86.4834
11725366_s_at	IER5L	389792	1.46361	1.38	1.54722	5.2218	21.1231	2.45e-57	5.17e-56	119.865
11743697_a_at	TEX30	93081	1.46249	1.36774	1.55724	5.01493	21.745	2.27e-59	5.55e-58	124.539
11744063_a_at	MUC5B	727897	-1.46236	-1.54333	-1.38139	6.78211	-7.52262	9.88e-13	2.11e-12	17.5734
11743964_a_at	COL6A3	1293	1.46118	1.33382	1.58855	7.65527	8.3556	4.69e-15	1.11e-14	22.8568
11735423_a_at	PPP1R36	145376	-1.46111	-1.57888	-1.34335	5.94357	-15.0841	6.51e-37	4.16e-36	72.9167
11758031_s_at	BHLHE41	79365	-1.46092	-1.55766	-1.36418	6.95575	-10.123	2.21e-20	6.57e-20	35.013
11726383_a_at	OLFM1	10439	-1.46086	-1.69806	-1.22365	4.0223	-11.8479	5.92e-26	2.24e-25	47.7708
11726759_s_at	PRMT3	10196	1.4607	1.34339	1.57801	6.89926	26.031	7.53e-73	5.12e-71	155.529
11734972_x_at	MCM8	84515	1.46051	1.36366	1.55735	4.22367	18.606	6.05e-49	7.37e-48	100.568
11756456_a_at	TWNK	56652	1.45958	1.29522	1.62394	5.612	24.9881	1.17e-69	6.07e-68	148.194
11736367_a_at	MCM10	55388	1.45934	1.37023	1.54845	5.46666	18.6992	2.93e-49	3.65e-48	101.292
11756411_a_at	STAB1	23166	-1.45907	-1.66969	-1.24845	6.94802	-15.102	5.65e-37	3.62e-36	73.0582
11742926_at	CPT2	1376	-1.45756	-1.55267	-1.36244	6.92696	-23.4318	8.66e-65	3.07e-63	136.998
11717511_a_at	UTP4	84916	1.45738	1.30521	1.60954	7.05388	25.29	1.37e-70	7.78e-69	150.331
11726509_at	SMPD3	55512	-1.45682	-1.55306	-1.36057	6.01892	-15.4165	4.71e-38	3.19e-37	75.5366
11742081_a_at	NAALADL1	10004	-1.45653	-1.55576	-1.35731	3.9738	-16.1673	1.25e-40	9.76e-40	81.4548
11741192_a_at	RBKS	64080	-1.45597	-1.56205	-1.34989	6.68578	-20.1529	3.93e-54	6.68e-53	112.495
11759428_a_at	KLF7	8609	1.45586	1.35582	1.55589	6.08501	12.6956	8.8e-29	3.79e-28	54.2531
11753856_a_at	CKS2	1164	1.45558	1.3035	1.60766	9.21569	15.0406	9.18e-37	5.82e-36	72.5747
11721248_s_at	GNG2	54331	-1.45524	-1.54128	-1.3692	7.70718	-15.625	9.08e-39	6.37e-38	77.1799
11753283_a_at	HAUS7//TREX2	55559//11219	1.45511	1.33381	1.5764	4.25015	19.4888	6.47e-52	9.54e-51	107.399
11750640_a_at	CLCN2	1181	-1.45487	-1.6363	-1.27345	6.30317	-18.617	5.55e-49	6.79e-48	100.653
11725601_at	SOWAHA	134548	-1.4548	-1.55839	-1.35122	8.02273	-10.8203	1.34e-22	4.35e-22	40.0856
11744482_a_at	PGAP4	84302	-1.45478	-1.54529	-1.36427	6.31783	-15.4737	3e-38	2.05e-37	75.987
11757442_a_at	SERPINE2	5270	1.45446	1.34713	1.5618	7.08657	9.29098	8.15e-18	2.17e-17	29.1496
11757436_x_at	IFITM2	10581	1.45389	1.33083	1.57695	10.1634	14.7903	6.62e-36	4.02e-35	70.6039
11723755_x_at	TCF21	6943	-1.45317	-1.69205	-1.2143	5.57003	-16.6854	2.1e-42	1.81e-41	85.5354
11749233_s_at	NAP1L1	4673	1.45297	1.21416	1.69179	7.27834	16.0838	2.42e-40	1.86e-39	80.7967
11736596_s_at	GINS4	84296	1.45283	1.3521	1.55356	4.67241	14.4393	1.05e-34	6.01e-34	67.8437
11719916_at	IL1B	3553	1.45213	1.34206	1.5622	4.38474	9.25417	1.05e-17	2.79e-17	28.8956
11722434_a_at	MAD2L2	10459	1.45211	1.00413	1.90009	5.14992	20.6285	1.04e-55	1.97e-54	116.12
11758679_s_at	NOP56//SNORD57//SNORD86//SNORD110//MIR1292	10528//26792//692201//692213//100302138	1.45112	1.36948	1.53276	9.09385	19.7057	1.22e-52	1.88e-51	109.067
11756412_a_at	NT5DC2	64943	1.45051	1.37181	1.52922	4.48583	17.8689	1.91e-46	2.04e-45	94.8214
11740811_at	TPSG1	25823	-1.45044	-1.59386	-1.30701	4.87389	-12.8558	2.54e-29	1.12e-28	55.49
11721074_a_at	LAS1L	81887	1.44984	1.32455	1.57513	4.35889	22.5191	7.11e-62	2.08e-60	130.297
11728761_a_at	RUNX1//LOC100506403//LOC101928269	861//100506403//101928269	1.44922	1.33027	1.56818	6.43494	22.7349	1.44e-62	4.41e-61	131.89
11748918_a_at	BRIX1	55299	1.44829	1.34037	1.55621	4.61467	17.0429	1.25e-43	1.15e-42	88.3463
11730408_a_at	C19orf33	64073	-1.4476	-1.55924	-1.33595	10.5421	-13.0975	3.89e-30	1.79e-29	57.3611
11718711_s_at	SLC9A1	6548	-1.44679	-1.58221	-1.31136	7.12082	-24.9687	1.34e-69	6.94e-68	148.056
11729993_at	STOX2	56977	-1.44635	-1.6284	-1.2643	3.73731	-21.1398	2.16e-57	4.58e-56	119.991
11763480_x_at	DLEU2//MIR15A	8847//406948	1.44524	1.32231	1.56816	4.84758	13.9667	4.34e-33	2.29e-32	64.1365
11748774_x_at	CTSV	1515	1.4444	1.34872	1.54008	5.12733	11.2821	4.28e-24	1.49e-23	43.5116
11721065_at	ADCY9	115	-1.44421	-1.52417	-1.36426	6.28986	-24.5704	2.3e-68	1.09e-66	145.218
11722208_a_at	PTGS1	5742	-1.44371	-1.55358	-1.33385	5.8033	-11.3986	1.78e-24	6.3e-24	44.3833
11719598_s_at	CDCA3	83461	1.44329	1.3453	1.54129	5.35898	14.9469	1.92e-36	1.2e-35	71.8364
11720298_at	CXCL10	3627	1.44269	1.35925	1.52614	6.68031	7.89859	9.19e-14	2.05e-13	19.9172
11748053_x_at	SERINC2	347735	-1.44261	-1.52153	-1.36369	7.37512	-13.112	3.47e-30	1.6e-29	57.4732
11716395_a_at	ADGRG1	9289	1.44192	1.36977	1.51406	8.40978	20.3907	6.38e-55	1.14e-53	114.31
11721347_a_at	MPEG1	219972	-1.44176	-1.56971	-1.3138	6.55253	-13.1814	2.02e-30	9.42e-30	58.012
11722802_at	GNAI1	2770	-1.44087	-1.51076	-1.37098	6.23074	-13.0945	3.98e-30	1.83e-29	57.3374
11743771_at	GIMAP7	168537	-1.44039	-1.53784	-1.34294	6.19791	-13.6766	4.22e-32	2.13e-31	61.8684
11754337_s_at	NDRG1	10397	-1.43926	-1.52557	-1.35296	9.62688	-14.3702	1.82e-34	1.02e-33	67.301
11728302_at	TGFA	7039	-1.43892	-1.52244	-1.3554	6.26556	-14.7075	1.27e-35	7.61e-35	69.9522
11753900_x_at	MT2A	4502	-1.43809	-1.53686	-1.33932	11.8454	-15.9187	8.91e-40	6.62e-39	79.4955
11730781_a_at	SCRN1	9805	1.43807	1.33605	1.54008	4.65762	10.6021	6.71e-22	2.12e-21	38.4849
11743767_a_at	DLGAP4	22839	1.43776	1.30248	1.57305	6.04508	22.0676	2.04e-60	5.4e-59	126.947
11718035_at	PPIL1	51645	1.43743	1.30878	1.56608	5.28233	16.9792	2.07e-43	1.88e-42	87.8459
11754375_s_at	SNX10	29887	1.43716	1.28517	1.58916	7.05052	14.918	2.42e-36	1.5e-35	71.6091
11726209_a_at	LRRC75A	388341	-1.43634	-1.56347	-1.30922	6.60281	-20.9445	9.46e-57	1.92e-55	118.515
11721705_at	COL7A1	1294	1.43604	1.33517	1.53691	4.48979	15.2108	2.39e-37	1.56e-36	73.9148
11720195_a_at	CLPB	81570	1.43604	1.30632	1.56576	4.26605	19.0485	1.95e-50	2.62e-49	104
11718027_a_at	PUS1	80324	1.43545	1.35368	1.51723	5.84644	21.9371	5.4e-60	1.38e-58	125.974
11753726_s_at	IGF2//INS-IGF2	3481//723961	1.43541	1.32794	1.54288	5.27431	5.31097	2.43e-07	3.99e-07	5.41305
11720967_a_at	GPSM2	29899	1.43503	1.35408	1.51597	8.14199	19.1571	8.39e-51	1.15e-49	104.84
11715620_a_at	CRYAB	1410	-1.43422	-1.54406	-1.32438	6.96859	-7.72909	2.7e-13	5.91e-13	18.8518
11727458_at	KIF18A	81930	1.43408	1.33678	1.53137	4.63409	16.2225	8.09e-41	6.38e-40	81.89
11737798_a_at	PROCR	10544	1.43302	1.35784	1.50819	5.68071	13.4918	1.79e-31	8.76e-31	60.4264
11743230_at	CCL24	6369	1.43258	1.25319	1.61198	4.43663	10.452	2.02e-21	6.24e-21	37.39
11754380_a_at	SOSTDC1	25928	-1.43165	-1.51074	-1.35257	7.02071	-10.8887	8.07e-23	2.65e-22	40.5902
11723546_s_at	PLD1	5337	-1.43158	-1.6363	-1.22686	6.58291	-19.7409	9.27e-53	1.44e-51	109.338
11754267_x_at	HBA2//HBA1	3040//3039	-1.43147	-1.50429	-1.35865	7.5639	-7.0932	1.37e-11	2.77e-11	14.9852
11743759_a_at	CDC42SE2	56990	-1.43131	-1.53271	-1.3299	6.58159	-15.1759	3.15e-37	2.04e-36	73.6401
11735148_a_at	SOCS2	8835	-1.43073	-1.51559	-1.34588	6.4794	-16.0998	2.13e-40	1.64e-39	80.9227
11724267_at	C2orf72	257407	-1.43072	-1.5288	-1.33264	5.34216	-14.0561	2.15e-33	1.15e-32	64.8372
11744678_a_at	VPS35L	57020	-1.42891	-1.54873	-1.30908	4.7056	-21.4057	2.91e-58	6.59e-57	121.994
11717795_a_at	ZDHHC3	51304	-1.42815	-1.53986	-1.31643	6.10309	-18.5681	8.13e-49	9.82e-48	100.273
11716053_a_at	LAMC1	3915	1.42796	1.37168	1.48423	5.72224	14.3361	2.37e-34	1.33e-33	67.0333
11719640_a_at	PLXNA1	5361	1.42706	1.28256	1.57156	4.74899	25.431	5.08e-71	2.98e-69	151.326
11723769_at	SNX24	28966	-1.42609	-1.50045	-1.35172	4.32675	-19.7934	6.19e-53	9.73e-52	109.741
11729156_a_at	SLC25A32	81034	1.42605	1.27756	1.57453	7.34593	25.2173	2.3e-70	1.27e-68	149.818
11719699_a_at	CDC45	8318	1.4259	1.34094	1.51086	4.47932	16.1266	1.73e-40	1.34e-39	81.134
11724821_a_at	NEK6	10783	1.42554	1.35133	1.49975	6.781	24.6039	1.81e-68	8.61e-67	145.458
11742973_at	ACAT1	38	-1.42342	-1.5184	-1.32844	9.53473	-23.399	1.1e-64	3.86e-63	136.759
11756968_a_at	RBM28	55131	1.42337	1.30151	1.54524	6.33891	26.1886	2.51e-73	1.8e-71	156.625
11729743_a_at	GRM8	2918	1.42317	1.23689	1.60945	4.50125	8.98442	6.79e-17	1.74e-16	27.0494
11731848_s_at	KLRC2//KLRC1	3822//3821	-1.42283	-1.51019	-1.33547	4.51601	-11.1943	8.26e-24	2.84e-23	42.8567
11721376_at	BCL2	596	-1.42275	-1.49722	-1.34828	5.21595	-16.3029	4.29e-41	3.44e-40	82.5232
11722526_at	PTPN21	11099	-1.42231	-1.6401	-1.20452	4.76585	-26.9869	1.01e-75	9.09e-74	162.132
11720827_a_at	CENPW	387103	1.42196	1.3326	1.51133	7.81268	15.4063	5.11e-38	3.45e-37	75.4557
11719241_x_at	CAMK2N1	55450	-1.42139	-1.49834	-1.34443	7.83775	-16.5727	5.1e-42	4.3e-41	84.6486
11739110_a_at	MOCS1	4337	-1.4206	-1.56313	-1.27806	4.68456	-15.8834	1.18e-39	8.69e-39	79.2175
11729410_a_at	ZNF415	55786	-1.41976	-1.50055	-1.33897	4.51497	-14.5798	3.48e-35	2.04e-34	68.948
11749461_a_at	CDH11	1009	1.41903	1.25814	1.57993	7.24398	11.2537	5.29e-24	1.83e-23	43.2996
11734013_a_at	BMP4	652	1.41847	1.33165	1.50529	7.54767	13.4946	1.75e-31	8.58e-31	60.4487
11754105_x_at	SNRPB	6628	1.41845	1.27338	1.56352	8.84948	20.298	1.29e-54	2.27e-53	113.603
11757672_s_at	MRPS17	51373	1.41842	1.30929	1.52755	8.37338	26.281	1.32e-73	9.72e-72	157.267
11725237_a_at	RBPMS2	348093	-1.41811	-1.5693	-1.26692	5.11856	-6.92071	3.83e-11	7.59e-11	13.9738
11728071_a_at	NCAPG2	54892	1.41726	1.30361	1.53091	5.41653	20.6242	1.08e-55	2.03e-54	116.087
11715825_a_at	PRMT1	3276	1.41706	1.28032	1.55379	8.49355	20.5397	2.05e-55	3.79e-54	115.444
11715638_s_at	LPCAT1	79888	1.41693	1.30851	1.52534	5.74249	16.2024	9.48e-41	7.44e-40	81.7314
11739155_s_at	NIBAN1	116496	-1.41622	-1.52838	-1.30407	6.68626	-8.325	5.74e-15	1.35e-14	22.657
11723123_at	SH3PXD2B	285590	1.4157	1.33625	1.49514	5.95854	16.8627	5.18e-43	4.61e-42	86.9304
11731596_a_at	ZNF503	84858	1.41455	1.30063	1.52847	8.14162	13.3436	5.71e-31	2.73e-30	59.2725
11732453_s_at	HGD	3081	-1.41409	-1.51897	-1.30921	5.7834	-11.3964	1.81e-24	6.4e-24	44.3675
11726355_at	ENPP1	5167	-1.41401	-1.51268	-1.31533	5.48258	-14.1125	1.38e-33	7.45e-33	65.2788
11754793_a_at	RRP12	23223	1.41255	1.29746	1.52764	5.5589	21.8186	1.31e-59	3.24e-58	125.089
11735234_a_at	SLC38A5	92745	1.41243	1.21663	1.60823	4.36558	11.4098	1.64e-24	5.8e-24	44.4672
11725986_s_at	NONO	4841	1.41243	1.31403	1.51083	6.23336	27.7056	7.54e-78	8.38e-76	167.02
11726055_at	B3GALT4	8705	-1.41226	-1.48741	-1.3371	5.89928	-23.0061	1.96e-63	6.33e-62	133.884
11756334_x_at	ANXA3	306	1.41195	1.23346	1.59044	7.64981	15.767	2.96e-39	2.13e-38	78.2992
11744915_a_at	NEGR1	257194	-1.40988	-1.49591	-1.32385	3.82968	-11.9368	3e-26	1.15e-25	48.4455
11722425_s_at	NEDD4L	23327	-1.40971	-1.49003	-1.32938	6.74734	-16.7269	1.51e-42	1.31e-41	85.8617
11741201_a_at	NAT10	55226	1.40829	1.33173	1.48485	6.00108	24.504	3.71e-68	1.72e-66	144.743
11717853_at	CCL21	6366	-1.40756	-1.4947	-1.32042	4.94949	-8.9007	1.2e-16	3.06e-16	26.482
11720898_a_at	MTM1	4534	-1.40675	-1.50129	-1.31221	6.59806	-22.7151	1.67e-62	5.08e-61	131.744
11716943_at	EXOSC5	56915	1.4062	1.08829	1.72411	5.93521	26.3783	6.72e-74	5.13e-72	157.941
11735754_a_at	EPHB4	2050	1.40559	1.30852	1.50266	7.01621	26.2212	2e-73	1.45e-71	156.852
11721539_at	RAB15	376267	1.40431	1.27412	1.53449	6.76864	16.0975	2.17e-40	1.67e-39	80.905
11731068_s_at	FIGNL1	63979	1.4043	1.24279	1.56581	6.99994	20.2025	2.69e-54	4.62e-53	112.874
11724304_a_at	TEF	7008	-1.40301	-1.52246	-1.28355	6.00495	-21.9397	5.29e-60	1.35e-58	125.993
11718026_a_at	NCOA7	135112	1.40236	1.27062	1.5341	6.66175	12.3564	1.21e-27	4.94e-27	51.646
11723460_a_at	NLE1	54475	1.40206	1.30965	1.49446	5.57499	23.0631	1.29e-63	4.19e-62	134.303
11721854_a_at	NCAPH	23397	1.40187	1.25038	1.55336	5.60255	15.3788	6.35e-38	4.26e-37	75.2395
11744255_a_at	ACADVL	37	-1.40155	-1.50829	-1.29481	7.36588	-21.7539	2.13e-59	5.21e-58	124.605
11754652_a_at	ECI2	10455	-1.40105	-1.47872	-1.32339	8.65076	-15.3117	1.08e-37	7.17e-37	74.7104
11735545_at	FAM177B	400823	-1.40099	-1.48294	-1.31905	4.14385	-12.3039	1.81e-27	7.33e-27	51.244
11736468_at	SLC35D1	23169	-1.40093	-1.47238	-1.32948	7.61731	-20.2372	2.06e-54	3.56e-53	113.139
11726437_a_at	CMTM8	152189	1.40064	1.28832	1.51297	6.93911	20.0839	6.66e-54	1.12e-52	111.967
11730261_a_at	PRKAR2B	5577	-1.40036	-1.53984	-1.26089	6.40008	-16.1076	2e-40	1.55e-39	80.9841
11747090_a_at	NOP58	51602	1.39983	1.3157	1.48395	5.65932	18.5837	7.19e-49	8.71e-48	100.395
11730875_a_at	FANCI	55215	1.3996	1.3134	1.4858	5.34878	16.8271	6.86e-43	6.05e-42	86.6501
11752331_s_at	SLX1A-SULT1A3//SULT1A3//SULT1A4//SLX1B-SULT1A4	100526830//6818//445329//100526831	-1.3987	-1.48718	-1.31022	10.2307	-16.477	1.09e-41	9.02e-41	83.8944
11724039_at	EHHADH	1962	-1.39807	-1.48748	-1.30865	6.33431	-15.574	1.36e-38	9.42e-38	76.7776
11730035_at	FMO4	2329	-1.39716	-1.49045	-1.30386	5.51028	-20.6413	9.45e-56	1.79e-54	116.217
11736369_at	MBOAT1	154141	-1.39615	-1.51603	-1.27627	7.76335	-20.5878	1.42e-55	2.66e-54	115.81
11725983_at	BHLHE40	8553	1.39517	1.30381	1.48653	5.074	14.4499	9.69e-35	5.54e-34	67.9271
11720573_at	ATP8B1	5205	-1.39409	-1.4848	-1.30338	9.73567	-18.2956	6.8e-48	7.82e-47	98.1522
11720523_at	RRP9	9136	1.39384	1.29923	1.48845	5.52067	23.9746	1.68e-66	6.74e-65	140.936
11763785_x_at	KCNN4	3783	1.39371	1.27816	1.50927	7.20738	12.915	1.61e-29	7.14e-29	55.9474
11719692_a_at	PLAAT4	5920	-1.39302	-1.47183	-1.31421	6.86137	-9.41408	3.45e-18	9.35e-18	30.0027
11739065_a_at	GNG12	55970	-1.39296	-1.48353	-1.30239	7.48419	-13.5274	1.36e-31	6.68e-31	60.7041
11716798_x_at	NDN	4692	-1.3929	-1.46462	-1.32118	5.47902	-11.1433	1.21e-23	4.14e-23	42.4774
11753111_x_at	IL10RB	3588	-1.39212	-1.49401	-1.29023	7.27892	-18.4099	2.79e-48	3.26e-47	99.0425
11724575_at	ECE2	9718	1.39101	1.30917	1.47285	4.8303	19.3867	1.42e-51	2.05e-50	106.612
11736317_x_at	STAP2	55620	-1.3897	-1.47747	-1.30193	8.54218	-15.7759	2.75e-39	1.99e-38	78.3699
11717909_at	IGFBP6	3489	-1.3876	-1.63315	-1.14205	5.09419	-6.59088	2.61e-10	4.98e-10	12.0873
11721178_a_at	PITX1	5307	1.38733	1.28771	1.48696	6.1774	16.1978	9.83e-41	7.7e-40	81.695
11717201_at	DNTTIP1	116092	1.38673	1.2934	1.48007	7.73518	21.0559	4.07e-57	8.47e-56	119.358
11750922_x_at	AMT	275	-1.38609	-1.45804	-1.31415	5.7009	-12.8953	1.87e-29	8.29e-29	55.7953
11724454_at	SLC22A4	6583	-1.38608	-1.47275	-1.29941	5.02286	-11.5023	8.14e-25	2.93e-24	45.1623
11730036_at	SP5	389058	1.38543	1.27206	1.49881	4.5688	13.9143	6.54e-33	3.42e-32	63.7269
11748253_a_at	SLC5A1	6523	1.38481	1.30599	1.46362	6.00777	11.7161	1.61e-25	6e-25	46.7728
11730214_at	DUOX2	50506	1.38452	1.2878	1.48124	4.65366	6.06623	4.87e-09	8.72e-09	9.22183
11742832_a_at	ASPM	259266	1.38403	1.26707	1.50099	5.77585	13.2526	1.16e-30	5.47e-30	58.5648
11719019_at	CBFB	865	1.38366	1.26079	1.50653	7.35601	28.2157	2.43e-79	3.22e-77	170.45
11748362_s_at	ABCC3	8714	-1.38237	-1.54906	-1.21569	8.17562	-13.2518	1.17e-30	5.5e-30	58.5585
11722641_s_at	DGAT2	84649	1.38123	1.24506	1.51739	4.80351	15.9176	8.99e-40	6.68e-39	79.4866
11744184_a_at	SIPA1L2	57568	-1.38021	-1.45486	-1.30556	7.49115	-17.546	2.4e-45	2.41e-44	92.2943
11726809_x_at	SLC12A8	84561	1.3801	1.2693	1.4909	5.79824	17.072	9.98e-44	9.21e-43	88.5748
11716224_a_at	CKAP5	9793	1.37917	1.27216	1.48619	5.97637	26.8642	2.35e-75	2.02e-73	161.291
11750079_a_at	ADRM1	11047	1.37887	1.24086	1.51689	6.38247	17.0179	1.53e-43	1.4e-42	88.1504
11717893_a_at	PTP4A1	7803	-1.37882	-1.46038	-1.29726	6.79468	-19.5933	2.89e-52	4.36e-51	108.203
11725544_a_at	SP6	80320	1.37866	1.29519	1.46213	4.82717	13.5511	1.13e-31	5.57e-31	60.8888
11737388_s_at	MTMR11	10903	-1.37797	-1.46749	-1.28845	7.10198	-13.5918	8.2e-32	4.08e-31	61.2062
11744933_a_at	ASXL1	171023	1.37644	1.28566	1.46721	6.30471	19.4879	6.51e-52	9.6e-51	107.392
11729170_x_at	DUSP10	11221	1.3761	1.20401	1.54818	4.43869	14.4735	8.05e-35	4.62e-34	68.1126
11758222_s_at	SLC20A1	6574	-1.37553	-1.46916	-1.2819	9.13573	-12.8227	3.29e-29	1.44e-28	55.2339
11753435_x_at	SLC3A2	6520	1.37524	1.17681	1.57367	4.37741	17.2792	1.95e-44	1.87e-43	90.2025
11717084_a_at	PRPS1	5631	1.37481	1.26774	1.48188	5.68814	21.903	6.96e-60	1.76e-58	125.719
11748712_a_at	PPRC1	23082	1.3746	1.2175	1.53171	5.8898	24.9769	1.27e-69	6.56e-68	148.115
11742069_x_at	LTK	4058	-1.37436	-1.47721	-1.27151	4.23724	-17.4629	4.61e-45	4.54e-44	91.6431
11745005_x_at	POLD4	57804	-1.37399	-1.44486	-1.30312	8.69506	-20.077	7.03e-54	1.18e-52	111.914
11724299_s_at	DDX31	64794	1.37386	1.2984	1.44931	4.39716	27.732	6.31e-78	7.11e-76	167.198
11728101_at	ZNF367	195828	1.37271	1.07337	1.67206	5.18634	15.0546	8.22e-37	5.23e-36	72.6843
11725117_a_at	NLN	57486	-1.37253	-1.45486	-1.29021	6.15706	-11.8706	4.98e-26	1.9e-25	47.9426
11725064_x_at	TCOF1	6949	1.37154	1.22462	1.51847	5.43421	21.1409	2.14e-57	4.56e-56	119.999
11718332_a_at	TSPAN3	10099	-1.3706	-1.45744	-1.28376	9.84472	-20.2974	1.3e-54	2.28e-53	113.598
11728948_at	BCO1	53630	-1.37024	-1.46471	-1.27577	4.64306	-13.6766	4.22e-32	2.13e-31	61.8682
11741562_a_at	MME	4311	1.37019	1.00216	1.73822	4.12389	11.2542	5.27e-24	1.83e-23	43.3037
11749866_x_at	GALK1	2584	1.36996	1.25152	1.48839	4.48031	24.1002	6.77e-67	2.82e-65	141.843
11723499_a_at	PCSK9	255738	1.36927	1.22862	1.50992	4.59304	11.4927	8.75e-25	3.15e-24	45.09
11730541_x_at	TAF1A	9015	1.36901	1.23147	1.50655	4.58664	22.014	3.04e-60	7.94e-59	126.547
11725630_a_at	EIF3B	8662	1.36853	1.21673	1.52033	5.97673	19.543	4.26e-52	6.35e-51	107.816
11729054_at	B3GNT8	374907	-1.36811	-1.62515	-1.11107	6.58586	-16.9663	2.29e-43	2.07e-42	87.7442
11757523_s_at	WDR35	57539	1.36788	1.18627	1.54949	4.33842	13.1034	3.72e-30	1.71e-29	57.4064
11755890_x_at	ANO7	50636	-1.36783	-1.48089	-1.25477	4.86277	-15.7518	3.33e-39	2.4e-38	78.1799
11727427_a_at	ACSM3	6296	-1.36699	-1.53749	-1.19649	7.4824	-11.3838	1.99e-24	7.03e-24	44.2729
11759411_x_at	MIF	4282	1.36695	1.27225	1.46166	8.19222	20.4625	3.69e-55	6.72e-54	114.857
11754433_a_at	CLRN3	119467	-1.36385	-1.53963	-1.18808	9.33728	-12.5785	2.18e-28	9.21e-28	53.3514
11719114_a_at	PJA2	9867	-1.36333	-1.44677	-1.27989	5.55326	-14.7125	1.22e-35	7.33e-35	69.9914
11723217_x_at	SFXN3	81855	1.36209	1.24889	1.47528	5.61137	15.4766	2.93e-38	2e-37	76.0104
11733299_a_at	CLDN5	7122	-1.36092	-1.48351	-1.23833	5.51067	-12.4211	7.33e-28	3.03e-27	52.1424
11731800_at	C3orf70	285382	-1.3603	-1.51001	-1.21059	7.02493	-12.1567	5.59e-27	2.22e-26	50.1192
11716060_at	PRDX4	10549	1.35977	1.1146	1.60494	10.0087	19.2341	4.62e-51	6.45e-50	105.435
11716646_a_at	HM13	81502	1.35941	1.29005	1.42877	7.21253	20.8839	1.5e-56	3e-55	118.056
11717624_at	TBL2	26608	1.359	1.27943	1.43857	5.68192	21.6118	6.17e-59	1.46e-57	123.541
11754388_a_at	QSOX2	169714	1.35867	1.27964	1.43769	4.48733	23.4425	8.01e-65	2.86e-63	137.076
11716308_s_at	CYBRD1	79901	-1.35851	-1.51392	-1.2031	7.91644	-10.8968	7.6e-23	2.5e-22	40.6502
11756658_a_at	MZB1	51237	-1.35844	-1.60242	-1.11446	5.80936	-7.93334	7.35e-14	1.65e-13	20.1373
11723747_a_at	PIMREG	54478	1.3583	1.28134	1.43525	5.04083	13.4204	3.14e-31	1.51e-30	59.8701
11715978_a_at	SNHG32	50854	1.35815	1.04861	1.66769	8.91698	20.498	2.81e-55	5.16e-54	115.127
11724219_x_at	GSTA1	2938	-1.35808	-1.4383	-1.27785	4.5211	-8.65267	6.47e-16	1.59e-15	24.8172
11758573_s_at	MORC4	79710	1.35791	1.25453	1.4613	6.49786	20.7132	5.47e-56	1.06e-54	116.763
11726869_a_at	MFSD12	126321	1.35751	1.04135	1.67366	4.81486	21.6425	4.9e-59	1.17e-57	123.771
11726003_a_at	KRCC1	51315	-1.35559	-1.46885	-1.24233	7.5587	-18.7434	2.08e-49	2.61e-48	101.635
11718790_at	HES6	55502	1.35392	1.24663	1.4612	8.24192	15.2606	1.61e-37	1.06e-36	74.3079
11723435_s_at	TTK	7272	1.35317	1.09146	1.61487	6.42991	12.2317	3.14e-27	1.26e-26	50.692
11719422_s_at	ABCC1	4363	1.35219	1.25585	1.44853	7.45672	19.5894	2.98e-52	4.48e-51	108.173
11727737_s_at	AKAP7	9465	-1.34945	-1.42079	-1.27812	5.94662	-13.0602	5.2e-30	2.38e-29	57.0718
11755786_a_at	FGFR3	2261	-1.34917	-1.41423	-1.28411	6.64022	-11.1818	9.07e-24	3.11e-23	42.7634
11754132_x_at	COMT	1312	1.34782	1.22541	1.47023	4.99563	16.4238	1.65e-41	1.36e-40	83.4755
11732191_s_at	RAD51AP1	10635	1.34753	1.08382	1.61124	6.34349	13.6365	5.78e-32	2.89e-31	61.5552
11721128_a_at	DNAJC2	27000	1.34696	1.26181	1.43211	8.29255	31.9475	7.81e-90	3.25e-87	194.551
11722535_a_at	CCNYL1	151195	-1.34625	-1.56693	-1.12558	7.39186	-21.5143	1.28e-58	2.96e-57	122.81
11716063_at	TNC	3371	1.34624	1.08674	1.60574	6.13426	5.43907	1.28e-07	2.14e-07	6.0314
11724446_a_at	PDE4D	5144	-1.34546	-1.46562	-1.22531	6.42609	-15.9506	6.93e-40	5.2e-39	79.747
11730106_a_at	PLCB1	23236	1.34328	1.07662	1.60994	6.29577	9.08329	3.44e-17	8.93e-17	27.7229
11729744_a_at	SLC39A5	283375	-1.34316	-1.43279	-1.25353	7.34847	-13.1426	2.74e-30	1.27e-29	57.7105
11722442_a_at	NUF2	83540	1.34255	1.23764	1.44746	4.93801	15.5388	1.79e-38	1.24e-37	76.5005
11756434_a_at	DNMT1	1786	1.34239	1.25052	1.43427	7.23624	22.0071	3.2e-60	8.32e-59	126.496
11755523_a_at	RBM47	54502	-1.34235	-1.48401	-1.20068	9.33469	-16.0475	3.22e-40	2.46e-39	80.511
11756167_a_at	FOXF2	2295	-1.34222	-1.48097	-1.20346	6.44858	-11.0615	2.23e-23	7.52e-23	41.8692
11724715_a_at	PJA1	64219	1.34159	1.21951	1.46368	6.1232	14.5742	3.64e-35	2.13e-34	68.9041
11754344_s_at	SPRY4	81848	1.34132	1.19782	1.48482	5.54803	17.8603	2.04e-46	2.18e-45	94.7541
11743747_a_at	PHKA1	5255	1.34095	1.18786	1.49405	4.02604	15.0758	6.95e-37	4.44e-36	72.8515
11732269_a_at	CASD1	64921	-1.34057	-1.43316	-1.24798	4.67582	-18.379	3.55e-48	4.14e-47	98.802
11743452_s_at	CDCA4	55038	1.34054	1.16739	1.5137	6.39687	22.0917	1.7e-60	4.52e-59	127.126
11721889_a_at	HSBP1L1	440498	-1.33969	-1.70097	-0.97841	7.14262	-18.8236	1.11e-49	1.42e-48	102.257
11715948_at	KCTD12	115207	-1.33964	-1.42759	-1.25168	7.48914	-9.64822	6.62e-19	1.85e-18	31.6395
11756652_a_at	NTMT1	28989	1.33832	1.24465	1.432	6.92983	27.0939	4.85e-76	4.51e-74	162.864
11733143_a_at	IMPA1	3612	-1.3382	-1.4915	-1.1849	5.16679	-16.7782	1.01e-42	8.8e-42	86.2652
11716281_a_at	COL18A1	80781	1.3376	1.26354	1.41166	5.55254	11.9671	2.38e-26	9.19e-26	48.6754
11752515_a_at	ODC1	4953	1.33751	1.15668	1.51833	7.76723	17.4015	7.48e-45	7.29e-44	91.1613
11726019_at	EEPD1	80820	1.33555	1.18272	1.48839	4.50886	17.9811	7.94e-47	8.67e-46	95.6984
11751835_a_at	LTV1	84946	1.335	1.12518	1.54482	4.45809	14.3852	1.61e-34	9.12e-34	67.4187
11725790_at	DPYD	1806	-1.33484	-1.43019	-1.23948	5.45791	-12.5302	3.16e-28	1.33e-27	52.9798
11753017_s_at	HSPD1	3329	1.33358	1.27095	1.39621	9.56906	17.1805	4.25e-44	3.99e-43	89.4277
11727345_s_at	FBLN1	2192	-1.33342	-1.56729	-1.09955	6.65244	-7.10498	1.27e-11	2.58e-11	15.0549
11732545_s_at	NOB1	28987	1.33318	1.09794	1.56843	8.01227	29.8365	5.45e-84	1.13e-81	181.13
11745191_a_at	TRIP6//MIR6875	7205//102466755	1.33313	1.22553	1.44073	6.34597	13.4752	2.04e-31	9.94e-31	60.297
11728147_s_at	AQP11	282679	-1.33305	-1.397	-1.26911	5.10245	-16.5673	5.32e-42	4.49e-41	84.6057
11716463_a_at	GBA2	57704	-1.33303	-1.42225	-1.24381	5.30835	-24.3295	1.3e-67	5.81e-66	143.492
11724209_a_at	KIFC1	3833	1.33255	1.23496	1.43016	5.67007	15.2467	1.8e-37	1.18e-36	74.1977
11717611_a_at	MAST2	23139	-1.33226	-1.51608	-1.14843	5.86352	-20.6655	7.86e-56	1.5e-54	116.401
11728799_at	IMMP2L	83943	1.33195	1.21552	1.44838	6.14744	17.6712	9e-46	9.22e-45	93.2748
11756072_s_at	SAA1//SAA2//SAA2-SAA4	6288//6289//100528017	1.33184	1.26653	1.39715	4.6286	5.0657	7.96e-07	1.28e-06	4.26209
11722781_at	SLC6A19	340024	-1.33123	-1.42668	-1.23578	4.4741	-10.4916	1.51e-21	4.69e-21	37.6784
11725326_a_at	CAMK2D	817	-1.33046	-1.51461	-1.14632	6.92451	-21.867	9.12e-60	2.28e-58	125.45
11747290_a_at	OLA1	29789	1.33032	1.22292	1.43773	5.29408	12.831	3.08e-29	1.36e-28	55.298
11756705_a_at	NAA25	80018	1.32926	1.15642	1.5021	5.64466	23.8548	3.99e-66	1.55e-64	140.07
11723894_a_at	TEP1	7011	-1.32924	-1.41616	-1.24232	7.54967	-19.5551	3.88e-52	5.79e-51	107.91
11727488_s_at	HAUS6	54801	1.32912	1.25906	1.39919	4.3505	18.8663	8e-50	1.03e-48	102.588
11719218_at	SOCS3	9021	1.32893	1.24116	1.41671	4.76805	7.47702	1.31e-12	2.78e-12	17.2939
11722213_at	NPM3	10360	1.32851	1.26505	1.39197	6.52165	18.627	5.14e-49	6.3e-48	100.731
11759656_a_at	KLHL7	55975	1.32804	1.22141	1.43467	5.65356	19.4139	1.15e-51	1.67e-50	106.822
11720830_at	C1orf21	81563	-1.32783	-1.5029	-1.15276	5.31127	-16.9993	1.77e-43	1.61e-42	88.0041
11720803_at	S100A14	57402	-1.32766	-1.42295	-1.23237	9.91279	-10.8502	1.07e-22	3.51e-22	40.306
11719334_a_at	RCBTB1	55213	1.32675	1.21129	1.4422	4.32202	20.5552	1.82e-55	3.39e-54	115.562
11755789_a_at	HEATR1	55127	1.32667	1.13631	1.51704	6.66164	31.6347	5.55e-89	2.05e-86	192.597
11741135_s_at	CHN1	1123	1.32647	1.09099	1.56194	4.52717	9.82696	1.86e-19	5.31e-19	32.9014
11715999_a_at	CAB39	51719	-1.32605	-1.42339	-1.22871	4.81733	-15.9168	9.05e-40	6.72e-39	79.4802
11727153_s_at	LRRC1	55227	-1.32598	-1.41047	-1.24148	9.44095	-21.1403	2.15e-57	4.57e-56	119.995
11724120_a_at	TRIM59	286827	1.32492	1.28803	1.36181	4.17786	21.501	1.42e-58	3.26e-57	122.71
11740008_s_at	CHRFAM7A//CHRNA7	89832//1139	-1.3243	-1.41916	-1.22945	4.9917	-9.67388	5.52e-19	1.55e-18	31.82
11758370_s_at	ETS2	2114	1.32411	1.23088	1.41735	9.15816	18.0631	4.18e-47	4.62e-46	96.3389
11723385_s_at	PCSK6//LOC100507472	5046//100507472	-1.32383	-1.65263	-0.99504	6.97729	-15.9337	7.92e-40	5.92e-39	79.6138
11724046_a_at	BID	637	1.32362	1.23066	1.41657	6.87096	19.0868	1.45e-50	1.97e-49	104.296
11731064_a_at	SMOX	54498	1.32334	1.21431	1.43238	4.48734	22.3547	2.41e-61	6.79e-60	129.079
11740752_a_at	FOLR2	2350	-1.32324	-1.43753	-1.20896	5.16237	-14.2291	5.52e-34	3.03e-33	66.1932
11724215_at	SPRYD4	283377	-1.32304	-1.42528	-1.2208	5.75087	-19.7172	1.11e-52	1.73e-51	109.156
11725193_at	TTPAL	79183	1.32303	1.22731	1.41875	6.07477	22.3981	1.74e-61	4.94e-60	129.401
11740084_x_at	LGALS9B//LGALS9C	284194//654346	-1.32297	-1.4406	-1.20533	4.00966	-16.8762	4.66e-43	4.15e-42	87.0366
11715755_a_at	ATIC	471	1.32283	1.2064	1.43927	7.1694	23.5641	3.3e-65	1.2e-63	137.961
11727536_x_at	CCNF	899	1.32198	1.25039	1.39357	5.65346	17.2555	2.35e-44	2.24e-43	90.0164
11720638_a_at	ACBD6	84320	1.3215	1.22153	1.42147	6.41745	23.4344	8.5e-65	3.02e-63	137.017
11756145_s_at	SLC25A15	10166	1.3215	1.221	1.422	6.77725	19.5338	4.57e-52	6.81e-51	107.745
11715576_at	RAC1	5879	1.32133	0.820195	1.82248	5.91156	19.4599	8.08e-52	1.18e-50	107.177
11744553_a_at	ZFYVE28	57732	-1.32071	-1.52223	-1.1192	5.11323	-21.7162	2.82e-59	6.84e-58	124.323
11757352_a_at	TRMT1	55621	1.31936	1.23324	1.40547	4.28518	22.7768	1.06e-62	3.27e-61	132.199
11758125_s_at	DEPDC1B	55789	1.31926	1.17845	1.46008	6.83242	12.3151	1.66e-27	6.74e-27	51.3303
11731246_s_at	SERTAD4	56256	-1.31826	-1.42319	-1.21332	4.79107	-12.95	1.22e-29	5.48e-29	56.2186
11716222_a_at	RNASE1	6035	-1.31819	-1.53467	-1.10171	8.38304	-11.1194	1.45e-23	4.93e-23	42.2991
11734006_a_at	IRAK1	3654	1.31773	1.21707	1.41838	6.681	18.2317	1.12e-47	1.28e-46	97.6546
11719123_a_at	TIMELESS	8914	1.31758	1.26079	1.37438	5.05058	17.6641	9.52e-46	9.73e-45	93.2192
11731611_a_at	PCID2	55795	1.31742	1.22755	1.40728	5.57619	18.8569	8.6e-50	1.1e-48	102.516
11758342_s_at	COL3A1	1281	1.31732	1.23578	1.39885	7.94368	10.5566	9.38e-22	2.94e-21	38.1523
11742735_a_at	NUSAP1	51203	1.31677	0.965365	1.66818	6.27156	12.9564	1.17e-29	5.22e-29	56.2675
11755164_a_at	LEFTY1	10637	-1.31669	-1.42669	-1.2067	8.79195	-5.04973	8.58e-07	1.37e-06	4.18871
11724256_s_at	OAS1	4938	-1.31597	-1.3933	-1.23864	7.94522	-10.6226	5.77e-22	1.82e-21	38.6348
11744817_x_at	KCNE3	10008	1.31457	1.22333	1.40582	4.84352	14.463	8.74e-35	5.01e-34	68.0302
11757102_a_at	BOP1//MIR7112	23246//102465906	1.31386	1.19368	1.43403	6.89654	21.242	9.97e-58	2.18e-56	120.762
11763229_x_at	IGLJ3	28831	-1.31319	-1.38077	-1.24561	4.66314	-7.22074	6.33e-12	1.3e-11	15.7436
11732737_at	NUP62CL	54830	1.3128	1.23522	1.39039	4.722	16.621	3.48e-42	2.96e-41	85.0285
11733816_a_at	RPL22L1	200916	1.31246	1.21673	1.40819	9.45577	14.2511	4.64e-34	2.56e-33	66.366
11725058_a_at	NEDD9	4739	-1.312	-1.41952	-1.20448	5.74708	-15.2293	2.07e-37	1.35e-36	74.0607
11732927_x_at	KLRC1	3821	-1.31013	-1.45909	-1.16116	4.60718	-12.4402	6.33e-28	2.63e-27	52.2888
11719067_s_at	EIF2S3	1968	1.31003	1.17882	1.44124	5.07866	19.4091	1.2e-51	1.73e-50	106.784
11724652_a_at	LMBR1	64327	1.3084	1.24421	1.37259	4.92406	24.0089	1.31e-66	5.29e-65	141.184
11733094_s_at	FOXRED2	80020	1.30835	1.21564	1.40107	4.61001	16.6361	3.09e-42	2.64e-41	85.1475
11726485_at	CPED1	79974	-1.30791	-1.43642	-1.17941	7.03633	-9.44633	2.75e-18	7.48e-18	30.227
11751399_x_at	NDRG3	57446	1.30751	1.21104	1.40397	4.26818	18.9546	4.03e-50	5.31e-49	103.272
11715222_at	MAGI3	260425	-1.30681	-1.4002	-1.21343	8.04812	-21.4374	2.29e-58	5.21e-57	122.232
11750202_a_at	LAMP2	3920	1.30641	1.22736	1.38546	5.63632	18.0949	3.26e-47	3.62e-46	96.5868
11757302_s_at	GMPS	8833	1.30623	1.18799	1.42447	7.95248	28.4232	6.05e-80	8.44e-78	171.836
11742763_a_at	FAM214A	56204	-1.30621	-1.60036	-1.01206	7.60139	-20.3414	9.3e-55	1.65e-53	113.934
11721940_a_at	CYP3A5//CYP3A43	1577//64816	-1.30576	-1.39856	-1.21297	7.14585	-9.76866	2.81e-19	7.99e-19	32.4886
11717657_a_at	EZH2	2146	1.30532	1.15099	1.45966	5.60569	17.1043	7.74e-44	7.17e-43	88.8286
11736244_s_at	H2AC6	8334	-1.30484	-1.44594	-1.16374	5.84464	-11.7911	9.11e-26	3.42e-25	47.3405
11733503_a_at	TBC1D16	125058	1.30394	1.23433	1.37355	4.0583	20.7901	3.05e-56	6e-55	117.346
11746320_x_at	SERPINH1	871	1.30369	1.08194	1.52544	4.85821	16.7773	1.02e-42	8.86e-42	86.2588
11724818_a_at	SH3KBP1	30011	-1.30284	-1.51559	-1.09009	6.50034	-15.6423	7.91e-39	5.57e-38	77.3166
11730778_a_at	HSD17B11	51170	-1.30254	-1.3852	-1.21988	8.84935	-19.2164	5.3e-51	7.35e-50	105.297
11727521_s_at	INTS6	26512	1.30234	1.19702	1.40767	6.18133	23.1309	7.83e-64	2.59e-62	134.8
11732997_a_at	MCM6	4175	1.30231	1.18934	1.41527	6.00516	15.5962	1.14e-38	7.93e-38	76.9528
11723917_s_at	EIF2S2	8894	1.30217	1.20917	1.39517	9.91034	23.1705	5.86e-64	1.95e-62	135.09
11759194_a_at	TXLNG	55787	1.30191	1.18356	1.42025	5.9234	19.4289	1.03e-51	1.49e-50	106.937
11722472_a_at	PEG3	5178	-1.30187	-1.38248	-1.22126	4.53149	-9.82324	1.91e-19	5.45e-19	32.875
11743808_a_at	DHCR7	1717	1.30146	1.16887	1.43405	6.1021	15.0335	9.71e-37	6.15e-36	72.5184
11722003_at	CYCS	54205	-1.3003	-1.56727	-1.03332	6.23761	-20.5909	1.39e-55	2.6e-54	115.833
11748659_a_at	EFEMP1	2202	-1.30002	-1.47093	-1.12912	7.26684	-6.06661	4.86e-09	8.7e-09	9.22384
11753788_x_at	CDKN3	1033	1.29985	1.2132	1.38649	6.55197	10.8805	8.58e-23	2.82e-22	40.5296
11751273_a_at	GPR34	2857	-1.29821	-1.4088	-1.18761	5.69014	-8.83224	1.92e-16	4.83e-16	26.02
11721278_s_at	SUV39H1	6839	1.2976	1.20073	1.39448	6.02171	19.2282	4.84e-51	6.72e-50	105.389
11754231_at	TMEM185B	79134	1.29743	1.20457	1.39029	6.72631	25.2301	2.1e-70	1.16e-68	149.908
11731030_at	BICDL2	146439	-1.29741	-1.42326	-1.17157	5.7214	-15.1914	2.79e-37	1.81e-36	73.7621
11717997_at	NUP205	23165	1.29734	1.16837	1.42631	5.71305	21.0202	5.33e-57	1.1e-55	119.088
11717305_a_at	ADIRF	10974	-1.29733	-1.61097	-0.98369	9.20774	-8.79802	2.42e-16	6.07e-16	25.7898
11717521_x_at	PTTG1//PTTG3P	9232//26255	1.29603	1.18759	1.40447	7.5581	13.5326	1.3e-31	6.42e-31	60.7447
11730162_s_at	SLC6A8//SLC6A10P//SLC6A10PB	6535//386757//653562	-1.29575	-1.39058	-1.20092	6.8716	-9.39311	3.99e-18	1.08e-17	29.857
11723166_a_at	EPHB2	2048	1.29547	1.20636	1.38458	6.5698	13.4922	1.79e-31	8.74e-31	60.4294
11720684_at	B3GALT6	126792	1.29511	1.20452	1.38569	6.11428	25.2597	1.7e-70	9.55e-69	150.117
11725989_x_at	MMP14	4323	1.29445	1.20839	1.38051	6.54377	16.402	1.96e-41	1.61e-40	83.3039
11755220_a_at	C17orf97	400566	-1.2943	-1.48537	-1.10323	5.5337	-11.1847	8.88e-24	3.05e-23	42.7851
11731197_a_at	PRR5L	79899	-1.29352	-1.36255	-1.22449	7.53154	-16.1135	1.91e-40	1.48e-39	81.0313
11739796_a_at	RHBDF2	79651	1.29295	1.20936	1.37655	5.80012	23.1392	7.37e-64	2.44e-62	134.861
11755876_a_at	IFRD2	7866	1.29286	1.15025	1.43547	4.90123	17.6802	8.38e-46	8.62e-45	93.3454
11733172_at	ARHGEF39	84904	1.29221	1.19776	1.38665	5.17042	13.0284	6.66e-30	3.03e-29	56.8251
11724405_at	KCTD14//NDUFC2-KCTD14	65987//100532726	1.29196	1.1547	1.42923	6.02695	13.9065	6.96e-33	3.64e-32	63.6653
11728377_x_at	NMU	10874	1.29106	1.2198	1.36232	5.71727	8.19688	1.33e-14	3.08e-14	21.8251
11726757_s_at	CDC25A	993	1.29104	1.20412	1.37796	5.6523	14.1505	1.02e-33	5.55e-33	65.577
11743692_a_at	MCM4	4173	1.29085	1.17677	1.40493	4.63063	15.333	9.12e-38	6.08e-37	74.8779
11722051_at	PRPH	5630	-1.29056	-1.38942	-1.1917	4.43963	-10.23	1.02e-20	3.07e-20	35.7828
11716358_s_at	PRC1	9055	1.28929	1.19213	1.38644	6.56865	13.7311	2.76e-32	1.4e-31	62.2937
11730580_s_at	HECW2	57520	1.2891	1.20862	1.36958	4.25382	15.7604	3.11e-39	2.24e-38	78.2476
11715814_a_at	TRAP1	10131	1.28855	1.22518	1.35192	7.67294	20.4885	3.03e-55	5.53e-54	115.055
11756474_a_at	CPT1A	1374	-1.28849	-1.37398	-1.20299	9.86182	-20.2097	2.54e-54	4.38e-53	112.929
11755032_s_at	ASAP1	50807	1.28828	1.17701	1.39954	6.26643	16.4485	1.36e-41	1.12e-40	83.6699
11742865_a_at	TJP3	27134	-1.28813	-1.39591	-1.18035	5.53998	-18.5555	8.96e-49	1.08e-47	100.175
11724723_a_at	HSPA2	3306	-1.28811	-1.37976	-1.19646	6.71529	-10.0987	2.64e-20	7.81e-20	34.8388
11718337_a_at	LMOD1	25802	-1.28778	-1.40081	-1.17476	4.50644	-7.71419	2.97e-13	6.48e-13	18.7588
11729165_a_at	XPO5	57510	1.28761	1.1087	1.46653	4.12898	21.7732	1.84e-59	4.52e-58	124.749
11740780_at	FOXD2	2306	-1.2862	-1.36448	-1.20792	5.38357	-16.2709	5.52e-41	4.38e-40	82.2717
11723328_a_at	PTRH1	138428	1.28617	1.19877	1.37357	6.03148	21.3492	4.45e-58	9.93e-57	121.569
11725738_at	MARCHF3	115123	-1.28389	-1.39349	-1.17429	5.76975	-14.5225	5.47e-35	3.17e-34	68.4975
11726156_at	POLA1	5422	1.28363	1.17075	1.39651	6.22659	20.7643	3.71e-56	7.24e-55	117.15
11745207_a_at	CDK5RAP1	51654	1.28345	1.15769	1.40921	5.42137	23.8163	5.28e-66	2.03e-64	139.792
11715331_x_at	DSN1	79980	1.28314	1.12155	1.44473	7.68055	21.968	4.29e-60	1.1e-58	126.204
11743451_s_at	ELOVL6	79071	-1.28297	-1.50799	-1.05794	6.75159	-13.1588	2.41e-30	1.12e-29	57.8366
11746180_a_at	CD55	1604	1.28276	1.18096	1.38457	8.50881	11.3701	2.21e-24	7.77e-24	44.1704
11723333_at	FOXA1	3169	-1.28208	-1.37973	-1.18442	8.14589	-8.00732	4.56e-14	1.03e-13	20.6078
11743079_a_at	TRMT6	51605	1.28195	1.15587	1.40804	5.20536	18.6415	4.59e-49	5.65e-48	100.844
11749150_a_at	ABCD3	5825	-1.28164	-1.40197	-1.1613	5.75351	-17.1636	4.85e-44	4.54e-43	89.2943
11743513_a_at	GINS2	51659	1.28143	1.16348	1.39937	5.3618	11.5177	7.24e-25	2.62e-24	45.2777
11756587_a_at	PTGDS	5730	-1.28044	-1.40998	-1.1509	6.74487	-7.10917	1.24e-11	2.52e-11	15.0797
11748489_s_at	MAGED2	10916	1.27928	1.21516	1.3434	5.34225	15.1353	4.35e-37	2.79e-36	73.32
11717232_a_at	PNLIPRP2	5408	-1.27896	-1.57412	-0.9838	5.19789	-7.27448	4.56e-12	9.43e-12	16.0658
11744699_a_at	TDP1	55775	1.27858	1.08643	1.47073	6.32543	18.9098	5.7e-50	7.44e-49	102.926
11744021_at	CHD6	84181	1.27838	1.1705	1.38626	5.0171	17.7366	5.39e-46	5.62e-45	93.7866
11739119_s_at	CNPY3	10695	1.27801	1.18055	1.37546	5.54849	20.8992	1.33e-56	2.68e-55	118.172
11737982_a_at	SMYD3	64754	1.27792	1.19513	1.36071	6.22963	26.638	1.11e-74	9.13e-73	159.735
11724612_a_at	DYRK2	8445	-1.27758	-1.35399	-1.20116	8.49433	-22.5881	4.27e-62	1.26e-60	130.807
11729140_x_at	SLAMF7	57823	-1.27754	-1.47572	-1.07936	6.18128	-9.68751	5.01e-19	1.41e-18	31.916
11757903_s_at	COL4A5	1287	-1.27704	-1.40103	-1.15304	5.2146	-10.5964	7e-22	2.2e-21	38.4434
11733838_s_at	UTP14A//UTP14C//ALG11	10813//9724//440138	1.27671	1.16781	1.38561	7.03433	27.5404	2.31e-77	2.48e-75	165.902
11740681_a_at	TGIF1	7050	1.27643	1.10834	1.44451	7.08027	22.4118	1.58e-61	4.48e-60	129.502
11725781_at	ZC3H8	84524	1.27562	1.12262	1.42861	5.73898	20.2125	2.49e-54	4.29e-53	112.951
11727287_at	C5orf34	375444	1.27543	1.16874	1.38211	4.9726	19.3577	1.78e-51	2.55e-50	106.389
11715852_at	PDGFRB	5159	1.2754	1.18008	1.37071	5.39924	10.4009	2.93e-21	9e-21	37.0192
11742912_a_at	GAREM1	64762	-1.2751	-1.35828	-1.19193	5.84892	-18.3809	3.49e-48	4.08e-47	98.8168
11730439_a_at	AKAP9	10142	-1.27495	-1.3676	-1.1823	8.56202	-20.7683	3.6e-56	7.03e-55	117.181
11728512_a_at	TRAF5	7188	1.27482	1.16918	1.38047	6.60596	17.8311	2.57e-46	2.73e-45	94.526
11734927_at	BPNT1	10380	-1.27475	-1.59337	-0.95613	5.91801	-17.8297	2.6e-46	2.75e-45	94.5152
11736998_at	NIPAL1//LOC101927157	152519//101927157	-1.27426	-1.47492	-1.0736	6.68612	-13.8822	8.42e-33	4.38e-32	63.4756
11731776_at	CCL11	6356	-1.27396	-1.41946	-1.12845	6.31386	-7.2891	4.17e-12	8.64e-12	16.1537
11752187_a_at	NAPEPLD	222236	-1.27339	-1.41478	-1.132	4.79692	-15.2621	1.6e-37	1.05e-36	74.3195
11728501_a_at	LRRN2	10446	-1.27329	-1.35098	-1.19561	5.39781	-17.0259	1.43e-43	1.31e-42	88.2133
11725671_a_at	IPO7	10527	1.27311	1.15559	1.39063	4.60555	17.2961	1.71e-44	1.64e-43	90.3351
11739663_at	RIMS3	9783	-1.27281	-1.43881	-1.10682	4.46401	-14.5236	5.42e-35	3.15e-34	68.506
11723583_a_at	RACGAP1	29127	1.27251	1.1869	1.35813	5.1788	17.1465	5.55e-44	5.17e-43	89.1602
11755278_a_at	CYP2S1	29785	1.27233	1.16164	1.38303	7.45513	11.7789	1e-25	3.75e-25	47.248
11743187_at	CFAP97	57587	1.27123	1.19305	1.3494	6.76069	20.3814	6.85e-55	1.22e-53	114.239
11728096_a_at	STPG1	90529	-1.27008	-1.615	-0.92516	4.23317	-20.7021	5.95e-56	1.14e-54	116.679
11731048_at	RIMKLA	284716	-1.26997	-1.34434	-1.1956	4.81996	-18.4813	1.6e-48	1.89e-47	99.598
11715530_a_at	CCT6A	908	1.26945	1.20453	1.33436	8.49108	27.2368	1.83e-76	1.79e-74	163.839
11721932_a_at	KIF23	9493	1.2691	1.15695	1.38126	5.89998	13.6592	4.84e-32	2.43e-31	61.7323
11757114_at	SNORA12	677800	-1.26882	-1.37441	-1.16324	4.15826	-8.14121	1.92e-14	4.4e-14	21.4659
11730542_x_at	ACAA1	30	-1.26862	-1.36837	-1.16887	5.60015	-20.0137	1.14e-53	1.88e-52	111.43
11720673_a_at	PPM1A	5494	-1.26827	-1.35519	-1.18134	8.78093	-25.5464	2.25e-71	1.37e-69	152.138
11716171_s_at	LMNB2	84823	1.267	1.16931	1.36468	7.1973	17.5654	2.06e-45	2.07e-44	92.4464
11733087_a_at	MAF	4094	-1.26687	-1.43345	-1.10028	5.68836	-14.6773	1.61e-35	9.61e-35	69.715
11716737_at	PDRG1	81572	1.26632	1.17674	1.3559	7.06836	21.6409	4.96e-59	1.19e-57	123.759
11723441_a_at	EPHA4	2043	-1.26626	-1.39245	-1.14008	4.9195	-9.38114	4.34e-18	1.17e-17	29.7739
11715991_a_at	MCM2	4171	1.26581	1.14934	1.38229	4.70179	16.6011	4.08e-42	3.46e-41	84.8714
11726213_x_at	CCL15	6359	-1.26533	-1.38299	-1.14767	9.40957	-13.2777	9.55e-31	4.52e-30	58.7599
11729699_a_at	STXBP1	6812	1.26503	1.20873	1.32134	5.5835	12.3332	1.44e-27	5.88e-27	51.4686
11725793_s_at	PTGER4	5734	-1.26482	-1.61489	-0.91476	9.23782	-14.4716	8.17e-35	4.69e-34	68.0972
11718872_a_at	DHRS1	115817	-1.26469	-1.42492	-1.10447	6.60485	-16.3193	3.77e-41	3.04e-40	82.6522
11719110_a_at	TMEM161A	54929	1.26424	1.15944	1.36904	5.34412	28.7899	5.27e-81	8.46e-79	174.272
11715763_a_at	PODXL	5420	1.26414	1.09184	1.43644	7.13297	15.0542	8.24e-37	5.24e-36	72.6815
11755870_s_at	YTHDF1	54915	1.26389	1.17666	1.35113	5.77451	24.2549	2.22e-67	9.66e-66	142.956
11719155_a_at	DRAM1	55332	1.2634	1.11445	1.41236	5.12429	14.9802	1.48e-36	9.28e-36	72.0983
11722160_a_at	GRB10	2887	1.26339	1.16097	1.36582	5.40015	12.4629	5.31e-28	2.21e-27	52.4634
11725824_at	ENTPD3	956	-1.26298	-1.38657	-1.1394	3.9325	-11.4232	1.48e-24	5.26e-24	44.568
11721390_at	HTRA3	94031	1.26273	1.13855	1.38691	4.49208	9.12012	2.67e-17	6.96e-17	27.9748
11743636_at	TNFAIP6	7130	1.26259	1.15107	1.37411	5.09886	9.30248	7.52e-18	2.01e-17	29.2291
11727478_a_at	AGTRAP	57085	1.26189	1.16932	1.35447	5.92822	21.9902	3.63e-60	9.4e-59	126.37
11734556_a_at	DDX27	55661	1.26156	1.17287	1.35025	7.59574	22.2399	5.65e-61	1.56e-59	128.227
11736382_at	ZNF697	90874	1.26141	1.18113	1.34169	4.96169	19.389	1.4e-51	2.02e-50	106.63
11727617_a_at	EFNA3	1944	1.26114	1.16288	1.35941	5.35016	10.8922	7.87e-23	2.59e-22	40.6157
11756098_a_at	SYTL5	94122	-1.25967	-1.35769	-1.16165	5.5999	-9.18508	1.7e-17	4.48e-17	28.4202
11720002_at	NRARP	441478	-1.25952	-1.35747	-1.16158	9.10671	-13.3094	7.45e-31	3.55e-30	59.0069
11722367_a_at	DLGAP5	9787	1.25908	1.17322	1.34493	5.70734	12.05	1.26e-26	4.94e-26	49.3062
11718422_s_at	CCNB1IP1	57820	1.25898	1.0614	1.45656	7.81621	20.0497	8.66e-54	1.44e-52	111.706
11717123_a_at	PPP1R12B	4660	-1.25895	-1.42304	-1.09487	6.26823	-7.97976	5.45e-14	1.23e-13	20.4322
11743483_a_at	RNASEH2B	79621	1.2588	1.18441	1.33319	8.32395	24.8048	4.31e-69	2.15e-67	146.891
11756815_a_at	PCDH17	27253	1.25868	1.1366	1.38076	4.04129	11.4689	1.05e-24	3.75e-24	44.9109
11715436_at	TIMP3	7078	1.25854	0.928168	1.5889	6.41662	6.73721	1.12e-10	2.18e-10	12.9163
11717610_s_at	SUCLG2	8801	-1.25825	-1.33259	-1.18391	7.87125	-16.9631	2.35e-43	2.12e-42	87.7193
11721667_a_at	CDT1	81620	1.25805	1.11832	1.39777	4.89558	14.7319	1.05e-35	6.31e-35	70.1439
11753059_x_at	UGGT2	55757	1.25795	1.13372	1.38219	4.03343	14.9439	1.97e-36	1.23e-35	71.8127
11720950_at	PFDN4	5203	1.25791	1.14133	1.37449	8.77719	18.7045	2.81e-49	3.5e-48	101.333
11727938_s_at	SEMA3B//MIR6872	7869//102465526	-1.25776	-1.33401	-1.1815	6.88338	-15.216	2.3e-37	1.5e-36	73.956
11753965_at	MSL3P1	151507	1.25769	1.14551	1.36987	4.78786	18.0365	5.15e-47	5.67e-46	96.1315
11736009_a_at	RSL1D1	26156	1.2572	1.06228	1.45212	8.11767	21.6658	4.11e-59	9.89e-58	123.945
11720244_at	PLCG2	5336	-1.25692	-1.39257	-1.12127	5.46517	-14.6355	2.24e-35	1.33e-34	69.3862
11740510_a_at	SSPN	8082	-1.25683	-1.34095	-1.17272	7.20521	-9.82359	1.9e-19	5.44e-19	32.8774
11724638_at	PAFAH2	5051	-1.25632	-1.39107	-1.12157	6.5162	-19.9883	1.39e-53	2.26e-52	111.236
11717321_at	OAF	220323	-1.25565	-1.33859	-1.1727	7.94019	-19.1547	8.55e-51	1.17e-49	104.821
11728585_at	FAM189A1	23359	-1.25542	-1.34714	-1.1637	3.49742	-18.6554	4.12e-49	5.08e-48	100.952
11715786_at	PLOD3	8985	1.25528	1.1786	1.33196	5.11647	17.2098	3.37e-44	3.18e-43	89.6572
11744770_a_at	HOXA11	3207	1.25517	1.19509	1.31526	4.72463	11.632	3.05e-25	1.12e-24	46.1382
11731286_at	EDN2	1907	-1.25495	-1.54444	-0.96546	4.204	-13.5474	1.16e-31	5.73e-31	60.8602
11732661_x_at	STIL	6491	1.25455	1.10666	1.40244	6.37471	14.4124	1.3e-34	7.39e-34	67.6324
11758337_s_at	ADA	100	1.25441	1.15108	1.35774	5.65112	14.3455	2.21e-34	1.24e-33	67.1072
11723101_a_at	DDX10	1662	1.25422	1.14447	1.36397	4.44494	22.8601	5.73e-63	1.8e-61	132.811
11727937_x_at	MSANTD3	91283	1.25419	1.15786	1.35051	4.62684	18.009	6.38e-47	6.99e-46	95.9164
11725395_at	POLR1F	221830	1.25311	1.16485	1.34136	6.467	22.4284	1.39e-61	4e-60	129.626
11728921_at	CTTNBP2	83992	1.25304	1.10724	1.39884	4.72587	11.4883	9.05e-25	3.25e-24	45.0566
11756681_a_at	CCDC86	79080	1.25291	1.16339	1.34243	6.09541	22.9461	3.04e-63	9.73e-62	133.444
11739505_a_at	LMCD1	29995	1.25278	1.16436	1.3412	6.37625	12.467	5.15e-28	2.15e-27	52.4944
11723092_at	FNIP2	57600	-1.25266	-1.3363	-1.16903	8.01257	-22.8913	4.56e-63	1.44e-61	133.041
11720213_x_at	PPAN//PPAN-P2RY11	56342//692312	1.25242	1.18118	1.32366	5.48365	22.929	3.45e-63	1.1e-61	133.318
11730327_s_at	DCAF13	25879	1.2518	1.15678	1.34683	7.53266	20.6378	9.71e-56	1.84e-54	116.19
11719498_s_at	ZPR1	8882	1.2518	1.1547	1.3489	5.88775	24.5303	3.07e-68	1.44e-66	144.932
11739616_x_at	POLR1G	10849	1.25082	1.12891	1.37274	6.09751	26.5961	1.49e-74	1.19e-72	159.446
11736333_at	PHF20	51230	1.25074	1.11517	1.38632	4.89555	19.5634	3.64e-52	5.45e-51	107.973
11717199_a_at	POLR1D	51082	1.25045	1.18212	1.31878	7.48987	19.4929	6.26e-52	9.26e-51	107.43
11758990_x_at	SLC9A3R1	9368	-1.24994	-1.32966	-1.17022	8.91365	-16.3422	3.14e-41	2.55e-40	82.8328
11754777_a_at	SH2D2A	9047	1.24933	1.16122	1.33745	4.90655	17.1655	4.78e-44	4.48e-43	89.3095
11725047_x_at	ANP32E	81611	1.2493	1.157	1.3416	4.8981	16.0639	2.83e-40	2.17e-39	80.6403
11728259_a_at	UTP25	27042	1.24914	1.14106	1.35721	4.97691	29.5113	4.55e-83	8.59e-81	179.013
11746469_x_at	DARS1	1615	1.24892	1.07784	1.41999	8.32212	25.3276	1.05e-70	6.02e-69	150.597
11744055_a_at	METTL1	4234	1.24878	1.10261	1.39495	6.17376	22.8795	4.97e-63	1.56e-61	132.955
11756923_s_at	MST1//MST1P2//MST1L//LOC102724562	4485//11209//11223//102724562	-1.24867	-1.34795	-1.14939	5.08989	-9.69137	4.87e-19	1.37e-18	31.9432
11724963_s_at	FBXO5	26271	1.24836	1.01953	1.47718	6.8792	15.6763	6.05e-39	4.29e-38	77.5844
11720595_a_at	CD46	4179	1.24734	0.981483	1.51319	6.24079	13.52	1.44e-31	7.06e-31	60.6466
11738144_a_at	SSX2IP	117178	1.24661	1.17849	1.31472	4.64849	15.31	1.09e-37	7.27e-37	74.6973
11716873_a_at	WDR46	9277	1.24659	1.17198	1.32119	5.24641	18.87	7.77e-50	1e-48	102.617
11763422_a_at	ATP6V0D1	9114	-1.24654	-1.46388	-1.0292	7.55415	-17.0332	1.35e-43	1.24e-42	88.2704
11756402_a_at	MAGOHB	55110	1.24632	1.1632	1.32944	6.19597	18.8436	9.54e-50	1.22e-48	102.412
11753560_s_at	RAN	5901	1.24597	0.881574	1.61037	8.94313	15.7228	4.19e-39	2.99e-38	77.9514
11757991_s_at	ANKRD12	23253	-1.24564	-1.35803	-1.13326	6.83797	-20.5246	2.3e-55	4.24e-54	115.33
11730310_at	TFCP2L1	29842	-1.24545	-1.31895	-1.17196	6.16334	-15.1804	3.04e-37	1.97e-36	73.6757
11741873_a_at	CSNK1E//TPTEP2-CSNK1E	1454//102800317	1.2454	0.89648	1.59433	7.29854	19.8379	4.4e-53	6.99e-52	110.083
11735767_at	C16orf54	283897	-1.24522	-1.35225	-1.13819	4.35844	-12.2277	3.24e-27	1.3e-26	50.6612
11721002_s_at	HEXIM1	10614	-1.24511	-1.51118	-0.97905	7.61787	-19.5282	4.77e-52	7.1e-51	107.703
11744103_at	TLCD1	116238	1.24453	1.12931	1.35976	5.49113	13.1481	2.62e-30	1.21e-29	57.7539
11731573_a_at	FRMD4B	23150	-1.2445	-1.3143	-1.1747	6.38616	-17.3236	1.38e-44	1.33e-43	90.5508
11717543_x_at	MAPK3	5595	-1.24448	-1.45075	-1.0382	7.12193	-19.5638	3.63e-52	5.43e-51	107.976
11724068_at	PELI2	57161	-1.24444	-1.3239	-1.16497	5.76639	-15.0765	6.91e-37	4.41e-36	72.8575
11753916_at	LINC00526	147525	-1.24439	-1.32607	-1.16271	5.44143	-15.0451	8.86e-37	5.62e-36	72.6101
11758248_s_at	SDHD	6392	-1.24432	-1.53392	-0.95472	7.88272	-15.8379	1.69e-39	1.24e-38	78.8583
11758445_s_at	EDNRB	1910	-1.24339	-1.34938	-1.13741	6.36598	-11.1197	1.44e-23	4.91e-23	42.3018
11717015_a_at	CLDN7	1366	-1.24286	-1.34656	-1.13915	10.0436	-13.6893	3.82e-32	1.93e-31	61.9675
11741225_a_at	KNL1	57082	1.24281	1.17477	1.31086	4.15213	12.7159	7.52e-29	3.24e-28	54.4102
11752965_a_at	GRINA	2907	1.24264	0.983584	1.5017	4.24177	16.9095	3.58e-43	3.21e-42	87.2983
11744470_x_at	MIF-AS1//MIF	284889//4282	1.24246	1.1346	1.35033	11.1604	23.7194	1.07e-65	4.01e-64	139.089
11717310_a_at	GNL3//SNORD19B	26354//100113381	1.24175	1.14215	1.34134	7.79878	21.9472	5e-60	1.28e-58	126.049
11727046_at	HPDL	84842	1.24143	1.14231	1.34056	5.12663	10.8037	1.52e-22	4.91e-22	39.9635
11758780_a_at	NOP16	51491	1.24079	1.14029	1.34129	7.21713	20.3923	6.3e-55	1.13e-53	114.322
11720704_s_at	TPD52L1	7164	1.24015	1.15925	1.32106	7.12193	11.6242	3.24e-25	1.19e-24	46.0791
11715735_a_at	TMEM123	114908	1.23955	1.16778	1.31133	8.15183	16.1202	1.81e-40	1.4e-39	81.0842
11718314_x_at	LRP11	84918	1.23804	1.08861	1.38748	8.21039	25.8105	3.52e-72	2.28e-70	153.99
11748104_a_at	CDC25C	995	1.23803	1.14374	1.33232	4.25725	16.4273	1.61e-41	1.32e-40	83.5033
11724667_s_at	ENPP3	5169	-1.23754	-1.35779	-1.11729	6.08219	-7.67074	3.91e-13	8.48e-13	18.4884
11744286_s_at	CBS	875	-1.23746	-1.40286	-1.07206	6.2071	-7.59137	6.43e-13	1.38e-12	17.9967
11744689_x_at	ARMC10	83787	1.23725	1.12463	1.34987	7.13753	27.9057	1.95e-78	2.37e-76	168.37
11715381_a_at	LAPTM4B	55353	1.23679	1.13185	1.34172	6.94152	12.9129	1.63e-29	7.25e-29	55.9314
11726158_at	SPIN4	139886	1.23671	1.1155	1.35793	7.45499	18.8141	1.2e-49	1.52e-48	102.183
11722346_a_at	ACSS2	55902	-1.23654	-1.34987	-1.12321	8.79912	-18.894	6.45e-50	8.36e-49	102.803
11752577_at	FTH1	2495	-1.23652	-1.34066	-1.13238	10.9864	-18.9608	3.84e-50	5.08e-49	103.32
11721851_x_at	CHCHD6	84303	1.2363	1.14327	1.32933	5.742	22.9952	2.12e-63	6.83e-62	133.805
11716914_a_at	MTUS1	57509	-1.23587	-1.35729	-1.11446	6.51529	-18.7328	2.26e-49	2.83e-48	101.552
11727695_a_at	KLRK1//KLRC4-KLRK1	22914//100528032	-1.23584	-1.32571	-1.14597	3.80197	-12.3494	1.27e-27	5.21e-27	51.5924
11742734_s_at	WDR3	10885	1.23563	0.854689	1.61657	6.6048	24.4369	6e-68	2.74e-66	144.263
11739613_x_at	CALML4	91860	-1.23555	-1.38165	-1.08944	6.41963	-16.9093	3.59e-43	3.21e-42	87.2964
11741095_at	CORO2A	7464	-1.2353	-1.42994	-1.04066	7.53265	-12.6148	1.64e-28	7e-28	53.6307
11757482_x_at	POLD2	5425	1.23508	1.14967	1.32049	8.16224	20.1144	5.27e-54	8.92e-53	112.201
11758224_s_at	CCDC80	151887	-1.23499	-1.37772	-1.09226	6.89336	-5.18906	4.4e-07	7.14e-07	4.83553
11721649_a_at	GPATCH4	54865	1.23483	1.02929	1.44037	5.75667	17.0923	8.5e-44	7.86e-43	88.7343
11716449_a_at	DDX56	54606	1.23343	1.08198	1.38488	7.39632	27.1787	2.72e-76	2.62e-74	163.443
11735752_a_at	CXXC5	51523	1.23211	1.16884	1.29538	7.58348	19.2409	4.39e-51	6.13e-50	105.487
11743626_s_at	LGR4	55366	-1.23161	-1.34167	-1.12155	8.0177	-17.1856	4.08e-44	3.83e-43	89.4672
11720647_a_at	BUB1B	701	1.23153	1.15748	1.30558	6.0228	13.6551	5e-32	2.51e-31	61.7004
11734725_a_at	PNPT1	87178	1.23125	0.977718	1.48478	7.85001	18.6335	4.88e-49	5.99e-48	100.781
11743863_a_at	ATP2B1	490	-1.23123	-1.34517	-1.1173	5.69101	-17.8318	2.56e-46	2.71e-45	94.5313
11728257_at	RAD18	56852	1.23114	1.1227	1.33959	4.94549	19.1827	6.88e-51	9.49e-50	105.037
11736426_s_at	CLIP4	79745	-1.2308	-1.50674	-0.95486	5.64604	-9.21631	1.37e-17	3.62e-17	28.6349
11720099_s_at	CEP70	80321	-1.23044	-1.47039	-0.99048	6.00602	-14.8025	6.01e-36	3.66e-35	70.6996
11717315_a_at	DTD1	92675	1.23036	1.09581	1.36491	7.15972	17.5382	2.55e-45	2.56e-44	92.2332
11755595_a_at	TGDS	23483	1.23019	1.12767	1.33272	6.14452	22.421	1.47e-61	4.2e-60	129.571
11725910_a_at	COL4A6	1288	-1.22999	-1.41015	-1.04984	4.43579	-14.3955	1.49e-34	8.41e-34	67.4997
11729890_at	ZFP3	124961	-1.22981	-1.30792	-1.1517	5.23168	-18.4873	1.52e-48	1.81e-47	99.6449
11715119_s_at	C2CD4B	388125	1.22868	1.003	1.45435	5.99454	8.97838	7.07e-17	1.81e-16	27.0083
11721048_s_at	EEF1AKMT1	221143	1.22843	1.1644	1.29247	5.3381	17.7568	4.6e-46	4.82e-45	93.9451
11741365_x_at	IFT22	64792	1.22828	1.09358	1.36298	6.13139	16.1104	1.96e-40	1.51e-39	81.0067
11760929_x_at	IGHG1//IGHM//IGHV4-31//MIR8071-1//MIR8071-2	3500//3507//28396//102465871//102466889	1.22716	1.13879	1.31552	8.562	4.62877	5.94e-06	9.09e-06	2.32258
11749391_x_at	QPRT	23475	1.22706	1.06679	1.38733	7.19412	8.51677	1.61e-15	3.88e-15	23.9157
11746243_x_at	E2F6	1876	1.22701	1.14817	1.30585	4.56701	25.0301	8.67e-70	4.58e-68	148.492
11721209_a_at	EXO1	9156	1.227	1.14426	1.30974	5.17775	17.0078	1.65e-43	1.51e-42	88.071
11724544_a_at	POLR1A	25885	1.22696	1.00002	1.45391	6.50819	21.8685	9.01e-60	2.25e-58	125.462
11724845_a_at	NR2C2AP	126382	1.2267	1.12164	1.33177	5.06815	20.5453	1.96e-55	3.64e-54	115.487
11732142_at	TSR1	55720	1.22628	1.15349	1.29906	5.97379	20.4331	4.62e-55	8.35e-54	114.633
11723020_a_at	RIPK3	11035	-1.22589	-1.35054	-1.10125	5.83646	-15.5888	1.21e-38	8.39e-38	76.8949
11739763_a_at	GINS3	64785	1.22584	1.15048	1.30119	5.67237	17.5414	2.49e-45	2.49e-44	92.2584
11753001_a_at	PPARG	5468	-1.22541	-1.29926	-1.15156	7.72224	-12.7338	6.55e-29	2.83e-28	54.5475
11737326_a_at	SLC6A9	6536	-1.22403	-1.30087	-1.14718	6.50054	-16.6316	3.2e-42	2.73e-41	85.1119
11738835_x_at	NDRG2	57447	-1.22393	-1.31868	-1.12917	8.28231	-21.1523	1.96e-57	4.19e-56	120.085
11759673_s_at	DBF4B	80174	1.22356	1.09677	1.35035	4.6693	19.6656	1.66e-52	2.54e-51	108.759
11720243_x_at	TCN2	6948	-1.22337	-1.36686	-1.07988	5.45978	-14.0288	2.66e-33	1.42e-32	64.6235
11759542_s_at	PACSIN2	11252	-1.2233	-1.31975	-1.12684	8.90287	-25.4361	4.9e-71	2.88e-69	151.362
11752588_s_at	ABCE1	6059	1.22259	1.14752	1.29765	4.04828	19.7829	6.71e-53	1.05e-51	109.66
[truncated: 755 more rows]

## Sheet: Supplementary Table 7
Supplementary table : Differentially expression analysis of validation dataset GSE9348
[truncated: 2,297 more rows]

[truncated: 2 more sheets: Supplementary Table 8, Supplementary Table 9]
